# Supplementary material for: Global molecular alterations involving recurrence or progression of pediatric brain tumors
Source: Neoplasia. 2021 Dec 3;24(1):22–33. doi: 10.1016/j.neo.2021.11.014 (PMC8649620; doi:10.1016/j.neo.2021.11.014)
Supplement: Supplementary file 1 [file mmc1.xlsx]

## Sheet: for paired analysis
Study ID	Patient ID	Sample ID	Sample ID - core	CANCER_TYPE	External Patient Identifier	OS_MONTHS	OS_STATUS	RACE	ETHNICITY	TUMOR_SITE	TUMOR_TISSUE_SITE	TUMOR_STATUS	RNA-seq	WGS	WGS - paired analysis	protein	protein - paired analysis	recurrent/progressive subset - k5	age	Exome mutation count (SNV/indel)	SSV count
mbl	PT_9S6WMQ92	7316-278-T	7316-278	Medulloblastoma	C25830	50.27	DECEASED	White	Not Hispanic or Latino	Cerebellum/Posterior Fossa	Cerebellum/Posterior Fossa	Initial CNS Tumor	yes	yes	yes	yes	yes	---	15	131	103
dipg	PT_PR4YBBH3	7316-116-T-108048	7316-116	Brainstem glioma- Diffuse intrinsic pontine glioma	C29274	1.3	DECEASED	White	Reported Unknown	Brain Stem- Pons	Brain Stem- Pons	Initial CNS Tumor	yes	yes	yes	no	no	---	10	83	151
atrt	PT_3KM9W8S8	7316-1771-T	7316-1771	Atypical Teratoid Rhabdoid Tumor (ATRT)	C374412	17.43	DECEASED	White	Not Hispanic or Latino	Other locations NOS, Spinal Cord- Lumbar/Thecal Sac, Spinal Cord- Thoracic, Temporal Lobe	Other locations NOS, Spinal Cord- Lumbar/Thecal Sac, Spinal Cord- Thoracic, Temporal Lobe	Initial CNS Tumor	yes	yes	no	yes	yes	---	0	16	78
phgg	PT_MQYPS0W1	7316-339-T-242332	7316-339	High-grade glioma/astrocytoma (WHO grade III/IV)	C70848	20.5	DECEASED	White	Not Hispanic or Latino	Occipital Lobe, Parietal Lobe, Temporal Lobe	Temporal Lobe	Initial CNS Tumor	yes	no	no	no	no	---	11	NA	NA
epmt	PT_ZZRBX5JT	7316-496-T	7316-496	Ependymoma	C121647	57.57	LIVING	White	Not Hispanic or Latino	Ventricles	Ventricles	Initial CNS Tumor	yes	yes	yes	yes	yes	---	5	16	41
hmbl	PT_WP871F5S	7316-3336-T-568050	7316-3336	Hemangioblastoma	C100860	88.37	LIVING	White	Not Hispanic or Latino	Brain Stem-Medulla, Cerebellum/Posterior Fossa	Brain Stem-Medulla, Cerebellum/Posterior Fossa	Initial CNS Tumor	yes	yes	yes	no	no	---	14	67	13
phgg	PT_3CHB9PK5	7316-515-T-331492	7316-515	High-grade glioma/astrocytoma (WHO grade III/IV)	C102951	18.23	DECEASED	White	Not Hispanic or Latino	Frontal Lobe	Frontal Lobe	Initial CNS Tumor	yes	yes	yes	no	no	---	7	12326	35
phgg	PT_AP658JQV	7316-519-T-331550	7316-519	High-grade glioma/astrocytoma (WHO grade III/IV)	C103935	23.1	DECEASED	White	Not Hispanic or Latino	Frontal Lobe, Occipital Lobe, Temporal Lobe	Frontal Lobe, Occipital Lobe, Temporal Lobe	Initial CNS Tumor	yes	no	no	no	no	---	12	NA	NA
mng	PT_AQWDQW27	7316-523-T-331610	7316-523	Meningioma	C104304	17.97	LIVING	Other	Hispanic or Latino	Temporal Lobe	Temporal Lobe	Initial CNS Tumor	yes	yes	yes	no	no	---	0	360	96
epmt	PT_3R0P995B	7316-873-T-344789	7316-873	Ependymoma	C140343	46.57	LIVING	White	Not Hispanic or Latino	Cerebellum/Posterior Fossa, Suprasellar/Hypothalamic/Pituitary	Cerebellum/Posterior Fossa, Suprasellar/Hypothalamic/Pituitary	Initial CNS Tumor	yes	yes	yes	yes	yes	---	1	9	20
atrt	PT_ESHACWF6	7316-878-T-344873	7316-878	Atypical Teratoid Rhabdoid Tumor (ATRT)	C140712	19.33	DECEASED	White	Not Hispanic or Latino	Cerebellum/Posterior Fossa	Temporal Lobe	Initial CNS Tumor	yes	yes	yes	yes	yes	---	4	85	635
mbl	PT_FN4GEEFR	7316-729-T-340087	7316-729	Medulloblastoma	C141696	59.1	DECEASED	White	Not Hispanic or Latino	Frontal Lobe	Cerebellum/Posterior Fossa	Initial CNS Tumor	yes	yes	yes	no	no	---	10	45	73
mbl	PT_CXT81GRM	7316-883-T-344957	7316-883	Medulloblastoma	C146247	10.8	DECEASED	White	Not Hispanic or Latino	Brain Stem- Midbrain/Tectum, Cerebellum/Posterior Fossa, Occipital Lobe, Optic Pathway, Parietal Lobe, Temporal Lobe	Cerebellum/Posterior Fossa	Initial CNS Tumor	yes	yes	yes	yes	yes	---	3	44	144
nfib	PT_K8ZV7APT	7316-2665-T-506652	7316-2665	Neurofibroma/Plexiform	C15129	175.17	LIVING	Black or African American	Not Hispanic or Latino	Other locations NOS	Other locations NOS	Initial CNS Tumor	yes	yes	yes	no	no	---	18	34	43
gng	PT_CSZ9QA1N	7316-1464-T-416624	7316-1464	Ganglioglioma	C15498	58.23	DECEASED	White	Not Hispanic or Latino	Brain Stem- Midbrain/Tectum, Cerebellum/Posterior Fossa, Optic Pathway, Suprasellar/Hypothalamic/Pituitary, Temporal Lobe, Thalamus	Brain Stem- Midbrain/Tectum, Cerebellum/Posterior Fossa, Optic Pathway, Suprasellar/Hypothalamic/Pituitary, Temporal Lobe, Thalamus	Initial CNS Tumor	yes	no	no	no	no	---	5	NA	NA
plgg	PT_S4YNE17X	7316-2899-T-542859	7316-2899	Low-grade glioma/astrocytoma (WHO grade I/II)	C15744	228.47	LIVING	White	Not Hispanic or Latino	Cerebellum/Posterior Fossa	Cerebellum/Posterior Fossa	Initial CNS Tumor	yes	yes	yes	yes	no	---	4	31	30
chdm	PT_HFQNKP5X	7316-921-T-345605	7316-921	Chordoma	C182778	38.5	DECEASED	White	Not Hispanic or Latino	Skull	Skull	Initial CNS Tumor	yes	yes	yes	no	no	---	4	13	42
epmt	PT_99S5BPE3	7316-292-T-458270	7316-292	Ependymoma	C20172	68.87	DECEASED	White	Not Hispanic or Latino	Frontal Lobe	Frontal Lobe	Initial CNS Tumor	yes	yes	yes	no	no	---	18	20	85
plgg	PT_5Q52M9W8	7316-2900-T-514020	7316-2900	Low-grade glioma/astrocytoma (WHO grade I/II)	C20541	161.5	DECEASED	White	Not Hispanic or Latino	Brain Stem- Midbrain/Tectum, Brain Stem- Pons, Cerebellum/Posterior Fossa	Brain Stem- Midbrain/Tectum, Brain Stem- Pons, Cerebellum/Posterior Fossa	Initial CNS Tumor	yes	no	no	yes	yes	---	18	NA	NA
dipg	PT_7DTGJYA7	7316-639-T-338697	7316-639	Brainstem glioma- Diffuse intrinsic pontine glioma	C226320	33.43	DECEASED	White	Not Hispanic or Latino	Brain Stem- Pons, Brain Stem-Medulla, Cerebellum/Posterior Fossa	Brain Stem- Pons	Initial CNS Tumor	yes	no	no	no	no	---	2	NA	NA
other	PT_XCX9W17B	7316-16-T-9566	7316-16	Dysplasia/Gliosis	C24231	103.77	LIVING	Black or African American	Not Hispanic or Latino	Frontal Lobe, Occipital Lobe, Temporal Lobe	Frontal Lobe, Occipital Lobe, Temporal Lobe	Initial CNS Tumor	yes	no	no	no	no	---	7	NA	NA
epmt	PT_JP1FDKN9	7316-2959-T-534959	7316-2959	Ependymoma	C253872	142.83	LIVING	White	Not Hispanic or Latino	Frontal Lobe	Frontal Lobe	Initial CNS Tumor	yes	yes	yes	yes	no	---	8	38	43
mbl	PT_XA98HG1C	7316-931-T-345775	7316-931	Medulloblastoma	C270723	23.63	LIVING	White	Not Hispanic or Latino	Cerebellum/Posterior Fossa	Cerebellum/Posterior Fossa	Initial CNS Tumor	yes	yes	yes	yes	yes	---	9	151	268
plgg	PT_2FVTD0WR	7316-2897-T-542852	7316-2897	Low-grade glioma/astrocytoma (WHO grade I/II)	C270969	224.33	LIVING	Other	Hispanic or Latino	Optic Pathway, Suprasellar/Hypothalamic/Pituitary	Suprasellar/Hypothalamic/Pituitary, Ventricles	Initial CNS Tumor	yes	yes	yes	no	no	---	4	117	77
mbl	PT_00G007DM	7316-272-T-357633	7316-272	Medulloblastoma	C27429	118	LIVING	White	Not Hispanic or Latino	Cerebellum/Posterior Fossa	Cerebellum/Posterior Fossa	Initial CNS Tumor	yes	yes	yes	no	no	---	1	75	109
mbl	PT_H3WWDMW9	7316-737-T-341059	7316-737	Medulloblastoma	C300612	8.8	DECEASED	White	Not Hispanic or Latino	Ventricles	Ventricles	Initial CNS Tumor	yes	no	no	no	no	---	0	NA	NA
dnt	PT_Z4GS3ZQQ	7316-740-T-341915	7316-740	Dysembryoplastic neuroepithelial tumor (DNET)	C300981	10	LIVING	Other	Hispanic or Latino	Frontal Lobe	Frontal Lobe	Initial CNS Tumor	yes	yes	yes	no	no	---	3	9	57
epmt	PT_NPETR8RY	7316-160-T-151455	7316-160	Ependymoma	C35793	71.5	LIVING	White	Hispanic or Latino	Ventricles	Ventricles	Initial CNS Tumor	yes	yes	yes	yes	yes	---	3	16	22
plgg	PT_N8W26H19	7316-267-T-232444	7316-267	Low-grade glioma/astrocytoma (WHO grade I/II)	C37392	126.03	LIVING	White	Not Hispanic or Latino	Brain Stem- Pons, Cerebellum/Posterior Fossa	Cerebellum/Posterior Fossa	Initial CNS Tumor	yes	yes	yes	yes	no	---	14	16	23
phgg	PT_59D00MBQ	7316-1937-T-386252	7316-1937	High-grade glioma/astrocytoma (WHO grade III/IV)	C384990	13.97	DECEASED	Asian	Not Hispanic or Latino	Thalamus	Thalamus	Initial CNS Tumor	yes	yes	no	no	no	---	8	34	83
plgg	PT_2ECVKTTQ	7316-173-T-167782	7316-173	Low-grade glioma/astrocytoma (WHO grade I/II)	C38868	201.17	LIVING	White	Not Hispanic or Latino	Temporal Lobe	Temporal Lobe	Initial CNS Tumor	yes	yes	yes	yes	yes	---	13	23	75
es	PT_HJMP6PH2	7316-185-T-172453	7316-185	Ewing's Sarcoma	C42804	66.57	DECEASED	White	Not Hispanic or Latino	Cerebellum/Posterior Fossa	Cerebellum/Posterior Fossa	Initial CNS Tumor	yes	yes	yes	no	no	---	2	12	28
gng	PT_1ZAWNGWT	7316-3345-T-568372	7316-3345	Ganglioglioma	C43542	71.87	LIVING	White	Reported Unknown	Frontal Lobe	Frontal Lobe	Initial CNS Tumor	yes	yes	yes	no	no	---	17	39	130
epmt	PT_3VCS1PPF	7316-198-T-203902	7316-198	Ependymoma	C47724	19.73	LIVING	Other	Not Hispanic or Latino	Occipital Lobe, Other locations NOS, Parietal Lobe	Cerebellum/Posterior Fossa, Spinal Cord- Cervical, Spinal Cord- Lumbar/Thecal Sac, Spinal Cord- Thoracic	Initial CNS Tumor	yes	yes	yes	yes	yes	---	12	29	60
mng	PT_7M2PGCBV	7316-331-T-234393	7316-331	Meningioma	C51906	80.9	LIVING	Black or African American	Not Hispanic or Latino	Meninges/Dura	Meninges/Dura	Initial CNS Tumor	yes	yes	yes	no	no	---	10	13	35
plgg	PT_YGN06RPZ	7316-2204-T-430468	7316-2204	Low-grade glioma/astrocytoma (WHO grade I/II)	C521274	78.1	LIVING	White	Not Hispanic or Latino	Temporal Lobe	Cerebellum/Posterior Fossa	Initial CNS Tumor	yes	yes	yes	no	no	---	3	12	28
plgg	PT_ZMKMKCFQ	7316-2988-T-534988	7316-2988	Low-grade glioma/astrocytoma (WHO grade I/II)	C53505	73.7	LIVING	White	Not Hispanic or Latino	Other locations NOS, Suprasellar/Hypothalamic/Pituitary, Ventricles	Other locations NOS, Suprasellar/Hypothalamic/Pituitary, Ventricles	Initial CNS Tumor	yes	yes	yes	no	no	---	10	17	16
mbl	PT_62VNQ8C4	7316-968-T-348781	7316-968	Medulloblastoma	C56211	8.23	DECEASED	White	Reported Unknown	Cerebellum/Posterior Fossa, Spinal Cord- Cervical	Cerebellum/Posterior Fossa, Spinal Cord- Cervical	Initial CNS Tumor	yes	no	no	no	no	---	15	NA	NA
phgg	PT_37B5JRP1	7316-2217-T-431153	7316-2217	High-grade glioma/astrocytoma (WHO grade III/IV)	C578469	14.07	DECEASED	Black or African American	Not Hispanic or Latino	Basal Ganglia, Brain Stem- Midbrain/Tectum, Brain Stem- Pons, Brain Stem-Medulla, Optic Pathway, Suprasellar/Hypothalamic/Pituitary, Thalamus	Thalamus	Initial CNS Tumor	yes	yes	yes	no	no	---	14	83	747
atrt	PT_RJ1TJ2KH	7316-2110-T-407931	7316-2110	Atypical Teratoid Rhabdoid Tumor (ATRT)	C603069	47.67	LIVING	White	Not Hispanic or Latino	Cerebellum/Posterior Fossa	Cerebellum/Posterior Fossa	Initial CNS Tumor	yes	yes	yes	no	no	---	0	85	13
gng	PT_W6AWJJK7	7316-230-T-232000	7316-230	Ganglioglioma	C62484	119.83	LIVING	White	Not Hispanic or Latino	Frontal Lobe	Frontal Lobe	Initial CNS Tumor	yes	yes	yes	yes	yes	---	0	168	30
atrt	PT_XTVQB9S4	7316-2186-T-425928	7316-2186	Atypical Teratoid Rhabdoid Tumor (ATRT)	C626070	11.6	DECEASED	Other	Hispanic or Latino	Basal Ganglia, Temporal Lobe	Frontal Lobe, Meninges/Dura, Parietal Lobe, Spinal Cord- Cervical, Spinal Cord- Lumbar/Thecal Sac, Spinal Cord- Thoracic, Temporal Lobe, Ventricles	Initial CNS Tumor	yes	yes	yes	no	no	---	0	120	44
mng	PT_QH9H491G	7316-1461-T-357546	7316-1461	Meningioma	C70110	82.27	LIVING	White	Not Hispanic or Latino	Optic Pathway	Optic Pathway	Initial CNS Tumor	yes	yes	yes	no	no	---	15	83	14
phgg	PT_JNEV57VK	7316-2594-T-463828	7316-2594	High-grade glioma/astrocytoma (WHO grade III/IV)	C714384	9.1	DECEASED	White	Not Hispanic or Latino	Basal Ganglia, Thalamus	Thalamus	Initial CNS Tumor	yes	yes	yes	yes	no	---	7	246	39
plgg	PT_KMHGNCNR	7316-350-T-242463	7316-350	Low-grade glioma/astrocytoma (WHO grade I/II)	C73062	59.73	LIVING	Other	Not Hispanic or Latino	Optic Pathway, Suprasellar/Hypothalamic/Pituitary	Optic Pathway, Suprasellar/Hypothalamic/Pituitary	Initial CNS Tumor	yes	yes	yes	yes	yes	---	1	32	28
other	PT_25Z2NX27	7316-1462-T-357564	7316-1462	Dysplasia/Gliosis	C74784	65.53	LIVING	Black or African American	Not Hispanic or Latino	Skull	Skull	Initial CNS Tumor	yes	yes	yes	no	no	---	10	16	40
plgg	PT_PFA762TK	7316-368-T-242681	7316-368	Low-grade glioma/astrocytoma (WHO grade I/II)	C75276	68.23	LIVING	White	Not Hispanic or Latino	Cerebellum/Posterior Fossa	Cerebellum/Posterior Fossa	Initial CNS Tumor	yes	yes	yes	yes	no	---	2	6	58
plgg	PT_3T3VGWC6	7316-375-T-242779	7316-375	Low-grade glioma/astrocytoma (WHO grade I/II)	C77490	65.33	LIVING	White	Not Hispanic or Latino	Hippocampus	Temporal Lobe	Initial CNS Tumor	yes	yes	yes	no	no	---	12	100	116
epmt	PT_MKDQZ17N	7316-3300-T-563497	7316-3300	Ependymoma	C837507	0.03	DECEASED	White	Not Hispanic or Latino	Brain Stem- Pons, Brain Stem-Medulla, Cerebellum/Posterior Fossa, Spinal Cord- Cervical	Cerebellum/Posterior Fossa	Initial CNS Tumor	yes	no	no	yes	yes	---	0	NA	NA
mbl	PT_TKWTTRQ7	7316-2971-T-534971	7316-2971	Medulloblastoma	C84747	108	DECEASED	White	Not Hispanic or Latino	Cerebellum/Posterior Fossa	Cerebellum/Posterior Fossa	Initial CNS Tumor	yes	yes	yes	no	no	---	13	19	29
other	PT_J06X17XH	7316-1649-T-360895	7316-1649	Dysplasia/Gliosis	C879327	6.73	LIVING	Other	Reported Unknown	Parietal Lobe	Parietal Lobe	Initial CNS Tumor	yes	yes	yes	no	no	---	14	35	50
plgg	PT_962TCBVR	7316-391-T-290277	7316-391	Low-grade glioma/astrocytoma (WHO grade I/II)	C88683	58.9	LIVING	American Indian or Alaska Native	Not Hispanic or Latino	Cerebellum/Posterior Fossa	Ventricles	Initial CNS Tumor	yes	yes	yes	yes	no	---	3	15	22
phgg	PT_JSFBMK5V	7316-392-T-290287	7316-392	High-grade glioma/astrocytoma (WHO grade III/IV)	C88806	21.27	DECEASED	White	Not Hispanic or Latino	Frontal Lobe, Suprasellar/Hypothalamic/Pituitary, Thalamus, Ventricles	Thalamus	Initial CNS Tumor	yes	yes	yes	no	no	---	15	51	54
plgg	PT_02J5CWN5	7316-2989-T-534989	7316-2989	Low-grade glioma/astrocytoma (WHO grade I/II)	C90159	98.23	DECEASED	Black or African American	Reported Unknown	Suprasellar/Hypothalamic/Pituitary	Suprasellar/Hypothalamic/Pituitary	Initial CNS Tumor	yes	yes	yes	no	no	---	6	42	8
phgg	PT_89XRZBSG	7316-445-T-317694	7316-445	High-grade glioma/astrocytoma (WHO grade III/IV)	C94956	170	LIVING	White	Not Hispanic or Latino	Temporal Lobe	Temporal Lobe	Initial CNS Tumor	yes	yes	yes	yes	yes	---	18	34	358
mbl	PT_9S6WMQ92	7316-333-T-242260	7316-333	Medulloblastoma	C25830	50.27	DECEASED	White	Not Hispanic or Latino	Cerebellum/Posterior Fossa	Cerebellum/Posterior Fossa	Progressive	yes	yes	yes	yes	yes	k1	15	189	172
mbl	PT_9S6WMQ92	7316-95-T-65745	7316-95	Medulloblastoma	C25830	50.27	DECEASED	White	Not Hispanic or Latino	Cerebellum/Posterior Fossa	Cerebellum/Posterior Fossa	Progressive	yes	yes	yes	no	no	k2	15	60	204
dipg	PT_PR4YBBH3	7316-126-T	7316-126	Brainstem glioma- Diffuse intrinsic pontine glioma	C29274	1.3	DECEASED	White	Reported Unknown	Brain Stem- Pons	Brain Stem- Pons	Progressive	yes	yes	yes	no	no	k2	10	32	146
atrt	PT_3KM9W8S8	7316-3045-T-545925	7316-3045	Atypical Teratoid Rhabdoid Tumor (ATRT)	C374412	17.43	DECEASED	White	Not Hispanic or Latino	Other locations NOS, Spinal Cord- Lumbar/Thecal Sac, Spinal Cord- Thoracic, Temporal Lobe	Other locations NOS, Spinal Cord- Lumbar/Thecal Sac, Spinal Cord- Thoracic, Ventricles	Progressive	yes	no	no	yes	yes	k1	0	NA	NA
phgg	PT_MQYPS0W1	7316-942-T	7316-942	High-grade glioma/astrocytoma (WHO grade III/IV)	C70848	20.5	DECEASED	White	Not Hispanic or Latino	Occipital Lobe, Parietal Lobe, Temporal Lobe	Occipital Lobe, Parietal Lobe, Temporal Lobe	Progressive	yes	no	no	yes	no	k1	11	NA	NA
epmt	PT_ZZRBX5JT	7316-2661-T-479125	7316-2661	Ependymoma	C121647	57.57	LIVING	White	Not Hispanic or Latino	Ventricles	Other locations NOS	Recurrence	yes	yes	yes	no	no	k3	5	34	34
epmt	PT_ZZRBX5JT	7316-3319-T-563763	7316-3319	Ependymoma	C121647	57.57	LIVING	White	Not Hispanic or Latino	Ventricles	Spinal Cord- Lumbar/Thecal Sac	Recurrence	yes	yes	yes	yes	yes	k3	5	12	32
hmbl	PT_WP871F5S	7316-1766-T-365950	7316-1766	Hemangioblastoma	C100860	88.37	LIVING	White	Not Hispanic or Latino	Brain Stem-Medulla, Cerebellum/Posterior Fossa	Cerebellum/Posterior Fossa	Progressive	yes	yes	yes	no	no	k4	14	16	23
phgg	PT_3CHB9PK5	7316-2085-T-407606	7316-2085	High-grade glioma/astrocytoma (WHO grade III/IV)	C102951	18.23	DECEASED	White	Not Hispanic or Latino	Frontal Lobe	Frontal Lobe	Progressive	yes	yes	yes	no	no	k1	7	12763	68
phgg	PT_AP658JQV	7316-1694-T-362487	7316-1694	High-grade glioma/astrocytoma (WHO grade III/IV)	C103935	23.1	DECEASED	White	Not Hispanic or Latino	Frontal Lobe, Occipital Lobe, Temporal Lobe	Frontal Lobe, Occipital Lobe, Temporal Lobe	Progressive	yes	no	no	no	no	k1	12	NA	NA
mng	PT_AQWDQW27	7316-1476-T-358061	7316-1476	Meningioma	C104304	17.97	LIVING	Other	Hispanic or Latino	Temporal Lobe	Temporal Lobe	Progressive	yes	yes	yes	no	no	k2	0	50	76
mng	PT_AQWDQW27	7316-1705-T-362652	7316-1705	Meningioma	C104304	17.97	LIVING	Other	Hispanic or Latino	Temporal Lobe	Temporal Lobe	Progressive	yes	yes	yes	no	no	k2	0	145	52
epmt	PT_3R0P995B	7316-892-T-345110	7316-892	Ependymoma	C140343	46.57	LIVING	White	Not Hispanic or Latino	Cerebellum/Posterior Fossa, Suprasellar/Hypothalamic/Pituitary	Occipital Lobe, Suprasellar/Hypothalamic/Pituitary	Progressive	yes	yes	yes	yes	yes	k5	1	5	17
atrt	PT_ESHACWF6	7316-1790-T-366356	7316-1790	Atypical Teratoid Rhabdoid Tumor (ATRT)	C140712	19.33	DECEASED	White	Not Hispanic or Latino	Cerebellum/Posterior Fossa	Cerebellum/Posterior Fossa	Progressive	yes	yes	yes	yes	yes	k4	4	146	265
mbl	PT_FN4GEEFR	7316-3010-T-539916	7316-3010	Medulloblastoma	C141696	59.1	DECEASED	White	Not Hispanic or Latino	Frontal Lobe	Frontal Lobe	Progressive	yes	yes	yes	no	no	k5	10	60	50
mbl	PT_CXT81GRM	7316-1772-T-366051	7316-1772	Medulloblastoma	C146247	10.8	DECEASED	White	Not Hispanic or Latino	Brain Stem- Midbrain/Tectum, Cerebellum/Posterior Fossa, Occipital Lobe, Optic Pathway, Parietal Lobe, Temporal Lobe	Brain Stem- Midbrain/Tectum, Cerebellum/Posterior Fossa, Occipital Lobe, Optic Pathway, Parietal Lobe, Temporal Lobe	Progressive	yes	yes	yes	yes	yes	k1	3	68	82
nfib	PT_K8ZV7APT	7316-2166-T-425629	7316-2166	Neurofibroma/Plexiform	C15129	175.17	LIVING	Black or African American	Not Hispanic or Latino	Other locations NOS	Other locations NOS	Progressive	yes	yes	yes	no	no	k3	18	152	50
phgg	PT_CSZ9QA1N	7316-371-T-291950	7316-371	High-grade glioma/astrocytoma (WHO grade III/IV)	C15498	58.23	DECEASED	White	Not Hispanic or Latino	Brain Stem- Midbrain/Tectum, Brain Stem- Pons, Cerebellum/Posterior Fossa	Brain Stem- Midbrain/Tectum, Brain Stem- Pons, Cerebellum/Posterior Fossa	Progressive	yes	no	no	yes	no	k5	5	NA	NA
schw	PT_S4YNE17X	7316-377-T-242804	7316-377	Schwannoma	C15744	228.47	LIVING	White	Not Hispanic or Latino	Other locations NOS	Spinal Cord- Lumbar/Thecal Sac	Progressive	yes	yes	yes	no	no	k4	18	43	20
schw	PT_S4YNE17X	7316-3963-T-609858	7316-3963	Schwannoma	C15744	228.47	LIVING	White	Not Hispanic or Latino	Other locations NOS	Spinal Cord- Lumbar/Thecal Sac	Progressive	yes	yes	yes	no	no	k4	18	32	6
chdm	PT_HFQNKP5X	7316-3295-T-567684	7316-3295	Chordoma	C182778	38.5	DECEASED	White	Not Hispanic or Latino	Skull	Other locations NOS, Skull	Recurrence	yes	yes	yes	no	no	k2	4	232	182
chdm	PT_HFQNKP5X	7316-2935-T-533986	7316-2935	Chordoma	C182778	38.5	DECEASED	White	Not Hispanic or Latino	Skull	Skull	Progressive	yes	yes	yes	no	no	k2	4	158	127
chdm	PT_HFQNKP5X	7316-4062-T-651705	7316-4062	Chordoma	C182778	38.5	DECEASED	White	Not Hispanic or Latino	Skull	Skull	Progressive	yes	yes	yes	no	no	k2	4	24	67
epmt	PT_99S5BPE3	7316-365-T-567972	7316-365	Ependymoma	C20172	68.87	DECEASED	White	Not Hispanic or Latino	Frontal Lobe	Temporal Lobe	Recurrence	yes	yes	yes	no	no	k5	18	91	151
epmt	PT_99S5BPE3	7316-451-T-319868	7316-451	Ependymoma	C20172	68.87	DECEASED	White	Not Hispanic or Latino	Frontal Lobe	Frontal Lobe, Parietal Lobe	Recurrence	yes	yes	yes	yes	no	k5	18	74	132
phgg	PT_5Q52M9W8	7316-37-T-28038	7316-37	High-grade glioma/astrocytoma (WHO grade III/IV)	C20541	161.5	DECEASED	White	Not Hispanic or Latino	Brain Stem- Midbrain/Tectum, Brain Stem- Pons, Cerebellum/Posterior Fossa	Brain Stem- Midbrain/Tectum, Brain Stem- Pons, Cerebellum/Posterior Fossa	Progressive	yes	no	no	yes	yes	k5	30	NA	NA
dipg	PT_7DTGJYA7	7316-1695-T-362502	7316-1695	Brainstem glioma- Diffuse intrinsic pontine glioma	C226320	33.43	DECEASED	White	Not Hispanic or Latino	Brain Stem- Pons, Brain Stem-Medulla, Cerebellum/Posterior Fossa	Brain Stem- Pons, Brain Stem-Medulla, Cerebellum/Posterior Fossa	Progressive	yes	no	no	no	no	k5	2	NA	NA
other	PT_XCX9W17B	7316-19-T-14524	7316-19	Dysplasia/Gliosis	C24231	103.77	LIVING	Black or African American	Not Hispanic or Latino	Frontal Lobe, Occipital Lobe, Temporal Lobe	Frontal Lobe, Occipital Lobe, Temporal Lobe	Progressive	yes	no	no	no	no	k4	7	NA	NA
epmt	PT_JP1FDKN9	7316-929-T-345739	7316-929	Ependymoma	C253872	142.83	LIVING	White	Not Hispanic or Latino	Frontal Lobe	Spinal Cord- Lumbar/Thecal Sac	Recurrence	yes	yes	yes	no	no	k4	8	144	57
mbl	PT_XA98HG1C	7316-3023-T-541174	7316-3023	Medulloblastoma	C270723	23.63	LIVING	White	Not Hispanic or Latino	Cerebellum/Posterior Fossa	Cerebellum/Posterior Fossa	Progressive	yes	yes	yes	yes	yes	k2	9	112	617
plgg	PT_2FVTD0WR	7316-917-T-345535	7316-917	Low-grade glioma/astrocytoma (WHO grade I/II)	C270969	224.33	LIVING	Other	Hispanic or Latino	Optic Pathway, Suprasellar/Hypothalamic/Pituitary	Optic Pathway, Suprasellar/Hypothalamic/Pituitary	Progressive	yes	yes	yes	no	no	k4	4	82	38
other	PT_00G007DM	7316-2577-T-463571	7316-2577	Dysplasia/Gliosis	C27429	118	LIVING	White	Not Hispanic or Latino	Cerebellum/Posterior Fossa	Cerebellum/Posterior Fossa	Recurrence	yes	yes	yes	no	no	k1	8	58	87
mbl	PT_H3WWDMW9	7316-2118-T-408035	7316-2118	Medulloblastoma	C300612	8.8	DECEASED	White	Not Hispanic or Latino	Ventricles	Ventricles	Progressive	yes	no	no	no	no	k4	0	NA	NA
dnt	PT_Z4GS3ZQQ	7316-1797-T-366592	7316-1797	Dysembryoplastic neuroepithelial tumor (DNET)	C300981	10	LIVING	Other	Hispanic or Latino	Frontal Lobe	Frontal Lobe	Recurrence	yes	yes	yes	no	no	k5	3	125	61
epmt	PT_NPETR8RY	7316-1784-T-366255	7316-1784	Ependymoma	C35793	71.5	LIVING	White	Hispanic or Latino	Ventricles	Ventricles	Recurrence	yes	yes	yes	yes	yes	k5	3	181	31
plgg	PT_N8W26H19	7316-3061-T-548439	7316-3061	Low-grade glioma/astrocytoma (WHO grade I/II)	C37392	126.03	LIVING	White	Not Hispanic or Latino	Brain Stem- Pons, Cerebellum/Posterior Fossa	Cerebellum/Posterior Fossa	Progressive	yes	yes	yes	no	no	k1	14	102	11
phgg	PT_59D00MBQ	7316-2810-T-513628	7316-2810	High-grade glioma/astrocytoma (WHO grade III/IV)	C384990	13.97	DECEASED	Asian	Not Hispanic or Latino	Thalamus	Thalamus	Progressive	yes	no	no	no	no	k5	8	NA	NA
plgg	PT_2ECVKTTQ	7316-2154-T-409331	7316-2154	Low-grade glioma/astrocytoma (WHO grade I/II)	C38868	201.17	LIVING	White	Not Hispanic or Latino	Temporal Lobe	Temporal Lobe	Recurrence	yes	yes	yes	yes	yes	k3	13	19	73
es	PT_HJMP6PH2	7316-3775-T-592454	7316-3775	Ewing's Sarcoma	C42804	66.57	DECEASED	White	Not Hispanic or Latino	Cerebellum/Posterior Fossa	Cerebellum/Posterior Fossa	Recurrence	yes	yes	yes	no	no	k5	2	38	44
gng	PT_1ZAWNGWT	7316-319-T-233313	7316-319	Ganglioglioma	C43542	71.87	LIVING	White	Reported Unknown	Frontal Lobe	Frontal Lobe	Recurrence	yes	yes	yes	yes	no	k3	17	39	124
epmt	PT_3VCS1PPF	7316-490-T-324113	7316-490	Ependymoma	C47724	19.73	LIVING	Other	Not Hispanic or Latino	Occipital Lobe, Other locations NOS, Parietal Lobe	Occipital Lobe, Other locations NOS, Parietal Lobe	Recurrence	yes	yes	yes	yes	yes	k5	12	39	81
mng	PT_7M2PGCBV	7316-3312-T-563666	7316-3312	Meningioma	C51906	80.9	LIVING	Black or African American	Not Hispanic or Latino	Meninges/Dura	Meninges/Dura	Recurrence	yes	yes	yes	no	no	k4	10	43	86
plgg	PT_YGN06RPZ	7316-2208-T-430520	7316-2208	Low-grade glioma/astrocytoma (WHO grade I/II)	C521274	78.1	LIVING	White	Not Hispanic or Latino	Temporal Lobe	Temporal Lobe	Progressive	yes	yes	yes	no	no	k2	3	40	16
plgg	PT_ZMKMKCFQ	7316-2753-T-508131	7316-2753	Low-grade glioma/astrocytoma (WHO grade I/II)	C53505	73.7	LIVING	White	Not Hispanic or Latino	Other locations NOS, Suprasellar/Hypothalamic/Pituitary, Ventricles	Basal Ganglia, Other locations NOS, Suprasellar/Hypothalamic/Pituitary, Thalamus	Progressive	yes	yes	yes	no	no	k5	10	18	42
mbl	PT_62VNQ8C4	7316-1884-T-373280	7316-1884	Medulloblastoma	C56211	8.23	DECEASED	White	Reported Unknown	Cerebellum/Posterior Fossa, Spinal Cord- Cervical	Cerebellum/Posterior Fossa, Spinal Cord- Cervical	Progressive	yes	no	no	no	no	k2	15	NA	NA
phgg	PT_37B5JRP1	7316-2554-T-472283	7316-2554	High-grade glioma/astrocytoma (WHO grade III/IV)	C578469	14.07	DECEASED	Black or African American	Not Hispanic or Latino	Basal Ganglia, Brain Stem- Midbrain/Tectum, Brain Stem- Pons, Brain Stem-Medulla, Optic Pathway, Suprasellar/Hypothalamic/Pituitary, Thalamus	Basal Ganglia, Brain Stem- Midbrain/Tectum, Brain Stem- Pons, Brain Stem-Medulla, Optic Pathway, Suprasellar/Hypothalamic/Pituitary, Thalamus	Progressive	yes	yes	yes	no	no	k4	14	71	619
atrt	PT_RJ1TJ2KH	7316-3680-T-585735	7316-3680	Atypical Teratoid Rhabdoid Tumor (ATRT)	C603069	47.67	LIVING	White	Not Hispanic or Latino	Cerebellum/Posterior Fossa	Cerebellum/Posterior Fossa	Progressive	yes	yes	yes	no	no	k1	0	70	29
gng	PT_W6AWJJK7	7316-893-T-345129	7316-893	Ganglioglioma	C62484	119.83	LIVING	White	Not Hispanic or Latino	Frontal Lobe	Frontal Lobe	Recurrence	yes	yes	yes	yes	yes	k4	0	9	29
atrt	PT_XTVQB9S4	7316-2933-T-533958	7316-2933	Atypical Teratoid Rhabdoid Tumor (ATRT)	C626070	11.6	DECEASED	Other	Hispanic or Latino	Basal Ganglia, Temporal Lobe	Basal Ganglia, Temporal Lobe	Progressive	yes	yes	yes	yes	no	k5	0	81	26
mng	PT_QH9H491G	7316-382-T-242863	7316-382	Meningioma	C70110	82.27	LIVING	White	Not Hispanic or Latino	Optic Pathway	Other locations NOS	Recurrence	yes	yes	yes	no	no	k3	15	82	36
phgg	PT_JNEV57VK	7316-3058-T-557515	7316-3058	High-grade glioma/astrocytoma (WHO grade III/IV)	C714384	9.1	DECEASED	White	Not Hispanic or Latino	Basal Ganglia, Thalamus	Basal Ganglia, Thalamus	Progressive	yes	yes	yes	no	no	k1	7	321	439
plgg	PT_KMHGNCNR	7316-944-T-345996	7316-944	Low-grade glioma/astrocytoma (WHO grade I/II)	C73062	59.73	LIVING	Other	Not Hispanic or Latino	Optic Pathway, Suprasellar/Hypothalamic/Pituitary	Cerebellum/Posterior Fossa, Optic Pathway, Other locations NOS, Suprasellar/Hypothalamic/Pituitary, Thalamus	Recurrence	yes	yes	yes	yes	yes	k2	1	34	88
other	PT_25Z2NX27	7316-355-T-242524	7316-355	Dysplasia/Gliosis	C74784	65.53	LIVING	Black or African American	Not Hispanic or Latino	Skull	Other locations NOS	Progressive	yes	yes	yes	no	no	k4	10	15	71
plgg	PT_PFA762TK	7316-462-T-323607	7316-462	Low-grade glioma/astrocytoma (WHO grade I/II)	C75276	68.23	LIVING	White	Not Hispanic or Latino	Cerebellum/Posterior Fossa	Cerebellum/Posterior Fossa	Recurrence	yes	yes	yes	no	no	k4	2	129	42
plgg	PT_3T3VGWC6	7316-3923-T-609299	7316-3923	Low-grade glioma/astrocytoma (WHO grade I/II)	C77490	65.33	LIVING	White	Not Hispanic or Latino	Hippocampus	Hippocampus	Recurrence	yes	yes	yes	no	no	k4	12	81	105
epmt	PT_MKDQZ17N	7316-3292-T-560880	7316-3292	Ependymoma	C837507	0.03	DECEASED	White	Not Hispanic or Latino	Brain Stem- Pons, Brain Stem-Medulla, Cerebellum/Posterior Fossa, Spinal Cord- Cervical	Brain Stem- Pons, Brain Stem-Medulla, Cerebellum/Posterior Fossa, Spinal Cord- Cervical	Progressive	yes	no	no	yes	yes	k2	0	NA	NA
mbl	PT_TKWTTRQ7	7316-407-T-311454	7316-407	Medulloblastoma	C84747	108	DECEASED	White	Not Hispanic or Latino	Cerebellum/Posterior Fossa	Cerebellum/Posterior Fossa	Progressive	yes	yes	yes	yes	no	k2	13	86	58
sarcnos	PT_J06X17XH	7316-3628-T-584828	7316-3628	Sarcoma	C879327	6.73	LIVING	Other	Reported Unknown	Parietal Lobe	Parietal Lobe	Recurrence	yes	yes	yes	no	no	k3	14	252	1589
plgg	PT_962TCBVR	7316-896-T-345178	7316-896	Low-grade glioma/astrocytoma (WHO grade I/II)	C88683	58.9	LIVING	American Indian or Alaska Native	Not Hispanic or Latino	Cerebellum/Posterior Fossa	Cerebellum/Posterior Fossa	Recurrence	yes	yes	yes	no	no	k1	3	20	40
plgg	PT_962TCBVR	7316-2744-T-507997	7316-2744	Low-grade glioma/astrocytoma (WHO grade I/II)	C88683	58.9	LIVING	American Indian or Alaska Native	Not Hispanic or Latino	Cerebellum/Posterior Fossa	Cerebellum/Posterior Fossa	Progressive	yes	yes	yes	no	no	k1	3	112	22
phgg	PT_JSFBMK5V	7316-1769-T-366000	7316-1769	High-grade glioma/astrocytoma (WHO grade III/IV)	C88806	21.27	DECEASED	White	Not Hispanic or Latino	Frontal Lobe, Suprasellar/Hypothalamic/Pituitary, Thalamus, Ventricles	Frontal Lobe, Suprasellar/Hypothalamic/Pituitary, Thalamus, Ventricles	Progressive	yes	yes	yes	yes	no	k5	15	88	248
plgg	PT_02J5CWN5	7316-898-T-345214	7316-898	Low-grade glioma/astrocytoma (WHO grade I/II)	C90159	98.23	DECEASED	Black or African American	Reported Unknown	Suprasellar/Hypothalamic/Pituitary	Suprasellar/Hypothalamic/Pituitary	Progressive	yes	yes	yes	no	no	k1	6	57	29
phgg	PT_89XRZBSG	7316-1789-T-366339	7316-1789	High-grade glioma/astrocytoma (WHO grade III/IV)	C94956	170	LIVING	White	Not Hispanic or Latino	Temporal Lobe	Temporal Lobe	Recurrence	yes	yes	yes	yes	yes	k5	18	111	721

## Sheet: unpaired samples for survival
Study ID	Patient ID	Sample ID	Sample ID - core	CANCER_TYPE	External Patient Identifier	OS_MONTHS	OS_STATUS	RACE	ETHNICITY	TUMOR_SITE	TUMOR_TISSUE_SITE	TUMOR_STATUS	RNA-seq	recurrent-progressive gene signature score	recurrent-progressive gene signature score - bin	age
pnet	PT_98QMQZY7	7316-464-T-323641	7316-464	Supratentorial or Spinal Cord PNET	C100122	61.3	LIVING	White	Not Hispanic or Latino	Pineal Gland	Pineal Gland	Initial CNS Tumor	yes	0.052637	other	5
mbl	PT_8RB3EKNP	7316-4028-T-649514	7316-4028	Medulloblastoma	C1002081	19.37	DECEASED	Not Reported	Not Reported	Cerebellum/Posterior Fossa	Cerebellum/Posterior Fossa	Initial CNS Tumor	yes	0.491204	top_third	5
plgg	PT_SBHN5F68	7316-516-T-331505	7316-516	Low-grade glioma/astrocytoma (WHO grade I/II)	C100491	66.2	LIVING	White	Not Hispanic or Latino	Cerebellum/Posterior Fossa	Cerebellum/Posterior Fossa	Initial CNS Tumor	yes	-0.356819	bottom_third	6
gnbl	PT_FZHGKJ0H	7316-4033-T-649574	7316-4033	Ganglioneuroblastoma	C1009953	28.13	LIVING	Other	Hispanic or Latino	Other locations NOS, Spinal Cord- Thoracic	Other locations NOS, Spinal Cord- Thoracic	Initial CNS Tumor	yes	-0.165073	bottom_third	4
mbl	PT_T3REPTTC	7316-3488-T-576154	7316-3488	Medulloblastoma	C1010076	14.43	DECEASED	White	Not Hispanic or Latino	Cerebellum/Posterior Fossa	Cerebellum/Posterior Fossa	Initial CNS Tumor	yes	0.321954	top_third	2
cranio	PT_WPYCXMDA	7316-3891-T-608212	7316-3891	Craniopharyngioma	C1010322	77.47	LIVING	Other	Hispanic or Latino	Suprasellar/Hypothalamic/Pituitary	Suprasellar/Hypothalamic/Pituitary	Progressive	yes	0.507949	top_third	15
atrt	PT_E6FTW238	7316-3890-T-608200	7316-3890	Atypical Teratoid Rhabdoid Tumor (ATRT)	C1010445	6.63	DECEASED	Other	Hispanic or Latino	Cerebellum/Posterior Fossa	Cerebellum/Posterior Fossa	Initial CNS Tumor	yes	-0.015257	other	1
cpp	PT_ABV3RS3T	7316-471-T-323762	7316-471	Choroid plexus papilloma	C102336	23.53	LIVING	White	Hispanic or Latino	Ventricles	Ventricles	Initial CNS Tumor	yes	0.0499593	other	0
plgg	PT_M5HDHQNQ	7316-475-T-323828	7316-475	Low-grade glioma/astrocytoma (WHO grade I/II)	C102459	60.87	LIVING	White	Not Hispanic or Latino	Cerebellum/Posterior Fossa	Cerebellum/Posterior Fossa	Initial CNS Tumor	yes	-0.35358	bottom_third	5
epmt	PT_DNAJYFZT	7316-4035-T-649598	7316-4035	Ependymoma	C1027296	45.57	DECEASED	Not Reported	Not Reported	Occipital Lobe	Occipital Lobe	Progressive	yes	0.342617	top_third	13
gmn	PT_V5ASTHRH	7316-3892-T-608224	7316-3892	Germinoma	C1028157	19.83	LIVING	Other	Not Hispanic or Latino	Pineal Gland	Pineal Gland	Progressive	yes	0.0378972	other	16
plgg	PT_6N1QWCXE	7316-3169-T-555349	7316-3169	Low-grade glioma/astrocytoma (WHO grade I/II)	C1028403	14.3	LIVING	White	Not Hispanic or Latino	Cerebellum/Posterior Fossa	Cerebellum/Posterior Fossa	Initial CNS Tumor	yes	-0.359393	bottom_third	7
epmt	PT_6BX46NVR	7316-3893-T-608236	7316-3893	Ependymoma	C1034184	19.97	LIVING	Other	Not Hispanic or Latino	Other locations NOS	Other locations NOS	Progressive	yes	0.0483942	other	0
phgg	PT_2WVW55DA	7316-2092-T-407697	7316-2092	High-grade glioma/astrocytoma (WHO grade III/IV)	C103566	44.93	DECEASED	White	Not Hispanic or Latino	Parietal Lobe	Parietal Lobe	Progressive	yes	-0.251758	bottom_third	2
mbl	PT_K94ZVZMX	7316-521-T-331580	7316-521	Medulloblastoma	C104058	15.93	LIVING	White	Not Hispanic or Latino	Cerebellum/Posterior Fossa, Ventricles	Cerebellum/Posterior Fossa, Ventricles	Initial CNS Tumor	yes	0.103578	other	12
plgg	PT_0EWY6S6S	7316-3491-T-576192	7316-3491	Low-grade glioma/astrocytoma (WHO grade I/II)	C1041441	12.1	LIVING	White	Not Hispanic or Latino	Cerebellum/Posterior Fossa	Cerebellum/Posterior Fossa	Initial CNS Tumor	yes	0.13076	other	10
atrt	PT_5CKDR2SF	7316-525-T-331640	7316-525	Atypical Teratoid Rhabdoid Tumor (ATRT)	C104427	37.5	DECEASED	American Indian or Alaska Native	Not Hispanic or Latino	Brain Stem- Pons, Cerebellum/Posterior Fossa	Brain Stem- Pons, Cerebellum/Posterior Fossa	Initial CNS Tumor	yes	-0.156956	bottom_third	1
pnet	PT_CMB6TASJ	7316-505-T-331330	7316-505	Supratentorial or Spinal Cord PNET	C104673	13.7	LIVING	Black or African American	Not Hispanic or Latino	Parietal Lobe, Temporal Lobe, Ventricles	Parietal Lobe, Temporal Lobe, Ventricles	Progressive	yes	-0.194843	bottom_third	2
mbl	PT_CTSQ5FHH	7316-438-T-313114	7316-438	Medulloblastoma	C105042	61.5	LIVING	Other	Hispanic or Latino	Cerebellum/Posterior Fossa, Ventricles	Cerebellum/Posterior Fossa, Ventricles	Initial CNS Tumor	yes	0.385864	top_third	4
epmt	PT_R6WWH1QX	7316-423-T-312855	7316-423	Ependymoma	C105903	95.23	LIVING	White	Not Hispanic or Latino	Frontal Lobe, Parietal Lobe	Frontal Lobe, Parietal Lobe	Initial CNS Tumor	yes	-0.183276	bottom_third	7
phgg	PT_KEQ53KRH	7316-440-T-313142	7316-440	High-grade glioma/astrocytoma (WHO grade III/IV)	C107010	11.23	DECEASED	White	Not Hispanic or Latino	Basal Ganglia, Brain Stem- Midbrain/Tectum, Thalamus	Basal Ganglia, Brain Stem- Midbrain/Tectum, Thalamus	Initial CNS Tumor	yes	0.318044	top_third	9
mbl	PT_CZRDBM1Q	7316-435-T-313035	7316-435	Medulloblastoma	C107994	40.6	LIVING	White	Not Hispanic or Latino	Cerebellum/Posterior Fossa	Cerebellum/Posterior Fossa	Initial CNS Tumor	yes	0.427514	top_third	7
epmt	PT_7E3V3JFX	7316-506-T-331345	7316-506	Ependymoma	C108609	0	LIVING	Asian	Hispanic or Latino	Cerebellum/Posterior Fossa	Cerebellum/Posterior Fossa	Initial CNS Tumor	yes	0.0424993	other	1
pnet	PT_VBG3Z18B	7316-512-T-331445	7316-512	Supratentorial or Spinal Cord PNET	C109470	24.7	DECEASED	White	Not Hispanic or Latino	Frontal Lobe	Frontal Lobe	Initial CNS Tumor	yes	0.456688	top_third	7
plgg	PT_DA2TJAV1	7316-482-T-323958	7316-482	Low-grade glioma/astrocytoma (WHO grade I/II)	C111807	49.1	DECEASED	Black or African American	Not Hispanic or Latino	Optic Pathway, Suprasellar/Hypothalamic/Pituitary	Optic Pathway, Suprasellar/Hypothalamic/Pituitary	Progressive	yes	-0.445375	bottom_third	2
plgg	PT_A9F8Y6MA	7316-476-T-323843	7316-476	Low-grade glioma/astrocytoma (WHO grade I/II)	C111930	9.4	LIVING	White	Not Hispanic or Latino	Spinal Cord- Cervical, Spinal Cord- Lumbar/Thecal Sac, Spinal Cord- Thoracic, Suprasellar/Hypothalamic/Pituitary	Spinal Cord- Cervical, Spinal Cord- Lumbar/Thecal Sac, Spinal Cord- Thoracic, Suprasellar/Hypothalamic/Pituitary	Initial CNS Tumor	yes	-0.358054	bottom_third	0
mng	PT_P4GDWHXA	7316-477-T-347673	7316-477	Meningioma	C112053	57.57	LIVING	White	Not Hispanic or Latino	Other locations NOS	Other locations NOS	Recurrence	yes	-0.0739184	other	21
plgg	PT_B5VQ16GW	7316-488-T-324077	7316-488	Low-grade glioma/astrocytoma (WHO grade I/II)	C112176	105.77	LIVING	White	Not Hispanic or Latino	Thalamus	Thalamus	Progressive	yes	-0.435821	bottom_third	7
plgg	PT_8FWP7BR3	7316-449-T-317761	7316-449	Low-grade glioma/astrocytoma (WHO grade I/II)	C112422	147.23	LIVING	White	Not Hispanic or Latino	Cerebellum/Posterior Fossa	Cerebellum/Posterior Fossa	Progressive	yes	0.384922	top_third	12
phgg	PT_6SH7PV1N	7316-535-T-331790	7316-535	High-grade glioma/astrocytoma (WHO grade III/IV)	C113652	75.8	LIVING	White	Not Hispanic or Latino	Temporal Lobe	Temporal Lobe	Initial CNS Tumor	yes	0.341965	top_third	3
pnet	PT_8VRZRZ7R	7316-536-T-331805	7316-536	Supratentorial or Spinal Cord PNET	C113775	14.37	DECEASED	Other	Reported Unknown	Frontal Lobe	Frontal Lobe	Initial CNS Tumor	yes	0.122318	other	9
epmt	PT_QWR0EECG	7316-1480-T-358065	7316-1480	Ependymoma	C114267	25.87	DECEASED	White	Reported Unknown	Frontal Lobe, Parietal Lobe, Temporal Lobe	Frontal Lobe, Parietal Lobe, Temporal Lobe	Progressive	yes	-0.26021	bottom_third	5
pnet	PT_218SX3G4	7316-529-T-331700	7316-529	Supratentorial or Spinal Cord PNET	C114513	2.43	DECEASED	Other	Hispanic or Latino	Suprasellar/Hypothalamic/Pituitary	Suprasellar/Hypothalamic/Pituitary	Progressive	yes	0.0543951	other	1
plgg	PT_GQZ84ACS	7316-487-T-324062	7316-487	Low-grade glioma/astrocytoma (WHO grade I/II)	C114759	58.27	LIVING	White	Not Hispanic or Latino	Suprasellar/Hypothalamic/Pituitary	Suprasellar/Hypothalamic/Pituitary	Initial CNS Tumor	yes	-0.57944	bottom_third	1
other	PT_4XWYZYJS	7316-474-T-323809	7316-474	Dysplasia/Gliosis	C114882	0	LIVING	Black or African American	Not Hispanic or Latino	Skull	Skull	Initial CNS Tumor	yes	-0.241335	bottom_third	8
plgg	PT_5ABCFCSK	7316-1851-T-373224	7316-1851	Low-grade glioma/astrocytoma (WHO grade I/II)	C115251	56.6	LIVING	Other	Hispanic or Latino	Brain Stem- Midbrain/Tectum	Brain Stem- Midbrain/Tectum	Initial CNS Tumor	yes	-0.187216	bottom_third	15
mbl	PT_DACV00WF	7316-489-T-324094	7316-489	Medulloblastoma	C115743	38.37	DECEASED	White	Not Hispanic or Latino	Cerebellum/Posterior Fossa	Cerebellum/Posterior Fossa	Initial CNS Tumor	yes	-0.0232315	other	0
dnt	PT_E546ZRXA	7316-952-T-346132	7316-952	Dysembryoplastic neuroepithelial tumor (DNET)	C115866	0	LIVING	Black or African American	Not Hispanic or Latino	Hippocampus, Other locations NOS, Temporal Lobe	Hippocampus, Other locations NOS, Temporal Lobe	Initial CNS Tumor	yes	0.472139	top_third	4
dnt	PT_3A87PCQK	7316-480-T-323911	7316-480	Dysembryoplastic neuroepithelial tumor (DNET)	C116112	46.47	LIVING	White	Not Hispanic or Latino	Temporal Lobe	Temporal Lobe	Initial CNS Tumor	yes	0.402941	top_third	20
lch	PT_C4F1HPH5	7316-493-T-324164	7316-493	Langerhans Cell histiocytosis	C116604	0	LIVING	White	Not Hispanic or Latino	Skull	Skull	Initial CNS Tumor	yes	-0.333742	bottom_third	6
plgg	PT_45YH276T	7316-499-T-324271	7316-499	Low-grade glioma/astrocytoma (WHO grade I/II)	C116850	54.83	LIVING	Other	Not Hispanic or Latino	Optic Pathway, Suprasellar/Hypothalamic/Pituitary	Optic Pathway, Suprasellar/Hypothalamic/Pituitary	Initial CNS Tumor	yes	-0.495682	bottom_third	1
plgg	PT_AYVKQZRB	7316-612-T-337536	7316-612	Low-grade glioma/astrocytoma (WHO grade I/II)	C118449	0	LIVING	Other	Reported Unknown	Cerebellum/Posterior Fossa	Cerebellum/Posterior Fossa	Initial CNS Tumor	yes	-0.344404	bottom_third	NA
phgg	PT_H2HT2WQX	7316-619-T-337543	7316-619	High-grade glioma/astrocytoma (WHO grade III/IV)	C119310	0	LIVING	Other	Reported Unknown	Frontal Lobe	Frontal Lobe	Initial CNS Tumor	yes	-0.222009	bottom_third	NA
phgg	PT_6D9C46GC	7316-620-T-337544	7316-620	High-grade glioma/astrocytoma (WHO grade III/IV)	C119433	0	LIVING	Other	Reported Unknown	Frontal Lobe	Frontal Lobe	Initial CNS Tumor	yes	-0.261331	bottom_third	NA
phgg	PT_SDPA6AAP	7316-624-T-337548	7316-624	High-grade glioma/astrocytoma (WHO grade III/IV)	C119925	0	LIVING	Other	Reported Unknown	Frontal Lobe	Frontal Lobe	Initial CNS Tumor	yes	0.245859	top_third	NA
other	PT_596H0BQF	7316-498-T-324254	7316-498	Other	C121278	11.57	LIVING	White	Not Hispanic or Latino	Other locations NOS	Other locations NOS	Progressive	yes	-0.292632	bottom_third	1
plgg	PT_XSS1ANXD	7316-495-T-324198	7316-495	Low-grade glioma/astrocytoma (WHO grade I/II)	C121524	17.03	LIVING	White	Not Hispanic or Latino	Cerebellum/Posterior Fossa	Cerebellum/Posterior Fossa	Initial CNS Tumor	yes	-0.270562	bottom_third	3
mbl	PT_7KBMN6C2	7316-553-T-332440	7316-553	Medulloblastoma	C122262	26.53	DECEASED	White	Not Hispanic or Latino	Cerebellum/Posterior Fossa	Cerebellum/Posterior Fossa	Initial CNS Tumor	yes	0.396633	top_third	7
epmt	PT_8PV84CNE	7316-532-T-331745	7316-532	Ependymoma	C122508	46.37	LIVING	White	Not Hispanic or Latino	Parietal Lobe	Parietal Lobe	Initial CNS Tumor	yes	-0.0733549	other	8
dipg	PT_9JT1441X	7316-544-T-331925	7316-544	Brainstem glioma- Diffuse intrinsic pontine glioma	C122877	3.57	DECEASED	Other	Not Hispanic or Latino	Brain Stem- Pons	Brain Stem- Pons	Progressive	yes	0.467832	top_third	10
dipg	PT_HSHPZAEZ	7316-545-T-331940	7316-545	Brainstem glioma- Diffuse intrinsic pontine glioma	C123000	14.6	DECEASED	Other	Reported Unknown	Brain Stem- Pons	Brain Stem- Pons	Progressive	yes	0.633627	top_third	10
dipg	PT_Y3T7H1R2	7316-547-T-332027	7316-547	Brainstem glioma- Diffuse intrinsic pontine glioma	C123246	11.03	DECEASED	White	Not Hispanic or Latino	Brain Stem- Pons	Brain Stem- Pons	Progressive	yes	0.339366	top_third	7
dipg	PT_W4XVT4AJ	7316-548-T-332042	7316-548	Brainstem glioma- Diffuse intrinsic pontine glioma	C123369	9.87	DECEASED	White	Not Hispanic or Latino	Brain Stem- Pons	Brain Stem- Pons	Progressive	yes	0.394989	top_third	5
dipg	PT_0MJEAART	7316-549-T-332057	7316-549	Brainstem glioma- Diffuse intrinsic pontine glioma	C123492	13.37	DECEASED	White	Not Hispanic or Latino	Brain Stem- Pons	Brain Stem- Pons	Progressive	yes	0.62079	top_third	11
dipg	PT_XKVFVBY4	7316-550-T-332072	7316-550	Brainstem glioma- Diffuse intrinsic pontine glioma	C123615	11.33	DECEASED	White	Not Hispanic or Latino	Brain Stem- Midbrain/Tectum, Brain Stem- Pons, Brain Stem-Medulla, Cerebellum/Posterior Fossa	Brain Stem- Midbrain/Tectum, Brain Stem- Pons, Brain Stem-Medulla, Cerebellum/Posterior Fossa	Initial CNS Tumor	yes	0.577917	top_third	6
dipg	PT_7S5BVPE2	7316-712-T-339832	7316-712	Brainstem glioma- Diffuse intrinsic pontine glioma	C123984	24.3	DECEASED	White	Not Hispanic or Latino	Brain Stem- Pons	Brain Stem- Pons	Progressive	yes	0.38066	top_third	8
phgg	PT_JJ8QNAM8	7316-714-T-339862	7316-714	High-grade glioma/astrocytoma (WHO grade III/IV)	C124353	5.57	DECEASED	White	Not Hispanic or Latino	Temporal Lobe	Temporal Lobe	Recurrence	yes	0.58255	top_third	12
dipg	PT_2QZJ4T95	7316-715-T-339877	7316-715	Brainstem glioma- Diffuse intrinsic pontine glioma	C124476	6.63	DECEASED	White	Not Hispanic or Latino	Brain Stem- Pons	Brain Stem- Pons	Initial CNS Tumor	yes	0.268901	top_third	8
phgg	PT_FF0NV7ZM	7316-716-T-339892	7316-716	High-grade glioma/astrocytoma (WHO grade III/IV)	C124599	110.43	LIVING	White	Not Hispanic or Latino	Frontal Lobe	Frontal Lobe	Initial CNS Tumor	yes	-0.146922	bottom_third	1
dipg	PT_4YWZ538V	7316-719-T-339937	7316-719	Brainstem glioma- Diffuse intrinsic pontine glioma	C125214	7.7	DECEASED	White	Not Hispanic or Latino	Brain Stem- Pons, Cerebellum/Posterior Fossa, Spinal Cord- Cervical, Ventricles	Brain Stem- Pons, Cerebellum/Posterior Fossa, Spinal Cord- Cervical, Ventricles	Progressive	yes	0.592603	top_third	8
epmt	PT_YXZPWFVB	7316-966-T-346368	7316-966	Ependymoma	C125829	0	LIVING	White	Not Hispanic or Latino	Spinal Cord- Cervical, Spinal Cord- Thoracic	Spinal Cord- Cervical, Spinal Cord- Thoracic	Initial CNS Tumor	yes	0.345756	top_third	21
tt	PT_T2V4X5ZW	7316-965-T-346352	7316-965	Teratoma	C127059	35.67	LIVING	White	Not Hispanic or Latino	Temporal Lobe	Temporal Lobe	Initial CNS Tumor	yes	0.276996	top_third	0
plgg	PT_C95KPXSW	7316-869-T-344719	7316-869	Low-grade glioma/astrocytoma (WHO grade I/II)	C127182	40.73	LIVING	Other	Hispanic or Latino	Cerebellum/Posterior Fossa	Cerebellum/Posterior Fossa	Initial CNS Tumor	yes	-0.256033	bottom_third	12
mng	PT_3D74J8RZ	7316-1792-T-366391	7316-1792	Meningioma	C127305	178.2	LIVING	White	Not Hispanic or Latino	Meninges/Dura	Meninges/Dura	Progressive	yes	-0.250455	bottom_third	25
mbl	PT_5JA1N2H4	7316-839-T-344650	7316-839	Medulloblastoma	C129273	0	DECEASED	Other	Reported Unknown	Cerebellum/Posterior Fossa	Cerebellum/Posterior Fossa	Progressive	yes	0.285952	top_third	NA
mbl	PT_PJSV0X4X	7316-843-T-344654	7316-843	Medulloblastoma	C129642	13.23	LIVING	Other	Reported Unknown	Cerebellum/Posterior Fossa	Cerebellum/Posterior Fossa	Recurrence	yes	0.410085	top_third	NA
pnet	PT_QG30VHAB	7316-840-T-344651	7316-840	Supratentorial or Spinal Cord PNET	C130749	0	LIVING	Other	Reported Unknown	Frontal Lobe	Frontal Lobe	Initial CNS Tumor	yes	0.0235564	other	NA
epmt	PT_GFTCNWQ0	7316-775-T-354333	7316-775	Ependymoma	C131118	30.57	LIVING	White	Hispanic or Latino	Occipital Lobe, Parietal Lobe	Occipital Lobe, Parietal Lobe	Initial CNS Tumor	yes	-0.123176	other	10
epmt	PT_80NVYCBS	7316-765-T	7316-765	Ependymoma	C132594	0	LIVING	Other	Hispanic or Latino	Temporal Lobe	Temporal Lobe	Initial CNS Tumor	yes	-0.0606271	other	15
epmt	PT_0CVRX4SJ	7316-764-T-342404	7316-764	Ependymoma	C132717	0	LIVING	Other	Hispanic or Latino	Parietal Lobe	Parietal Lobe	Initial CNS Tumor	yes	0.124196	other	2
epmt	PT_VR8T8JX8	7316-762-T-342402	7316-762	Ependymoma	C132963	0	LIVING	Other	Hispanic or Latino	Frontal Lobe	Frontal Lobe	Initial CNS Tumor	yes	-0.0117619	other	9
pnet	PT_7PXN3B4J	7316-784-T-342424	7316-784	Supratentorial or Spinal Cord PNET	C134562	80.3	LIVING	Asian	Not Hispanic or Latino	Occipital Lobe, Parietal Lobe, Skull	Occipital Lobe, Parietal Lobe, Skull	Initial CNS Tumor	yes	-0.0737127	other	1
pnet	PT_V1PVYRHP	7316-804-T-342444	7316-804	Supratentorial or Spinal Cord PNET	C135177	19.63	DECEASED	White	Not Hispanic or Latino	Brain Stem- Midbrain/Tectum, Brain Stem- Pons, Spinal Cord- Cervical, Thalamus	Brain Stem- Midbrain/Tectum, Brain Stem- Pons, Spinal Cord- Cervical, Thalamus	Initial CNS Tumor	yes	0.0989082	other	11
pnet	PT_9CSZBV2P	7316-1473-T-358058	7316-1473	Supratentorial or Spinal Cord PNET	C135792	20.47	DECEASED	White	Not Hispanic or Latino	Frontal Lobe	Frontal Lobe	Recurrence	yes	0.242268	top_third	14
plgg	PT_Y572BRC1	7316-2147-T-409224	7316-2147	Low-grade glioma/astrocytoma (WHO grade I/II)	C136161	187.07	LIVING	White	Not Hispanic or Latino	Optic Pathway, Suprasellar/Hypothalamic/Pituitary, Temporal Lobe	Optic Pathway, Suprasellar/Hypothalamic/Pituitary, Temporal Lobe	Progressive	yes	-0.337524	bottom_third	10
plgg	PT_EYZ25B99	7316-470-T-323744	7316-470	Low-grade glioma/astrocytoma (WHO grade I/II)	C136284	9.53	LIVING	White	Not Hispanic or Latino	Cerebellum/Posterior Fossa	Cerebellum/Posterior Fossa	Initial CNS Tumor	yes	0.568932	top_third	15
schw	PT_WVAJN6WR	7316-456-T-323505	7316-456	Schwannoma	C136407	3.5	LIVING	White	Not Hispanic or Latino	Spinal Cord- Lumbar/Thecal Sac	Spinal Cord- Lumbar/Thecal Sac	Initial CNS Tumor	yes	-0.0400549	other	20
plgg	PT_JXGMAHHN	7316-874-T-344804	7316-874	Low-grade glioma/astrocytoma (WHO grade I/II)	C136530	57.27	LIVING	Black or African American	Not Hispanic or Latino	Suprasellar/Hypothalamic/Pituitary	Suprasellar/Hypothalamic/Pituitary	Initial CNS Tumor	yes	-0.263579	bottom_third	2
plgg	PT_YPCR2XRS	7316-554-T-332455	7316-554	Low-grade glioma/astrocytoma (WHO grade I/II)	C137760	29.57	LIVING	White	Not Hispanic or Latino	Cerebellum/Posterior Fossa	Cerebellum/Posterior Fossa	Initial CNS Tumor	yes	-0.11204	other	17
mbl	PT_RJ98S3KZ	7316-556-T-332485	7316-556	Medulloblastoma	C138006	46.93	LIVING	White	Not Hispanic or Latino	Cerebellum/Posterior Fossa	Cerebellum/Posterior Fossa	Initial CNS Tumor	yes	0.411663	top_third	12
mbl	PT_VH6S71AC	7316-735-T-341030	7316-735	Medulloblastoma	C138498	46.9	LIVING	Other	Hispanic or Latino	Ventricles	Ventricles	Initial CNS Tumor	yes	0.164707	other	7
epmt	PT_GAM3E6M3	7316-872-T-344771	7316-872	Ependymoma	C138990	45	LIVING	White	Not Hispanic or Latino	Frontal Lobe, Parietal Lobe	Frontal Lobe, Parietal Lobe	Initial CNS Tumor	yes	-0.219637	bottom_third	6
es	PT_X8S0H6TG	7316-876-T-344838	7316-876	Ewing's Sarcoma	C139113	43.7	LIVING	White	Not Hispanic or Latino	Skull	Skull	Initial CNS Tumor	yes	-0.244449	bottom_third	5
cpc	PT_YZ8A8A36	7316-723-T-339997	7316-723	Choroid plexus carcinoma	C139359	8.67	LIVING	White	Not Hispanic or Latino	Frontal Lobe, Other locations NOS, Parietal Lobe, Temporal Lobe, Ventricles	Frontal Lobe, Other locations NOS, Parietal Lobe, Temporal Lobe, Ventricles	Initial CNS Tumor	yes	0.0816661	other	1
epmt	PT_ECMZCNTF	7316-736-T-341046	7316-736	Ependymoma	C139851	46.17	LIVING	White	Not Hispanic or Latino	Frontal Lobe	Frontal Lobe	Initial CNS Tumor	yes	-0.075428	other	1
plgg	PT_MNHMAH0S	7316-880-T-344906	7316-880	Low-grade glioma/astrocytoma (WHO grade I/II)	C140097	51.4	LIVING	Black or African American	Not Hispanic or Latino	Frontal Lobe, Parietal Lobe	Frontal Lobe, Parietal Lobe	Initial CNS Tumor	yes	0.0614028	other	11
other	PT_G8DRDA33	7316-879-T-344891	7316-879	Other	C140220	0	LIVING	White	Not Hispanic or Latino	Spinal Cord- Cervical	Spinal Cord- Cervical	Initial CNS Tumor	yes	-0.162873	bottom_third	16
plgg	PT_D5KHK0SS	7316-882-T-344942	7316-882	Low-grade glioma/astrocytoma (WHO grade I/II)	C140466	85.37	LIVING	White	Not Hispanic or Latino	Optic Pathway	Optic Pathway	Progressive	yes	-0.207647	bottom_third	17
cpp	PT_ZZ8SBJJ5	7316-725-T-340027	7316-725	Choroid plexus papilloma	C141204	65.1	LIVING	White	Not Hispanic or Latino	Temporal Lobe, Ventricles	Temporal Lobe, Ventricles	Progressive	yes	0.446709	top_third	2
plgg	PT_0MHKP408	7316-726-T-340042	7316-726	Low-grade glioma/astrocytoma (WHO grade I/II)	C141327	62.83	LIVING	White	Not Hispanic or Latino	Cerebellum/Posterior Fossa	Cerebellum/Posterior Fossa	Initial CNS Tumor	yes	-0.364468	bottom_third	7
mng	PT_G5RA8E3N	7316-727-T-340057	7316-727	Meningioma	C141450	9.77	LIVING	Black or African American	Not Hispanic or Latino	Frontal Lobe, Parietal Lobe	Frontal Lobe, Parietal Lobe	Initial CNS Tumor	yes	-0.407001	bottom_third	12
plgg	PT_4Z34K4XB	7316-733-T-340147	7316-733	Low-grade glioma/astrocytoma (WHO grade I/II)	C142188	0	LIVING	White	Not Hispanic or Latino	Cerebellum/Posterior Fossa	Cerebellum/Posterior Fossa	Initial CNS Tumor	yes	-0.471962	bottom_third	9
mbl	PT_EDWA0XTP	7316-670-T-339182	7316-670	Medulloblastoma	C142557	31.27	DECEASED	White	Not Hispanic or Latino	Cerebellum/Posterior Fossa	Cerebellum/Posterior Fossa	Initial CNS Tumor	yes	0.292018	top_third	2
plgg	PT_S7WJ99PC	7316-677-T-339287	7316-677	Low-grade glioma/astrocytoma (WHO grade I/II)	C143049	67.7	LIVING	Other	Not Hispanic or Latino	Ventricles	Ventricles	Initial CNS Tumor	yes	-0.00874528	other	8
mbl	PT_EZS4SRH6	7316-676-T-339272	7316-676	Medulloblastoma	C143172	0	LIVING	Other	Reported Unknown	Ventricles	Ventricles	Initial CNS Tumor	yes	0.441788	top_third	11
plgg	PT_T1FV709B	7316-681-T-339367	7316-681	Low-grade glioma/astrocytoma (WHO grade I/II)	C143664	91.93	LIVING	White	Not Hispanic or Latino	Optic Pathway, Temporal Lobe, Ventricles	Optic Pathway, Temporal Lobe, Ventricles	Initial CNS Tumor	yes	-0.320325	bottom_third	6
plgg	PT_41QYPSGV	7316-884-T-344976	7316-884	Low-grade glioma/astrocytoma (WHO grade I/II)	C146124	3.57	LIVING	White	Not Hispanic or Latino	Temporal Lobe	Temporal Lobe	Initial CNS Tumor	yes	-0.340388	bottom_third	14
atrt	PT_4J24F353	7316-1137-T-356680	7316-1137	Atypical Teratoid Rhabdoid Tumor (ATRT)	C148707	36.63	LIVING	White	Not Hispanic or Latino	Frontal Lobe	Frontal Lobe	Initial CNS Tumor	yes	0.0105522	other	1
plgg	PT_EW604JB3	7316-1134-T-356677	7316-1134	Low-grade glioma/astrocytoma (WHO grade I/II)	C149322	0	LIVING	White	Not Hispanic or Latino	Cerebellum/Posterior Fossa	Cerebellum/Posterior Fossa	Initial CNS Tumor	yes	0.111514	other	3
nbl	PT_5SX0GRW1	7316-1927-T-384049	7316-1927	Neuroblastoma	C15006	31.13	DECEASED	Other	Reported Unknown	Other locations NOS	Other locations NOS	Progressive	yes	0.534381	top_third	6
plgg	PT_P75ZXB1S	7316-692-T-339532	7316-692	Low-grade glioma/astrocytoma (WHO grade I/II)	C150060	0	NA	White	Hispanic or Latino	Frontal Lobe	Frontal Lobe	Initial CNS Tumor	yes	-0.35295	bottom_third	17
nfib	PT_K8ZV7APT	7316-10-T-7439	7316-10	Neurofibroma/Plexiform	C15129	175.17	LIVING	Black or African American	Not Hispanic or Latino	Other locations NOS	Spinal Cord- Lumbar/Thecal Sac	Initial CNS Tumor	yes	-0.297326	bottom_third	18
plgg	PT_C2VY5NM6	7316-875-T-344821	7316-875	Low-grade glioma/astrocytoma (WHO grade I/II)	C155103	38.47	LIVING	White	Not Hispanic or Latino	Temporal Lobe	Temporal Lobe	Initial CNS Tumor	yes	0.363416	top_third	2
plgg	PT_9B6KWJT2	7316-1226-T-356777	7316-1226	Low-grade glioma/astrocytoma (WHO grade I/II)	C155472	0	LIVING	White	Not Hispanic or Latino	Cerebellum/Posterior Fossa	Cerebellum/Posterior Fossa	Initial CNS Tumor	yes	-0.40034	bottom_third	13
schw	PT_S4YNE17X	7316-4341-T-682315	7316-4341	Schwannoma	C15744	228.47	LIVING	White	Not Hispanic or Latino	Other locations NOS	Other locations NOS	Initial CNS Tumor	yes	-0.0430983	other	18
plgg	PT_3SW2VHD5	7316-2984-T-534984	7316-2984	Low-grade glioma/astrocytoma (WHO grade I/II)	C15867	36.63	LIVING	White	Not Hispanic or Latino	Ventricles	Ventricles	Initial CNS Tumor	yes	0.112923	other	12
phgg	PT_JT9HH7M6	7316-1455-T-357608	7316-1455	High-grade glioma/astrocytoma (WHO grade III/IV)	C15990	86.53	DECEASED	Asian	Not Hispanic or Latino	Frontal Lobe	Frontal Lobe	Initial CNS Tumor	yes	-0.264362	bottom_third	1
plgg	PT_CG2S2H2R	7316-974-T-351202	7316-974	Low-grade glioma/astrocytoma (WHO grade I/II)	C163098	0	LIVING	Other	Reported Unknown	Cerebellum/Posterior Fossa	Cerebellum/Posterior Fossa	Initial CNS Tumor	yes	-0.212865	bottom_third	8
phgg	PT_9W4WTVFZ	7316-1312-T-356990	7316-1312	High-grade glioma/astrocytoma (WHO grade III/IV)	C164451	10.77	DECEASED	Other	Hispanic or Latino	Brain Stem- Pons, Cerebellum/Posterior Fossa	Brain Stem- Pons, Cerebellum/Posterior Fossa	Initial CNS Tumor	yes	0.571427	top_third	7
dnt	PT_DFQAH7RS	7316-51-T-39311	7316-51	Dysembryoplastic neuroepithelial tumor (DNET)	C16605	364.4	LIVING	White	Not Hispanic or Latino	Temporal Lobe	Temporal Lobe	Progressive	yes	-0.367117	bottom_third	27
epmt	PT_N4PR21ME	7316-330-T-234381	7316-330	Ependymoma	C16728	55.53	LIVING	White	Not Hispanic or Latino	Ventricles	Ventricles	Initial CNS Tumor	yes	0.103749	other	2
epmt	PT_3C6QA9MA	7316-1279-T-356830	7316-1279	Ependymoma	C169125	46.37	DECEASED	Other	Reported Unknown	Parietal Lobe	Parietal Lobe	Recurrence	yes	0.557054	top_third	9
gng	PT_E8XM8JFZ	7316-324-T-233373	7316-324	Ganglioglioma	C16974	99.03	LIVING	White	Not Hispanic or Latino	Temporal Lobe	Temporal Lobe	Initial CNS Tumor	yes	-0.420317	bottom_third	3
epmt	PT_Y4FN0XN1	7316-1252-T-356803	7316-1252	Ependymoma	C170601	88.13	LIVING	Other	Reported Unknown	Frontal Lobe	Frontal Lobe	Initial CNS Tumor	yes	-0.175532	bottom_third	11
other	PT_WKYPN77B	7316-42-T-35488	7316-42	Other	C17343	2.2	LIVING	Other	Reported Unknown	Frontal Lobe, Parietal Lobe	Frontal Lobe, Parietal Lobe	Initial CNS Tumor	yes	-0.100459	other	11
epmt	PT_B5K3A4F4	7316-1214-T-356765	7316-1214	Ependymoma	C173676	7.4	LIVING	Other	Reported Unknown	Occipital Lobe, Parietal Lobe	Occipital Lobe, Parietal Lobe	Initial CNS Tumor	yes	0.0951818	other	15
mbl	PT_E4ECAFEN	7316-38-T-28469	7316-38	Medulloblastoma	C17466	59.17	LIVING	White	Not Hispanic or Latino	Cerebellum/Posterior Fossa, Spinal Cord- Cervical, Spinal Cord- Lumbar/Thecal Sac, Spinal Cord- Thoracic	Cerebellum/Posterior Fossa, Spinal Cord- Cervical, Spinal Cord- Lumbar/Thecal Sac, Spinal Cord- Thoracic	Initial CNS Tumor	yes	0.477491	top_third	15
phgg	PT_ARCM3PXM	7316-1187-T-356738	7316-1187	High-grade glioma/astrocytoma (WHO grade III/IV)	C176136	0	LIVING	Other	Reported Unknown	Frontal Lobe	Frontal Lobe	Initial CNS Tumor	yes	-0.0370275	other	13
phgg	PT_7570EHD9	7316-1064-T-351292	7316-1064	High-grade glioma/astrocytoma (WHO grade III/IV)	C176382	0.27	LIVING	Other	Hispanic or Latino	Frontal Lobe	Frontal Lobe	Initial CNS Tumor	yes	0.240289	top_third	5
phgg	PT_FZP24XYK	7316-1060-T-351288	7316-1060	High-grade glioma/astrocytoma (WHO grade III/IV)	C176628	28.43	DECEASED	White	Not Hispanic or Latino	Occipital Lobe, Parietal Lobe	Occipital Lobe, Parietal Lobe	Initial CNS Tumor	yes	-0.119572	other	16
phgg	PT_30H1KV15	7316-1059-T-351287	7316-1059	High-grade glioma/astrocytoma (WHO grade III/IV)	C176751	17.83	DECEASED	White	Reported Unknown	Basal Ganglia, Ventricles	Basal Ganglia, Ventricles	Initial CNS Tumor	yes	0.0349188	other	13
phgg	PT_G4N67N0D	7316-1057-T-351285	7316-1057	High-grade glioma/astrocytoma (WHO grade III/IV)	C176874	14	DECEASED	White	Not Hispanic or Latino	Hippocampus, Temporal Lobe	Hippocampus, Temporal Lobe	Progressive	yes	0.3773	top_third	12
phgg	PT_279D9QZ8	7316-325-T-233387	7316-325	High-grade glioma/astrocytoma (WHO grade III/IV)	C17712	98.7	LIVING	White	Not Hispanic or Latino	Cerebellum/Posterior Fossa	Cerebellum/Posterior Fossa	Recurrence	yes	0.383526	top_third	20
phgg	PT_18QG3Z4H	7316-1052-T-465398	7316-1052	High-grade glioma/astrocytoma (WHO grade III/IV)	C177120	16.73	DECEASED	White	Not Hispanic or Latino	Cerebellum/Posterior Fossa	Cerebellum/Posterior Fossa	Initial CNS Tumor	yes	-0.0267433	other	11
plgg	PT_Q3EP24V1	7316-154-T-148904	7316-154	Low-grade glioma/astrocytoma (WHO grade I/II)	C177366	93.27	DECEASED	American Indian or Alaska Native	Not Hispanic or Latino	Suprasellar/Hypothalamic/Pituitary	Suprasellar/Hypothalamic/Pituitary	Progressive	yes	-0.288208	bottom_third	6
plgg	PT_TD6ST5MG	7316-235-T-232061	7316-235	Low-grade glioma/astrocytoma (WHO grade I/II)	C17835	120.27	LIVING	White	Reported Unknown	Suprasellar/Hypothalamic/Pituitary	Suprasellar/Hypothalamic/Pituitary	Initial CNS Tumor	yes	-0.560542	bottom_third	0
mbl	PT_YHTK536P	7316-1714-T-362921	7316-1714	Medulloblastoma	C179703	14.3	LIVING	Other	Reported Unknown	Cerebellum/Posterior Fossa	Cerebellum/Posterior Fossa	Recurrence	yes	0.279121	top_third	4
mbl	PT_24DDXEB5	7316-1715-T-362922	7316-1715	Medulloblastoma	C179826	17.33	LIVING	Other	Reported Unknown	Cerebellum/Posterior Fossa	Cerebellum/Posterior Fossa	Initial CNS Tumor	yes	0.501636	top_third	7
mbl	PT_STRDJQ01	7316-1038-T-351266	7316-1038	Medulloblastoma	C180687	0.7	LIVING	Other	Reported Unknown	Cerebellum/Posterior Fossa	Cerebellum/Posterior Fossa	Initial CNS Tumor	yes	0.110585	other	1
mbl	PT_SCRJF38G	7316-99-T-67420	7316-99	Medulloblastoma	C18081	9.17	DECEASED	White	Not Hispanic or Latino	Cerebellum/Posterior Fossa	Cerebellum/Posterior Fossa	Initial CNS Tumor	yes	0.33523	top_third	1
plgg	PT_QT9T89S5	7316-297-T-233051	7316-297	Low-grade glioma/astrocytoma (WHO grade I/II)	C18204	75.23	LIVING	Other	Reported Unknown	Suprasellar/Hypothalamic/Pituitary	Suprasellar/Hypothalamic/Pituitary	Initial CNS Tumor	yes	-0.431927	bottom_third	1
atrt	PT_RRG1V7EP	7316-820-T-358442	7316-820	Atypical Teratoid Rhabdoid Tumor (ATRT)	C182286	49.17	LIVING	Other	Not Hispanic or Latino	Parietal Lobe, Temporal Lobe	Parietal Lobe, Temporal Lobe	Initial CNS Tumor	yes	0.1916	other	0
phgg	PT_858H7ABM	7316-903-T-345298	7316-903	High-grade glioma/astrocytoma (WHO grade III/IV)	C182409	23.53	DECEASED	White	Not Hispanic or Latino	Thalamus	Thalamus	Recurrence	yes	0.276918	top_third	18
plgg	PT_RFF7MKTC	7316-954-T-346166	7316-954	Low-grade glioma/astrocytoma (WHO grade I/II)	C182655	22.9	LIVING	White	Not Hispanic or Latino	Cerebellum/Posterior Fossa	Cerebellum/Posterior Fossa	Initial CNS Tumor	yes	-0.293681	bottom_third	4
other	PT_8R00BMHH	7316-1845-T-373205	7316-1845	Other	C18327	46.93	LIVING	White	Not Hispanic or Latino	Thalamus	Thalamus	Initial CNS Tumor	yes	-0.41018	bottom_third	7
other	PT_M2J30CF7	7316-1747-T-365627	7316-1747	Other	C184623	0.37	DECEASED	White	Not Hispanic or Latino	Basal Ganglia	Basal Ganglia	Initial CNS Tumor	yes	-0.156288	bottom_third	1
gng	PT_R0M1QBY4	7316-905-T-345332	7316-905	Ganglioglioma	C186714	22.97	LIVING	White	Not Hispanic or Latino	Occipital Lobe, Temporal Lobe	Occipital Lobe, Temporal Lobe	Initial CNS Tumor	yes	0.36929	top_third	8
epmt	PT_67R1AF5R	7316-889-T-345060	7316-889	Ependymoma	C186837	58.27	LIVING	Other	Not Hispanic or Latino	Ventricles	Ventricles	Initial CNS Tumor	yes	0.272052	top_third	1
plgg	PT_8XZY6MM1	7316-957-T-346215	7316-957	Low-grade glioma/astrocytoma (WHO grade I/II)	C187083	9.33	LIVING	White	Not Hispanic or Latino	Cerebellum/Posterior Fossa	Cerebellum/Posterior Fossa	Initial CNS Tumor	yes	-0.352953	bottom_third	7
atrt	PT_CW0BJE0Y	7316-41-T-35057	7316-41	Atypical Teratoid Rhabdoid Tumor (ATRT)	C18819	3.9	DECEASED	Other	Reported Unknown	Cerebellum/Posterior Fossa	Cerebellum/Posterior Fossa	Initial CNS Tumor	yes	-0.0928761	other	2
plgg	PT_EEKE0V9T	7316-32-T-25911	7316-32	Low-grade glioma/astrocytoma (WHO grade I/II)	C19065	47.43	LIVING	White	Not Hispanic or Latino	Temporal Lobe	Temporal Lobe	Initial CNS Tumor	yes	-0.220239	bottom_third	17
plgg	PT_RKECV80K	7316-9-T-7029	7316-9	Low-grade glioma/astrocytoma (WHO grade I/II)	C19188	22.2	LIVING	Other	Not Hispanic or Latino	Frontal Lobe, Parietal Lobe	Frontal Lobe, Parietal Lobe	Initial CNS Tumor	yes	-0.257332	bottom_third	11
atrt	PT_M04EC74B	7316-918-T-345552	7316-918	Atypical Teratoid Rhabdoid Tumor (ATRT)	C196554	16.5	DECEASED	Other	Not Hispanic or Latino	Skull	Skull	Initial CNS Tumor	yes	0.0421648	other	1
plgg	PT_76Q72M5T	7316-397-T-290404	7316-397	Low-grade glioma/astrocytoma (WHO grade I/II)	C19680	81.53	LIVING	Black or African American	Not Hispanic or Latino	Temporal Lobe	Temporal Lobe	Initial CNS Tumor	yes	0.269574	top_third	12
mbl	PT_M0AP3Z15	7316-14-T-8711	7316-14	Medulloblastoma	C19803	58.53	LIVING	White	Not Hispanic or Latino	Cerebellum/Posterior Fossa, Suprasellar/Hypothalamic/Pituitary	Cerebellum/Posterior Fossa, Suprasellar/Hypothalamic/Pituitary	Initial CNS Tumor	yes	0.428122	top_third	13
epmt	PT_D3AN5M5W	7316-47-T-37601	7316-47	Ependymoma	C20418	30.77	DECEASED	White	Not Hispanic or Latino	Ventricles	Ventricles	Initial CNS Tumor	yes	0.195956	other	11
lch	PT_37WTWPZY	7316-73-T-56395	7316-73	Langerhans Cell histiocytosis	C20787	46.5	LIVING	Other	Hispanic or Latino	Skull	Skull	Initial CNS Tumor	yes	-0.297721	bottom_third	0
mbl	PT_9HMVHQEH	7316-22-T-16756	7316-22	Medulloblastoma	C20910	77.4	DECEASED	Black or African American	Not Hispanic or Latino	Cerebellum/Posterior Fossa	Cerebellum/Posterior Fossa	Initial CNS Tumor	yes	0.354968	top_third	7
pnet	PT_FF0MSK4D	7316-2987-T-534987	7316-2987	Supratentorial or Spinal Cord PNET	C21033	53.27	LIVING	White	Not Hispanic or Latino	Pineal Gland	Pineal Gland	Initial CNS Tumor	yes	0.296228	top_third	16
other	PT_W7FK539G	7316-76-T-57660	7316-76	Metastatic secondary tumors	C21279	6.93	DECEASED	White	Reported Unknown	Frontal Lobe	Frontal Lobe	Initial CNS Tumor	yes	0.430025	top_third	3
mbl	PT_82MX6J77	7316-302-T-233109	7316-302	Medulloblastoma	C21402	106.57	LIVING	White	Not Hispanic or Latino	Cerebellum/Posterior Fossa	Cerebellum/Posterior Fossa	Initial CNS Tumor	yes	0.370373	top_third	3
nbl	PT_MRTHX2AQ	7316-23-T-17187	7316-23	Neuroblastoma	C21525	67.57	LIVING	White	Not Hispanic or Latino	Spinal Cord- Lumbar/Thecal Sac, Spinal Cord- Thoracic	Spinal Cord- Lumbar/Thecal Sac, Spinal Cord- Thoracic	Recurrence	yes	0.409468	top_third	4
gng	PT_8ECE2D92	7316-914-T-345486	7316-914	Ganglioglioma	C216111	37.93	LIVING	Other	Not Hispanic or Latino	Occipital Lobe, Temporal Lobe	Occipital Lobe, Temporal Lobe	Initial CNS Tumor	yes	-0.429193	bottom_third	10
dnt	PT_TRXF649Z	7316-915-T-345502	7316-915	Dysembryoplastic neuroepithelial tumor (DNET)	C216972	11.63	LIVING	White	Not Hispanic or Latino	Frontal Lobe	Frontal Lobe	Initial CNS Tumor	yes	0.520559	top_third	9
mbl	PT_9A6RPJ97	7316-906-T-345350	7316-906	Medulloblastoma	C217095	45.77	LIVING	White	Not Hispanic or Latino	Cerebellum/Posterior Fossa, Spinal Cord- Lumbar/Thecal Sac	Cerebellum/Posterior Fossa, Spinal Cord- Lumbar/Thecal Sac	Initial CNS Tumor	yes	0.290339	top_third	8
epmt	PT_8RB7TPS2	7316-3-T-3730	7316-3	Ependymoma	C21771	64.87	LIVING	White	Not Hispanic or Latino	Temporal Lobe	Temporal Lobe	Initial CNS Tumor	yes	0.26928	top_third	11
plgg	PT_CK41DW03	7316-329-T-234369	7316-329	Low-grade glioma/astrocytoma (WHO grade I/II)	C22140	83.03	LIVING	White	Not Hispanic or Latino	Spinal Cord- Cervical, Spinal Cord- Thoracic	Spinal Cord- Cervical, Spinal Cord- Thoracic	Initial CNS Tumor	yes	-0.200846	bottom_third	11
mbl	PT_85RSG67R	7316-2986-T-534986	7316-2986	Medulloblastoma	C22263	59.4	LIVING	White	Not Hispanic or Latino	Cerebellum/Posterior Fossa	Cerebellum/Posterior Fossa	Initial CNS Tumor	yes	0.454695	top_third	11
plgg	PT_3RN24N9X	7316-20-T-15915	7316-20	Low-grade glioma/astrocytoma (WHO grade I/II)	C22509	25.03	LIVING	White	Not Hispanic or Latino	Cerebellum/Posterior Fossa	Cerebellum/Posterior Fossa	Initial CNS Tumor	yes	-0.476887	bottom_third	4
plgg	PT_6MWPJ96F	7316-1711-T-362742	7316-1711	Low-grade glioma/astrocytoma (WHO grade I/II)	C226566	8.9	LIVING	White	Not Hispanic or Latino	Cerebellum/Posterior Fossa	Cerebellum/Posterior Fossa	Initial CNS Tumor	yes	-0.284152	bottom_third	7
plgg	PT_BDNE55YT	7316-1710-T-362727	7316-1710	Low-grade glioma/astrocytoma (WHO grade I/II)	C226689	8.63	LIVING	White	Not Hispanic or Latino	Spinal Cord- Thoracic	Spinal Cord- Thoracic	Initial CNS Tumor	yes	-0.389602	bottom_third	4
dipg	PT_1DSX4VJM	7316-1708-T-362697	7316-1708	Brainstem glioma- Diffuse intrinsic pontine glioma	C226935	11.03	DECEASED	White	Not Hispanic or Latino	Brain Stem- Pons	Brain Stem- Pons	Progressive	yes	0.545453	top_third	7
dnt	PT_MA0J8DSN	7316-39-T-34216	7316-39	Dysembryoplastic neuroepithelial tumor (DNET)	C23001	47.23	LIVING	White	Not Hispanic or Latino	Frontal Lobe	Frontal Lobe	Initial CNS Tumor	yes	0.0979656	other	4
plgg	PT_CGPJY881	7316-891-T-345093	7316-891	Low-grade glioma/astrocytoma (WHO grade I/II)	C230871	25.67	LIVING	White	Not Hispanic or Latino	Cerebellum/Posterior Fossa	Cerebellum/Posterior Fossa	Initial CNS Tumor	yes	-0.335885	bottom_third	14
mbl	PT_Q90R6M3E	7316-897-T-345197	7316-897	Medulloblastoma	C230994	37.1	LIVING	White	Not Hispanic or Latino	Cerebellum/Posterior Fossa	Cerebellum/Posterior Fossa	Initial CNS Tumor	yes	0.384141	top_third	8
bmgct	PT_H024RK87	7316-104-T-69547	7316-104	Non-germinomatous germ cell tumor	C23124	93.83	LIVING	Asian	Not Hispanic or Latino	Brain Stem- Midbrain/Tectum, Pineal Gland, Thalamus, Ventricles	Brain Stem- Midbrain/Tectum, Pineal Gland, Thalamus, Ventricles	Recurrence	yes	-0.207588	bottom_third	18
tt	PT_A4KA01ZH	7316-894-T-345144	7316-894	Teratoma	C231363	21.67	LIVING	White	Not Hispanic or Latino	Spinal Cord- Cervical	Spinal Cord- Cervical	Initial CNS Tumor	yes	-0.216969	bottom_third	0
nfib	PT_3P3D97AB	7316-13-T-8301	7316-13	Neurofibroma/Plexiform	C23247	18.93	LIVING	White	Not Hispanic or Latino	Spinal Cord- Cervical	Spinal Cord- Cervical	Initial CNS Tumor	yes	-0.209184	bottom_third	16
plgg	PT_QJDY4Y9P	7316-562-T-336223	7316-562	Low-grade glioma/astrocytoma (WHO grade I/II)	C235422	48.27	LIVING	White	Hispanic or Latino	Cerebellum/Posterior Fossa	Cerebellum/Posterior Fossa	Initial CNS Tumor	yes	-0.424794	bottom_third	13
gng	PT_CWD717Q0	7316-101-T-68282	7316-101	Ganglioglioma	C23862	17.87	LIVING	Black or African American	Not Hispanic or Latino	Temporal Lobe	Temporal Lobe	Initial CNS Tumor	yes	0.516308	top_third	9
schw	PT_EYWDFKA7	7316-29-T-24639	7316-29	Schwannoma	C23985	67.1	LIVING	White	Not Hispanic or Latino	Spinal Cord- Thoracic	Spinal Cord- Thoracic	Initial CNS Tumor	yes	0.0106386	other	9
plgg	PT_NZFFMZ0B	7316-923-T-345637	7316-923	Low-grade glioma/astrocytoma (WHO grade I/II)	C244032	1.87	LIVING	White	Not Hispanic or Latino	Occipital Lobe	Occipital Lobe	Initial CNS Tumor	yes	0.453061	top_third	15
plgg	PT_DW6V5V8E	7316-924-T-345654	7316-924	Low-grade glioma/astrocytoma (WHO grade I/II)	C245631	23.9	LIVING	Other	Hispanic or Latino	Thalamus	Thalamus	Initial CNS Tumor	yes	-0.42326	bottom_third	2
schw	PT_8V3360DR	7316-641-T-338727	7316-641	Schwannoma	C250305	0	LIVING	White	Not Hispanic or Latino	Spinal Cord- Lumbar/Thecal Sac	Spinal Cord- Lumbar/Thecal Sac	Initial CNS Tumor	yes	-0.0152568	other	20
plgg	PT_V2F0865M	7316-642-T-338742	7316-642	Low-grade glioma/astrocytoma (WHO grade I/II)	C250428	37.03	LIVING	White	Not Hispanic or Latino	Cerebellum/Posterior Fossa	Cerebellum/Posterior Fossa	Initial CNS Tumor	yes	0.298927	top_third	6
plgg	PT_S2CXXZCF	7316-643-T-338757	7316-643	Low-grade glioma/astrocytoma (WHO grade I/II)	C250551	0	LIVING	White	Hispanic or Latino	Cerebellum/Posterior Fossa	Cerebellum/Posterior Fossa	Initial CNS Tumor	yes	-0.398268	bottom_third	3
phgg	PT_HMF8J4EG	7316-644-T-338772	7316-644	High-grade glioma/astrocytoma (WHO grade III/IV)	C250674	11.93	DECEASED	Other	Hispanic or Latino	Thalamus	Thalamus	Initial CNS Tumor	yes	0.250342	top_third	7
mbl	PT_XX2VW3D9	7316-96-T-66155	7316-96	Medulloblastoma	C25092	36.7	LIVING	White	Not Hispanic or Latino	Cerebellum/Posterior Fossa	Cerebellum/Posterior Fossa	Initial CNS Tumor	yes	0.221967	other	5
other	PT_XNTFM9XY	7316-92-T-64452	7316-92	Cavernoma	C25215	0	LIVING	Other	Hispanic or Latino	Frontal Lobe	Frontal Lobe	Initial CNS Tumor	yes	0.232667	top_third	5
phgg	PT_N32BYY8A	7316-89-T-63187	7316-89	High-grade glioma/astrocytoma (WHO grade III/IV)	C25461	223.27	LIVING	White	Not Hispanic or Latino	Occipital Lobe	Occipital Lobe	Progressive	yes	-0.441755	bottom_third	17
gng	PT_A594A46X	7316-91-T-64028	7316-91	Ganglioglioma	C25584	37.2	LIVING	White	Not Hispanic or Latino	Temporal Lobe	Temporal Lobe	Initial CNS Tumor	yes	0.46213	top_third	6
mng	PT_NSXP8AWV	7316-94-T-65307	7316-94	Meningioma	C25707	0	LIVING	White	Reported Unknown	Spinal Cord- Lumbar/Thecal Sac	Spinal Cord- Lumbar/Thecal Sac	Initial CNS Tumor	yes	-0.0825262	other	13
plgg	PT_CB9PD1YP	7316-97-T-66579	7316-97	Low-grade glioma/astrocytoma (WHO grade I/II)	C25953	51.57	LIVING	White	Not Hispanic or Latino	Parietal Lobe	Parietal Lobe	Initial CNS Tumor	yes	0.474485	top_third	16
pnet	PT_WE1CHTWK	7316-87-T-62332	7316-87	Supratentorial or Spinal Cord PNET	C26199	22.83	LIVING	White	Not Hispanic or Latino	Frontal Lobe	Frontal Lobe	Initial CNS Tumor	yes	0.0922983	other	1
plgg	PT_3HRS5CWF	7316-925-T-374499	7316-925	Low-grade glioma/astrocytoma (WHO grade I/II)	C262605	25.4	LIVING	White	Not Hispanic or Latino	Cerebellum/Posterior Fossa	Cerebellum/Posterior Fossa	Initial CNS Tumor	yes	-0.121588	other	2
plgg	PT_9D2N4S5Z	7316-93-T-64876	7316-93	Low-grade glioma/astrocytoma (WHO grade I/II)	C26322	9.4	DECEASED	White	Reported Unknown	Brain Stem- Midbrain/Tectum, Thalamus	Brain Stem- Midbrain/Tectum, Thalamus	Progressive	yes	0.530947	top_third	7
epmt	PT_0WKX8Q5X	7316-88-T-62763	7316-88	Ependymoma	C26445	61.33	LIVING	White	Not Hispanic or Latino	Spinal Cord- Lumbar/Thecal Sac	Spinal Cord- Lumbar/Thecal Sac	Initial CNS Tumor	yes	-0.101863	other	14
plgg	PT_FFRHWB74	7316-932-T-345792	7316-932	Low-grade glioma/astrocytoma (WHO grade I/II)	C270477	0.87	LIVING	White	Not Hispanic or Latino	Temporal Lobe	Temporal Lobe	Initial CNS Tumor	yes	-0.376866	bottom_third	13
mng	PT_X0GD01P1	7316-930-T-345756	7316-930	Meningioma	C270600	50.03	LIVING	Black or African American	Not Hispanic or Latino	Temporal Lobe	Temporal Lobe	Initial CNS Tumor	yes	0.361552	top_third	14
nfib	PT_9PJR0ZK7	7316-935-T-379754	7316-935	Neurofibroma/Plexiform	C270846	19.6	DECEASED	Black or African American	Not Hispanic or Latino	Spine NOS	Spine NOS	Progressive	yes	-0.0830778	other	17
phgg	PT_MDWPRDBT	7316-2146-T-409210	7316-2146	High-grade glioma/astrocytoma (WHO grade III/IV)	C271092	41.67	DECEASED	White	Not Hispanic or Latino	Cerebellum/Posterior Fossa, Temporal Lobe, Thalamus	Cerebellum/Posterior Fossa, Frontal Lobe	Progressive	yes	0.184097	other	4
epmt	PT_XHYBZKCX	7316-2972-T-534972	7316-2972	Ependymoma	C27183	77.4	LIVING	White	Not Hispanic or Latino	Spinal Cord- Cervical, Spinal Cord- Thoracic	Spinal Cord- Cervical, Spinal Cord- Thoracic	Initial CNS Tumor	yes	0.368913	top_third	18
phgg	PT_63HDZHCN	7316-2980-T-534980	7316-2980	High-grade glioma/astrocytoma (WHO grade III/IV)	C27306	37.97	DECEASED	White	Not Hispanic or Latino	Temporal Lobe	Temporal Lobe	Initial CNS Tumor	yes	-0.191671	bottom_third	8
mbl	PT_45P9F9MD	7316-314-T-247128	7316-314	Medulloblastoma	C27552	107.37	LIVING	White	Not Hispanic or Latino	Cerebellum/Posterior Fossa	Cerebellum/Posterior Fossa	Initial CNS Tumor	yes	0.481662	top_third	10
epmt	PT_0NY38X3W	7316-1706-T-362667	7316-1706	Ependymoma	C276381	2.37	LIVING	White	Not Hispanic or Latino	Cerebellum/Posterior Fossa, Ventricles	Cerebellum/Posterior Fossa, Ventricles	Progressive	yes	0.193824	other	1
plgg	PT_SDK91A16	7316-247-T-232204	7316-247	Low-grade glioma/astrocytoma (WHO grade I/II)	C27675	68.77	LIVING	White	Not Hispanic or Latino	Suprasellar/Hypothalamic/Pituitary	Suprasellar/Hypothalamic/Pituitary	Initial CNS Tumor	yes	-0.332492	bottom_third	13
hmbl	PT_NGDW8WVP	7316-1704-T-362637	7316-1704	Hemangioblastoma	C277242	0	LIVING	White	Not Hispanic or Latino	Cerebellum/Posterior Fossa	Cerebellum/Posterior Fossa	Initial CNS Tumor	yes	-0.280697	bottom_third	17
dnt	PT_3A0B29QT	7316-80-T-59364	7316-80	Dysembryoplastic neuroepithelial tumor (DNET)	C27921	58.53	LIVING	White	Not Hispanic or Latino	Temporal Lobe	Temporal Lobe	Initial CNS Tumor	yes	-0.0971811	other	4
phgg	PT_3AWKWXEV	7316-85-T-61498	7316-85	High-grade glioma/astrocytoma (WHO grade III/IV)	C28290	17.17	DECEASED	White	Reported Unknown	Temporal Lobe	Temporal Lobe	Initial CNS Tumor	yes	-0.235062	bottom_third	2
other	PT_APPA7SFD	7316-78-T-348053	7316-78	Dysplasia/Gliosis	C28782	0	LIVING	White	Not Hispanic or Latino	Frontal Lobe, Parietal Lobe, Temporal Lobe	Frontal Lobe, Parietal Lobe, Temporal Lobe	Initial CNS Tumor	yes	0.443977	top_third	0
mbl	PT_5FR2YA6E	7316-109-T-104702	7316-109	Medulloblastoma	C28905	75.87	DECEASED	White	Not Hispanic or Latino	Cerebellum/Posterior Fossa	Cerebellum/Posterior Fossa	Initial CNS Tumor	yes	0.533264	top_third	11
mbl	PT_QW5VW2PY	7316-313-T-233241	7316-313	Medulloblastoma	C29028	111.07	LIVING	White	Not Hispanic or Latino	Cerebellum/Posterior Fossa	Cerebellum/Posterior Fossa	Initial CNS Tumor	yes	0.208612	other	10
plgg	PT_5CNZ47XV	7316-1926-T-379786	7316-1926	Low-grade glioma/astrocytoma (WHO grade I/II)	C291141	0	LIVING	Other	Reported Unknown	Cerebellum/Posterior Fossa	Cerebellum/Posterior Fossa	Initial CNS Tumor	yes	-0.39351	bottom_third	13
cranio	PT_GY0QSY4H	7316-1075-T-353369	7316-1075	Craniopharyngioma	C291264	0	LIVING	Other	Reported Unknown	Suprasellar/Hypothalamic/Pituitary	Suprasellar/Hypothalamic/Pituitary	Initial CNS Tumor	yes	-0.0403165	other	12
other	PT_1EB5KHZX	7316-1076-T-353385	7316-1076	Dysplasia/Gliosis	C291387	0	LIVING	Other	Reported Unknown	Temporal Lobe	Temporal Lobe	Initial CNS Tumor	yes	0.472171	top_third	1
gng	PT_3NM45TQ8	7316-1077-T-353400	7316-1077	Ganglioglioma	C291510	0	LIVING	Other	Reported Unknown	Occipital Lobe, Parietal Lobe	Occipital Lobe, Parietal Lobe	Initial CNS Tumor	yes	0.273124	top_third	7
epmt	PT_164RNWTT	7316-1078-T-353415	7316-1078	Ependymoma	C291633	18.67	LIVING	Other	Reported Unknown	Cerebellum/Posterior Fossa	Cerebellum/Posterior Fossa	Initial CNS Tumor	yes	0.337562	top_third	6
phgg	PT_N3205P0D	7316-1099-T-353730	7316-1099	High-grade glioma/astrocytoma (WHO grade III/IV)	C291756	0	LIVING	Other	Reported Unknown	Frontal Lobe, Parietal Lobe	Frontal Lobe, Parietal Lobe	Initial CNS Tumor	yes	0.0460596	other	18
pnet	PT_0PT33SCF	7316-1100-T-353746	7316-1100	Supratentorial or Spinal Cord PNET	C291879	0	LIVING	Other	Reported Unknown	Ventricles	Ventricles	Recurrence	yes	0.384659	top_third	3
chdm	PT_F1086Z0A	7316-1101-T-353760	7316-1101	Chordoma	C292002	0	LIVING	Other	Reported Unknown	Other locations NOS	Other locations NOS	Initial CNS Tumor	yes	0.0369805	other	3
pnet	PT_5BWZA0NT	7316-1102-T-353776	7316-1102	Supratentorial or Spinal Cord PNET	C292125	0	LIVING	Other	Reported Unknown	Ventricles	Ventricles	Initial CNS Tumor	yes	0.0351687	other	12
cpp	PT_HN0AXSZ0	7316-1103-T-353789	7316-1103	Choroid plexus papilloma	C292248	0	LIVING	Other	Reported Unknown	Cerebellum/Posterior Fossa	Cerebellum/Posterior Fossa	Initial CNS Tumor	yes	0.055431	other	19
mbl	PT_1NZGDP3P	7316-1104-T-353805	7316-1104	Medulloblastoma	C292371	0	LIVING	Other	Reported Unknown	Cerebellum/Posterior Fossa	Cerebellum/Posterior Fossa	Initial CNS Tumor	yes	-0.0866092	other	2
plgg	PT_NNZQ09SH	7316-1109-T-353881	7316-1109	Low-grade glioma/astrocytoma (WHO grade I/II)	C292494	41.33	LIVING	Other	Reported Unknown	Cerebellum/Posterior Fossa	Cerebellum/Posterior Fossa	Recurrence	yes	-0.206508	bottom_third	12
plgg	PT_D52NM7JY	7316-1110-T-353895	7316-1110	Low-grade glioma/astrocytoma (WHO grade I/II)	C292617	0	LIVING	Other	Reported Unknown	Cerebellum/Posterior Fossa	Cerebellum/Posterior Fossa	Initial CNS Tumor	yes	-0.343411	bottom_third	15
other	PT_3PSG2DQT	7316-1111-T-353909	7316-1111	Dysplasia/Gliosis	C292740	0	LIVING	Other	Reported Unknown	Cerebellum/Posterior Fossa	Cerebellum/Posterior Fossa	Initial CNS Tumor	yes	0.174495	other	13
plgg	PT_DYVAW1K2	7316-1112-T-353926	7316-1112	Low-grade glioma/astrocytoma (WHO grade I/II)	C292863	0	LIVING	Other	Reported Unknown	Ventricles	Ventricles	Initial CNS Tumor	yes	-0.274463	bottom_third	0
plgg	PT_K6G6BE6G	7316-1113-T-353939	7316-1113	Low-grade glioma/astrocytoma (WHO grade I/II)	C292986	0	LIVING	Other	Reported Unknown	Brain Stem- Midbrain/Tectum	Brain Stem- Midbrain/Tectum	Initial CNS Tumor	yes	-0.095195	other	6
gng	PT_7F485CXV	7316-1114-T-353956	7316-1114	Ganglioglioma	C293109	0	LIVING	Other	Reported Unknown	Temporal Lobe	Temporal Lobe	Initial CNS Tumor	yes	0.399881	top_third	0
tt	PT_41RR5FQD	7316-1115-T-353971	7316-1115	Teratoma	C293232	0	LIVING	Other	Reported Unknown	Other locations NOS	Other locations NOS	Initial CNS Tumor	yes	-0.129994	other	0
cranio	PT_2NQPX1R2	7316-1116-T-353986	7316-1116	Craniopharyngioma	C293355	0	LIVING	Other	Reported Unknown	Suprasellar/Hypothalamic/Pituitary	Suprasellar/Hypothalamic/Pituitary	Recurrence	yes	-0.0804326	other	16
dnt	PT_AP9P5D7N	7316-1117-T-353999	7316-1117	Dysembryoplastic neuroepithelial tumor (DNET)	C293478	0	LIVING	Other	Reported Unknown	Other locations NOS	Other locations NOS	Recurrence	yes	-0.450911	bottom_third	21
mbl	PT_G1QNGVCZ	7316-1118-T-354015	7316-1118	Medulloblastoma	C293601	0	LIVING	Other	Reported Unknown	Cerebellum/Posterior Fossa	Cerebellum/Posterior Fossa	Initial CNS Tumor	yes	0.530611	top_third	10
plgg	PT_ZVV78QP5	7316-117-T-108479	7316-117	Low-grade glioma/astrocytoma (WHO grade I/II)	C29397	38.17	LIVING	Other	Hispanic or Latino	Cerebellum/Posterior Fossa	Cerebellum/Posterior Fossa	Initial CNS Tumor	yes	-0.324211	bottom_third	9
dnt	PT_K6CR9D53	7316-112-T-105967	7316-112	Dysembryoplastic neuroepithelial tumor (DNET)	C29643	0	LIVING	Other	Hispanic or Latino	Temporal Lobe	Temporal Lobe	Initial CNS Tumor	yes	0.382174	top_third	7
epmt	PT_ZZWYKZZ8	7316-2758-T-532832	7316-2758	Ependymoma	C30012	124.93	DECEASED	White	Not Hispanic or Latino	Cerebellum/Posterior Fossa, Ventricles	Cerebellum/Posterior Fossa, Ventricles	Progressive	yes	0.587918	top_third	10
plgg	PT_GHHY5AAE	7316-741-T-341931	7316-741	Low-grade glioma/astrocytoma (WHO grade I/II)	C300489	41.57	LIVING	Other	Hispanic or Latino	Cerebellum/Posterior Fossa, Occipital Lobe	Cerebellum/Posterior Fossa, Occipital Lobe	Initial CNS Tumor	yes	-0.15831	bottom_third	13
mbl	PT_R63RHJWX	7316-739-T-341090	7316-739	Medulloblastoma	C300858	46.27	LIVING	White	Not Hispanic or Latino	Cerebellum/Posterior Fossa	Cerebellum/Posterior Fossa	Initial CNS Tumor	yes	0.474031	top_third	11
mbl	PT_27D0WQR9	7316-113-T-106405	7316-113	Medulloblastoma	C30135	59.4	LIVING	White	Not Hispanic or Latino	Cerebellum/Posterior Fossa	Cerebellum/Posterior Fossa	Initial CNS Tumor	yes	0.304456	top_third	3
epmt	PT_RM5S859Q	7316-111-T-105550	7316-111	Ependymoma	C30381	56.7	LIVING	White	Not Hispanic or Latino	Occipital Lobe	Occipital Lobe	Initial CNS Tumor	yes	0.0343349	other	12
plgg	PT_66XN3MT1	7316-936-T-345860	7316-936	Low-grade glioma/astrocytoma (WHO grade I/II)	C308853	0.13	LIVING	White	Not Hispanic or Latino	Ventricles	Ventricles	Initial CNS Tumor	yes	-0.113344	other	10
cranio	PT_2WA5PM32	7316-949-T-346079	7316-949	Craniopharyngioma	C310083	92.37	LIVING	White	Not Hispanic or Latino	Suprasellar/Hypothalamic/Pituitary	Suprasellar/Hypothalamic/Pituitary	Recurrence	yes	-0.161901	bottom_third	8
mng	PT_02MVZZSW	7316-1702-T-362607	7316-1702	Meningioma	C310329	0.33	LIVING	White	Not Hispanic or Latino	Cerebellum/Posterior Fossa, Other locations NOS, Temporal Lobe	Cerebellum/Posterior Fossa, Other locations NOS, Temporal Lobe	Initial CNS Tumor	yes	-0.271189	bottom_third	12
gng	PT_JWW33RTB	7316-1793-T-366407	7316-1793	Ganglioglioma	C311067	15.87	LIVING	White	Not Hispanic or Latino	Temporal Lobe	Temporal Lobe	Initial CNS Tumor	yes	0.0639606	other	11
plgg	PT_3KK1F95W	7316-1744-T-365575	7316-1744	Low-grade glioma/astrocytoma (WHO grade I/II)	C311190	35.3	LIVING	White	Not Hispanic or Latino	Temporal Lobe	Temporal Lobe	Initial CNS Tumor	yes	0.500988	top_third	12
plgg	PT_PGVQ4XRZ	7316-946-T-346029	7316-946	Low-grade glioma/astrocytoma (WHO grade I/II)	C311436	26.27	LIVING	White	Not Hispanic or Latino	Cerebellum/Posterior Fossa	Cerebellum/Posterior Fossa	Initial CNS Tumor	yes	-0.243809	bottom_third	12
plgg	PT_YJBPEF4V	7316-938-T-345894	7316-938	Low-grade glioma/astrocytoma (WHO grade I/II)	C311559	26.1	LIVING	White	Not Hispanic or Latino	Cerebellum/Posterior Fossa	Cerebellum/Posterior Fossa	Initial CNS Tumor	yes	-0.416724	bottom_third	19
phgg	PT_6PP78VNE	7316-1893-T	7316-1893	High-grade glioma/astrocytoma (WHO grade III/IV)	C312912	28.13	DECEASED	White	Not Hispanic or Latino	Frontal Lobe	Frontal Lobe	Recurrence	yes	-0.0352863	other	19
gng	PT_WY8REZ3P	7316-1783-T-366237	7316-1783	Ganglioglioma	C313035	9.6	LIVING	White	Not Hispanic or Latino	Temporal Lobe	Temporal Lobe	Initial CNS Tumor	yes	0.422018	top_third	14
schw	PT_NXX0M835	7316-948-T-346062	7316-948	Schwannoma	C313158	188.87	LIVING	White	Not Hispanic or Latino	Cranial Nerves NOS	Cranial Nerves NOS	Initial CNS Tumor	yes	0.0565235	other	13
gng	PT_GKWWWJ0X	7316-1071-T-353309	7316-1071	Ganglioglioma	C333084	0	LIVING	Other	Reported Unknown	Other locations NOS	Other locations NOS	Progressive	yes	0.0368132	other	1
dnt	PT_57YP9ABV	7316-1070-T-353296	7316-1070	Dysembryoplastic neuroepithelial tumor (DNET)	C333330	0	LIVING	Other	Reported Unknown	Other locations NOS	Other locations NOS	Progressive	yes	-0.29874	bottom_third	22
atrt	PT_TV5DYHNC	7316-1073-T-353340	7316-1073	Atypical Teratoid Rhabdoid Tumor (ATRT)	C333453	0	LIVING	Other	Reported Unknown	Thalamus	Thalamus	Initial CNS Tumor	yes	0.0700512	other	3
other	PT_H4H6RD7Y	7316-1072-T-353324	7316-1072	Other	C333699	0	LIVING	Other	Reported Unknown	Suprasellar/Hypothalamic/Pituitary	Suprasellar/Hypothalamic/Pituitary	Initial CNS Tumor	yes	-0.192356	bottom_third	11
plgg	PT_WVC247PK	7316-1090-T-353596	7316-1090	Low-grade glioma/astrocytoma (WHO grade I/II)	C333822	0	LIVING	Other	Reported Unknown	Cerebellum/Posterior Fossa	Cerebellum/Posterior Fossa	Initial CNS Tumor	yes	-0.507367	bottom_third	2
dnt	PT_BBHAD51D	7316-1089-T-353579	7316-1089	Dysembryoplastic neuroepithelial tumor (DNET)	C333945	0	LIVING	Other	Reported Unknown	Frontal Lobe	Frontal Lobe	Initial CNS Tumor	yes	0.23702	top_third	17
gng	PT_FWD7NZQ0	7316-1108-T-353866	7316-1108	Ganglioglioma	C334068	0	LIVING	Other	Reported Unknown	Frontal Lobe	Frontal Lobe	Initial CNS Tumor	yes	0.284365	top_third	14
epmt	PT_WKNKNYHH	7316-1107-T-353850	7316-1107	Ependymoma	C334191	16.8	LIVING	Other	Reported Unknown	Cerebellum/Posterior Fossa	Cerebellum/Posterior Fossa	Initial CNS Tumor	yes	0.193416	other	2
pnet	PT_X71D7G5S	7316-1105-T-353821	7316-1105	Supratentorial or Spinal Cord PNET	C334314	0	LIVING	Other	Reported Unknown	Parietal Lobe	Parietal Lobe	Recurrence	yes	0.224728	other	14
phgg	PT_T8V9ES93	7316-1106-T-353836	7316-1106	High-grade glioma/astrocytoma (WHO grade III/IV)	C334437	0	LIVING	Other	Reported Unknown	Temporal Lobe	Temporal Lobe	Initial CNS Tumor	yes	-0.46435	bottom_third	16
phgg	PT_C2D4JXS1	7316-1746-T-365608	7316-1746	High-grade glioma/astrocytoma (WHO grade III/IV)	C337143	4.4	DECEASED	Other	Hispanic or Latino	Cerebellum/Posterior Fossa	Cerebellum/Posterior Fossa	Initial CNS Tumor	yes	0.0254089	other	6
nfib	PT_229DRV7B	7316-1757-T-365797	7316-1757	Neurofibroma/Plexiform	C337266	3.33	LIVING	White	Not Hispanic or Latino	Other locations NOS	Other locations NOS	Recurrence	yes	-0.315385	bottom_third	14
mng	PT_A9YAZJNN	7316-263-T-249292	7316-263	Meningioma	C33948	284.87	LIVING	White	Not Hispanic or Latino	Other locations NOS	Other locations NOS	Recurrence	yes	-0.154335	bottom_third	23
phgg	PT_4XB3YTJM	7316-388-T-290239	7316-388	High-grade glioma/astrocytoma (WHO grade III/IV)	C340710	9.8	DECEASED	White	Not Hispanic or Latino	Thalamus	Thalamus	Initial CNS Tumor	yes	-0.0277835	other	5
epmt	PT_6XWCT04R	7316-130-T-114184	7316-130	Ependymoma	C34440	159.47	LIVING	Asian	Not Hispanic or Latino	Frontal Lobe	Frontal Lobe	Recurrence	yes	0.123968	other	11
mng	PT_V0TQ0P66	7316-129-T-251674	7316-129	Meningioma	C34686	63.23	LIVING	White	Not Hispanic or Latino	Temporal Lobe	Temporal Lobe	Initial CNS Tumor	yes	-0.423633	bottom_third	11
plgg	PT_6TKJRSPW	7316-162-T-152289	7316-162	Low-grade glioma/astrocytoma (WHO grade I/II)	C35670	9.47	LIVING	Black or African American	Not Hispanic or Latino	Cerebellum/Posterior Fossa	Cerebellum/Posterior Fossa	Initial CNS Tumor	yes	0.177544	other	17
plgg	PT_SJEG0MKD	7316-146-T-145834	7316-146	Low-grade glioma/astrocytoma (WHO grade I/II)	C35916	15.13	LIVING	White	Not Hispanic or Latino	Cerebellum/Posterior Fossa	Cerebellum/Posterior Fossa	Initial CNS Tumor	yes	-0.304262	bottom_third	6
schw	PT_YDWBWTVN	7316-147-T-145943	7316-147	Schwannoma	C36039	0	LIVING	Other	Not Hispanic or Latino	Spinal Cord- Lumbar/Thecal Sac	Spinal Cord- Lumbar/Thecal Sac	Initial CNS Tumor	yes	-0.000900508	other	7
gng	PT_RGX23JFP	7316-156-T-149745	7316-156	Ganglioglioma	C36408	159.03	LIVING	American Indian or Alaska Native	Not Hispanic or Latino	Parietal Lobe, Temporal Lobe	Parietal Lobe, Temporal Lobe	Progressive	yes	-0.440343	bottom_third	0
dnt	PT_MV7Y44QQ	7316-157-T-150176	7316-157	Dysembryoplastic neuroepithelial tumor (DNET)	C36531	27.17	LIVING	American Indian or Alaska Native	Not Hispanic or Latino	Frontal Lobe	Frontal Lobe	Initial CNS Tumor	yes	0.551511	top_third	9
plgg	PT_WGWMA5AZ	7316-148-T-146367	7316-148	Low-grade glioma/astrocytoma (WHO grade I/II)	C36900	175.33	LIVING	White	Not Hispanic or Latino	Cerebellum/Posterior Fossa	Cerebellum/Posterior Fossa	Recurrence	yes	0.350793	top_third	16
mbl	PT_2FK75B27	7316-1700-T-362577	7316-1700	Medulloblastoma	C371583	42.17	LIVING	White	Not Hispanic or Latino	Cerebellum/Posterior Fossa	Cerebellum/Posterior Fossa	Initial CNS Tumor	yes	0.325598	top_third	6
cpp	PT_JN3S17B3	7316-1693-T-362472	7316-1693	Choroid plexus papilloma	C371829	0	LIVING	White	Not Hispanic or Latino	Ventricles	Ventricles	Initial CNS Tumor	yes	0.142878	other	11
plgg	PT_4XVA57J7	7316-1760-T-365846	7316-1760	Low-grade glioma/astrocytoma (WHO grade I/II)	C372321	21.2	LIVING	White	Hispanic or Latino	Frontal Lobe	Frontal Lobe	Initial CNS Tumor	yes	-0.503822	bottom_third	9
plgg	PT_GVDMG7KC	7316-152-T-148056	7316-152	Low-grade glioma/astrocytoma (WHO grade I/II)	C37269	37.5	LIVING	White	Not Hispanic or Latino	Parietal Lobe	Parietal Lobe	Initial CNS Tumor	yes	0.626405	top_third	22
pbl	PT_QD6KKKJH	7316-1765-T-365931	7316-1765	Pineoblastoma	C374043	39.43	LIVING	Other	Not Hispanic or Latino	Pineal Gland, Spinal Cord- Lumbar/Thecal Sac, Spinal Cord- Thoracic	Pineal Gland, Spinal Cord- Lumbar/Thecal Sac, Spinal Cord- Thoracic	Initial CNS Tumor	yes	0.466506	top_third	8
cranio	PT_B0JFCN5W	7316-1773-T-366068	7316-1773	Craniopharyngioma	C374289	10.6	LIVING	Black or African American	Not Hispanic or Latino	Suprasellar/Hypothalamic/Pituitary	Suprasellar/Hypothalamic/Pituitary	Initial CNS Tumor	yes	-0.437199	bottom_third	11
plgg	PT_5GQ76YZJ	7316-168-T-165669	7316-168	Low-grade glioma/astrocytoma (WHO grade I/II)	C37638	36.67	LIVING	White	Not Hispanic or Latino	Cerebellum/Posterior Fossa	Cerebellum/Posterior Fossa	Initial CNS Tumor	yes	-0.355898	bottom_third	5
nfib	PT_9ZY739FB	7316-170-T-166510	7316-170	Neurofibroma/Plexiform	C37761	8.13	LIVING	White	Not Hispanic or Latino	Spinal Cord- Cervical	Spinal Cord- Cervical	Recurrence	yes	-0.242223	bottom_third	13
phgg	PT_KZ04SDDS	7316-1774-T-366086	7316-1774	High-grade glioma/astrocytoma (WHO grade III/IV)	C377610	19.17	DECEASED	White	Hispanic or Latino	Temporal Lobe	Temporal Lobe	Progressive	yes	0.392159	top_third	6
phgg	PT_Z4PJA6KT	7316-1763-T-365898	7316-1763	High-grade glioma/astrocytoma (WHO grade III/IV)	C377856	7.5	DECEASED	White	Not Hispanic or Latino	Temporal Lobe, Thalamus, Ventricles	Temporal Lobe, Thalamus, Ventricles	Initial CNS Tumor	yes	0.298495	top_third	10
mbl	PT_BRTVGGRK	7316-2893-T-514013	7316-2893	Medulloblastoma	C377979	229.37	LIVING	White	Not Hispanic or Latino	Ventricles	Ventricles	Initial CNS Tumor	yes	0.33555	top_third	9
epmt	PT_N9W4GT6D	7316-174-T-168206	7316-174	Ependymoma	C38007	37.8	LIVING	White	Not Hispanic or Latino	Spinal Cord- Lumbar/Thecal Sac	Spinal Cord- Lumbar/Thecal Sac	Initial CNS Tumor	yes	0.23623	top_third	9
phgg	PT_59D00MBQ	7316-1936-T-386237	7316-1936	High-grade glioma/astrocytoma (WHO grade III/IV)	C384990	13.97	DECEASED	Asian	Not Hispanic or Latino	Thalamus	Thalamus	Initial CNS Tumor	yes	0.281357	top_third	8
other	PT_16EJ7BZ9	7316-1938-T-386267	7316-1938	Other	C385236	16.3	LIVING	White	Not Hispanic or Latino	Temporal Lobe, Ventricles	Temporal Lobe, Ventricles	Initial CNS Tumor	yes	-0.412763	bottom_third	10
plgg	PT_YMN5GV47	7316-658-T-338982	7316-658	Low-grade glioma/astrocytoma (WHO grade I/II)	C385359	27.57	LIVING	Black or African American	Not Hispanic or Latino	Optic Pathway	Optic Pathway	Progressive	yes	-0.458805	bottom_third	3
epmt	PT_BWN251DF	7316-659-T-339017	7316-659	Ependymoma	C385482	37.73	LIVING	White	Not Hispanic or Latino	Frontal Lobe, Parietal Lobe	Frontal Lobe, Parietal Lobe	Initial CNS Tumor	yes	0.0543827	other	17
other	PT_DA4WFQ96	7316-172-T-167372	7316-172	Dysplasia/Gliosis	C38622	13.73	LIVING	White	Not Hispanic or Latino	Frontal Lobe	Frontal Lobe	Initial CNS Tumor	yes	0.478499	top_third	2
other	PT_5SNX4PMK	7316-171-T-166934	7316-171	Other	C38745	1.67	LIVING	White	Not Hispanic or Latino	Parietal Lobe, Temporal Lobe	Parietal Lobe, Temporal Lobe	Initial CNS Tumor	yes	-0.0704622	other	23
cranio	PT_2GPH62JS	7316-1775-T-366103	7316-1775	Craniopharyngioma	C387450	36.77	LIVING	White	Not Hispanic or Latino	Suprasellar/Hypothalamic/Pituitary	Suprasellar/Hypothalamic/Pituitary	Initial CNS Tumor	yes	0.00913251	other	13
cranio	PT_N673SYWW	7316-1751-T-365695	7316-1751	Craniopharyngioma	C387573	58.7	DECEASED	Other	Not Hispanic or Latino	Suprasellar/Hypothalamic/Pituitary	Suprasellar/Hypothalamic/Pituitary	Progressive	yes	0.357445	top_third	8
plgg	PT_DEYCW197	7316-175-T-168637	7316-175	Low-grade glioma/astrocytoma (WHO grade I/II)	C38991	49.4	LIVING	White	Not Hispanic or Latino	Cerebellum/Posterior Fossa	Cerebellum/Posterior Fossa	Initial CNS Tumor	yes	-0.163095	bottom_third	10
plgg	PT_CB1XPA3W	7316-1767-T-365967	7316-1767	Low-grade glioma/astrocytoma (WHO grade I/II)	C393477	36	LIVING	White	Not Hispanic or Latino	Temporal Lobe	Temporal Lobe	Initial CNS Tumor	yes	-0.452822	bottom_third	13
plgg	PT_BQ8BQ01J	7316-183-T-171598	7316-183	Low-grade glioma/astrocytoma (WHO grade I/II)	C39483	10.5	LIVING	White	Not Hispanic or Latino	Frontal Lobe	Frontal Lobe	Initial CNS Tumor	yes	0.429757	top_third	23
dnt	PT_SSE4AH59	7316-1776-T-366118	7316-1776	Dysembryoplastic neuroepithelial tumor (DNET)	C396183	0	LIVING	White	Not Hispanic or Latino	Temporal Lobe	Temporal Lobe	Initial CNS Tumor	yes	0.365918	top_third	2
mbl	PT_GR8P8NY5	7316-178-T	7316-178	Medulloblastoma	C39729	47.8	LIVING	White	Not Hispanic or Latino	Cerebellum/Posterior Fossa	Cerebellum/Posterior Fossa	Initial CNS Tumor	yes	0.095304	other	3
mbl	PT_04YTK82N	7316-746-T-342004	7316-746	Medulloblastoma	C398643	6.5	DECEASED	White	Not Hispanic or Latino	Cerebellum/Posterior Fossa	Cerebellum/Posterior Fossa	Initial CNS Tumor	yes	0.482996	top_third	2
plgg	PT_QK4XB83F	7316-663-T-339077	7316-663	Low-grade glioma/astrocytoma (WHO grade I/II)	C398766	5.27	LIVING	White	Not Hispanic or Latino	Ventricles	Ventricles	Initial CNS Tumor	yes	-0.11759	other	4
mbl	PT_AW8WV14Y	7316-179-T-170326	7316-179	Medulloblastoma	C40098	58.8	LIVING	Other	Hispanic or Latino	Cerebellum/Posterior Fossa	Cerebellum/Posterior Fossa	Initial CNS Tumor	yes	-0.199766	bottom_third	0
plgg	PT_X1PRY0FC	7316-1779-T-366169	7316-1779	Low-grade glioma/astrocytoma (WHO grade I/II)	C401964	33.2	LIVING	Asian	Not Hispanic or Latino	Suprasellar/Hypothalamic/Pituitary	Suprasellar/Hypothalamic/Pituitary	Initial CNS Tumor	yes	-0.457883	bottom_third	2
plgg	PT_K63972GG	7316-666-T-339122	7316-666	Low-grade glioma/astrocytoma (WHO grade I/II)	C403317	0	LIVING	White	Not Hispanic or Latino	Parietal Lobe, Temporal Lobe	Parietal Lobe, Temporal Lobe	Initial CNS Tumor	yes	-0.334686	bottom_third	15
cranio	PT_7RMS6K08	7316-1748-T-365644	7316-1748	Craniopharyngioma	C406515	36.7	LIVING	White	Not Hispanic or Latino	Suprasellar/Hypothalamic/Pituitary	Suprasellar/Hypothalamic/Pituitary	Initial CNS Tumor	yes	0.0326697	other	5
atrt	PT_M1RYN7B0	7316-1781-T-366204	7316-1781	Atypical Teratoid Rhabdoid Tumor (ATRT)	C406761	14.43	DECEASED	Other	Not Hispanic or Latino	Frontal Lobe	Frontal Lobe	Initial CNS Tumor	yes	-0.0122424	other	2
epmt	PT_N9KYV4WB	7316-749-T-342049	7316-749	Ependymoma	C406884	41.53	LIVING	White	Not Hispanic or Latino	Cerebellum/Posterior Fossa	Cerebellum/Posterior Fossa	Initial CNS Tumor	yes	0.155101	other	0
mbl	PT_RT1J9P8J	7316-307-T-233169	7316-307	Medulloblastoma	C40713	112.07	LIVING	White	Not Hispanic or Latino	Cerebellum/Posterior Fossa	Cerebellum/Posterior Fossa	Initial CNS Tumor	yes	0.428164	top_third	7
cnc	PT_X0FPPTMT	7316-280-T-232846	7316-280	Neurocytoma	C41205	53.27	LIVING	Black or African American	Not Hispanic or Latino	Ventricles	Ventricles	Initial CNS Tumor	yes	0.175999	other	17
gng	PT_CGWPWSXM	7316-2005-T-391836	7316-2005	Ganglioglioma	C412542	23.73	LIVING	White	Not Hispanic or Latino	Temporal Lobe	Temporal Lobe	Initial CNS Tumor	yes	0.485669	top_third	1
plgg	PT_XNMKQ4MR	7316-2006-T-391850	7316-2006	Low-grade glioma/astrocytoma (WHO grade I/II)	C412665	37.97	LIVING	White	Not Hispanic or Latino	Cerebellum/Posterior Fossa	Cerebellum/Posterior Fossa	Initial CNS Tumor	yes	-0.303928	bottom_third	5
mbl	PT_DESHZ91V	7316-2009-T-391896	7316-2009	Medulloblastoma	C413034	24.4	LIVING	White	Not Hispanic or Latino	Cerebellum/Posterior Fossa	Cerebellum/Posterior Fossa	Initial CNS Tumor	yes	0.290196	top_third	13
epmt	PT_1DY2TP9N	7316-1786-T-366289	7316-1786	Ependymoma	C413157	0	LIVING	White	Not Hispanic or Latino	Spinal Cord- Lumbar/Thecal Sac	Spinal Cord- Lumbar/Thecal Sac	Initial CNS Tumor	yes	0.150094	other	26
mbl	PT_YV2S3ES7	7316-182-T-567915	7316-182	Medulloblastoma	C41328	1.57	LIVING	White	Not Hispanic or Latino	Cerebellum/Posterior Fossa	Cerebellum/Posterior Fossa	Initial CNS Tumor	yes	0.312019	top_third	36
gmn	PT_92YX7KK9	7316-1785-T-366273	7316-1785	Germinoma	C413280	20.57	LIVING	White	Not Hispanic or Latino	Basal Ganglia, Pineal Gland, Thalamus	Basal Ganglia, Pineal Gland, Thalamus	Initial CNS Tumor	yes	-0.0348355	other	16
plgg	PT_27FDWCVZ	7316-184-T-567968	7316-184	Low-grade glioma/astrocytoma (WHO grade I/II)	C41574	18.17	LIVING	White	Not Hispanic or Latino	Cerebellum/Posterior Fossa	Cerebellum/Posterior Fossa	Initial CNS Tumor	yes	-0.141738	bottom_third	9
mbl	PT_D215EQAP	7316-747-T-342020	7316-747	Medulloblastoma	C417585	34.77	LIVING	Other	Hispanic or Latino	Cerebellum/Posterior Fossa	Cerebellum/Posterior Fossa	Initial CNS Tumor	yes	0.364639	top_third	7
phgg	PT_8GN3TQRM	7316-2091-T-407684	7316-2091	High-grade glioma/astrocytoma (WHO grade III/IV)	C417831	31.9	DECEASED	Asian	Not Hispanic or Latino	Parietal Lobe, Temporal Lobe	Parietal Lobe, Temporal Lobe	Progressive	yes	0.415761	top_third	6
mng	PT_J4MWGQFQ	7316-2071-T-407424	7316-2071	Meningioma	C418077	0	LIVING	Other	Not Hispanic or Latino	Temporal Lobe	Temporal Lobe	Initial CNS Tumor	yes	-0.358142	bottom_third	8
phgg	PT_RPC00TAJ	7316-231-T-232014	7316-231	High-grade glioma/astrocytoma (WHO grade III/IV)	C41943	51.2	DECEASED	White	Not Hispanic or Latino	Thalamus	Thalamus	Progressive	yes	0.169036	other	21
mbl	PT_39HBKSGG	7316-908-T-345382	7316-908	Medulloblastoma	C419553	48.2	LIVING	White	Not Hispanic or Latino	Cerebellum/Posterior Fossa	Cerebellum/Posterior Fossa	Initial CNS Tumor	yes	0.479718	top_third	13
phgg	PT_X7HC5YCY	7316-255-T-232300	7316-255	High-grade glioma/astrocytoma (WHO grade III/IV)	C42066	4.9	DECEASED	White	Reported Unknown	Parietal Lobe	Parietal Lobe	Initial CNS Tumor	yes	-0.0515477	other	16
phgg	PT_X648RVMK	7316-238-T-232096	7316-238	High-grade glioma/astrocytoma (WHO grade III/IV)	C42435	8.9	DECEASED	White	Not Hispanic or Latino	Frontal Lobe	Frontal Lobe	Progressive	yes	0.233995	top_third	4
epmt	PT_7H67Q7VS	7316-2966-T-534966	7316-2966	Ependymoma	C42558	27.53	DECEASED	White	Not Hispanic or Latino	Ventricles	Ventricles	Initial CNS Tumor	yes	0.250219	top_third	1
plgg	PT_S3FJSBJT	7316-1794-T-366549	7316-1794	Low-grade glioma/astrocytoma (WHO grade I/II)	C427548	10.77	LIVING	White	Not Hispanic or Latino	Brain Stem- Pons	Brain Stem- Pons	Initial CNS Tumor	yes	-0.313541	bottom_third	16
epmt	PT_T4VKB29K	7316-2125-T-408126	7316-2125	Ependymoma	C427671	15.87	LIVING	Black or African American	Not Hispanic or Latino	Cerebellum/Posterior Fossa	Cerebellum/Posterior Fossa	Initial CNS Tumor	yes	0.239675	top_third	5
plgg	PT_48N4Y6YP	7316-1866-T-373311	7316-1866	Low-grade glioma/astrocytoma (WHO grade I/II)	C428532	0	LIVING	Asian	Not Hispanic or Latino	Suprasellar/Hypothalamic/Pituitary	Suprasellar/Hypothalamic/Pituitary	Initial CNS Tumor	yes	-0.516478	bottom_third	12
other	PT_5D3AVPCW	7316-187-T-173301	7316-187	Dysplasia/Gliosis	C42927	0	LIVING	White	Not Hispanic or Latino	Frontal Lobe, Occipital Lobe, Parietal Lobe	Frontal Lobe, Occipital Lobe, Parietal Lobe	Initial CNS Tumor	yes	0.520766	top_third	0
other	PT_EXJAEW1M	7316-188-T-173732	7316-188	Other	C43050	49.1	LIVING	White	Not Hispanic or Latino	Suprasellar/Hypothalamic/Pituitary	Suprasellar/Hypothalamic/Pituitary	Initial CNS Tumor	yes	-0.353529	bottom_third	14
gng	PT_AWBPNFM5	7316-1854-T-373285	7316-1854	Ganglioglioma	C431607	0	LIVING	White	Not Hispanic or Latino	Frontal Lobe	Frontal Lobe	Initial CNS Tumor	yes	0.433421	top_third	13
mbl	PT_2ZTXV44P	7316-310-T-247126	7316-310	Medulloblastoma	C44403	9.03	LIVING	White	Reported Unknown	Cerebellum/Posterior Fossa, Spinal Cord- Lumbar/Thecal Sac, Spinal Cord- Thoracic	Cerebellum/Posterior Fossa, Spinal Cord- Lumbar/Thecal Sac, Spinal Cord- Thoracic	Initial CNS Tumor	yes	0.449607	top_third	5
other	PT_DEKWG1QG	7316-2139-T-409104	7316-2139	Other	C445014	0.77	LIVING	White	Not Hispanic or Latino	Other locations NOS	Other locations NOS	Initial CNS Tumor	yes	-0.0917069	other	6
plgg	PT_N3HVMV06	7316-2075-T-407476	7316-2075	Low-grade glioma/astrocytoma (WHO grade I/II)	C451533	45.33	LIVING	White	Not Hispanic or Latino	Frontal Lobe	Frontal Lobe	Initial CNS Tumor	yes	-0.451812	bottom_third	14
epmt	PT_W17NV5YG	7316-2079-T-407528	7316-2079	Ependymoma	C452271	42.87	LIVING	White	Hispanic or Latino	Parietal Lobe	Other locations NOS	Initial CNS Tumor	yes	-0.172557	bottom_third	0
dnt	PT_9YNQJZ5G	7316-1941-T-389189	7316-1941	Dysembryoplastic neuroepithelial tumor (DNET)	C458052	0	NA	Other	Reported Unknown	Temporal Lobe	Temporal Lobe	Progressive	yes	0.154329	other	11
other	PT_J3B812DT	7316-123-T-111230	7316-123	Dysplasia/Gliosis	C46002	22.73	LIVING	White	Not Hispanic or Latino	Frontal Lobe	Frontal Lobe	Initial CNS Tumor	yes	0.472485	top_third	0
nbl	PT_P1290MMP	7316-125-T-112078	7316-125	Neuroblastoma	C46125	45.83	LIVING	White	Not Hispanic or Latino	Other locations NOS	Other locations NOS	Progressive	yes	-0.182208	bottom_third	1
plgg	PT_E1TRJP8V	7316-134-T-115887	7316-134	Low-grade glioma/astrocytoma (WHO grade I/II)	C46371	54.27	LIVING	White	Not Hispanic or Latino	Cerebellum/Posterior Fossa	Cerebellum/Posterior Fossa	Initial CNS Tumor	yes	-0.256326	bottom_third	6
epmt	PT_23K3YS1P	7316-189-T-174142	7316-189	Ependymoma	C46494	54.93	LIVING	Black or African American	Not Hispanic or Latino	Parietal Lobe	Parietal Lobe	Initial CNS Tumor	yes	0.126348	other	4
plgg	PT_C1M4YF1R	7316-127-T-112912	7316-127	Low-grade glioma/astrocytoma (WHO grade I/II)	C46617	49.2	LIVING	White	Not Hispanic or Latino	Cerebellum/Posterior Fossa	Cerebellum/Posterior Fossa	Initial CNS Tumor	yes	-0.365183	bottom_third	7
phgg	PT_QDGVJKE0	7316-2140-T-409120	7316-2140	High-grade glioma/astrocytoma (WHO grade III/IV)	C466170	17.37	DECEASED	White	Not Hispanic or Latino	Frontal Lobe	Frontal Lobe	Progressive	yes	0.122966	other	20
atrt	PT_WG2Z95B5	7316-2141-T-446716	7316-2141	Atypical Teratoid Rhabdoid Tumor (ATRT)	C466293	34.07	LIVING	White	Not Hispanic or Latino	Parietal Lobe, Temporal Lobe	Parietal Lobe, Temporal Lobe	Initial CNS Tumor	yes	0.278618	top_third	1
epmt	PT_S8E3281G	7316-2138-T-409090	7316-2138	Ependymoma	C466416	32	LIVING	Black or African American	Not Hispanic or Latino	Spinal Cord- Cervical	Spinal Cord- Cervical	Initial CNS Tumor	yes	0.270567	top_third	18
odg	PT_E3S6H59E	7316-133-T-115470	7316-133	Oligodendroglioma	C46740	32.9	LIVING	White	Hispanic or Latino	Frontal Lobe	Frontal Lobe	Initial CNS Tumor	yes	0.214227	other	13
epmt	PT_46F28BFH	7316-1799-T-366622	7316-1799	Ependymoma	C475764	36.67	LIVING	White	Not Hispanic or Latino	Occipital Lobe	Occipital Lobe	Initial CNS Tumor	yes	0.401516	top_third	16
other	PT_HQ89KPKT	7316-202-T-205605	7316-202	Other	C47601	1.1	LIVING	White	Not Hispanic or Latino	Other locations NOS, Spine NOS	Other locations NOS, Spine NOS	Initial CNS Tumor	yes	0.172633	other	10
epmt	PT_EG7PH32E	7316-2144-T-409180	7316-2144	Ependymoma	C476010	61.83	LIVING	White	Not Hispanic or Latino	Spinal Cord- Lumbar/Thecal Sac, Spinal Cord- Thoracic	Spinal Cord- Lumbar/Thecal Sac, Spinal Cord- Thoracic	Initial CNS Tumor	yes	0.297222	top_third	13
mbl	PT_B7QRTN72	7316-1802-T-366667	7316-1802	Medulloblastoma	C477240	35.17	LIVING	White	Not Hispanic or Latino	Cerebellum/Posterior Fossa	Cerebellum/Posterior Fossa	Initial CNS Tumor	yes	0.127624	other	4
mbl	PT_VY45XTT7	7316-1801-T-366653	7316-1801	Medulloblastoma	C478962	34.03	LIVING	White	Not Hispanic or Latino	Cerebellum/Posterior Fossa	Cerebellum/Posterior Fossa	Initial CNS Tumor	yes	0.605913	top_third	11
plgg	PT_KQK98ZVP	7316-1803-T-366682	7316-1803	Low-grade glioma/astrocytoma (WHO grade I/II)	C479085	17.2	LIVING	Black or African American	Not Hispanic or Latino	Thalamus	Thalamus	Initial CNS Tumor	yes	-0.507573	bottom_third	3
cpp	PT_WYVMWYVA	7316-257-T-232326	7316-257	Choroid plexus papilloma	C47970	36.23	LIVING	White	Not Hispanic or Latino	Occipital Lobe, Parietal Lobe, Temporal Lobe	Occipital Lobe, Parietal Lobe, Temporal Lobe	Initial CNS Tumor	yes	0.13926	other	3
plgg	PT_S0PBN4M7	7316-1805-T-366712	7316-1805	Low-grade glioma/astrocytoma (WHO grade I/II)	C479700	35.07	LIVING	White	Not Hispanic or Latino	Ventricles	Ventricles	Initial CNS Tumor	yes	-0.335648	bottom_third	1
gng	PT_DB800CE1	7316-261-T-232372	7316-261	Ganglioglioma	C48093	19.23	LIVING	White	Not Hispanic or Latino	Temporal Lobe	Temporal Lobe	Initial CNS Tumor	yes	-0.219621	bottom_third	5
mbl	PT_GGCQAGPS	7316-304-T-233135	7316-304	Medulloblastoma	C48216	111.7	LIVING	White	Not Hispanic or Latino	Cerebellum/Posterior Fossa	Cerebellum/Posterior Fossa	Initial CNS Tumor	yes	0.362065	top_third	6
plgg	PT_BYJ428GA	7316-290-T-232965	7316-290	Low-grade glioma/astrocytoma (WHO grade I/II)	C48462	21.8	LIVING	White	Not Hispanic or Latino	Ventricles	Ventricles	Initial CNS Tumor	yes	-0.176829	bottom_third	7
mbl	PT_8M6W215T	7316-305-T-233147	7316-305	Medulloblastoma	C49077	144.77	DECEASED	White	Not Hispanic or Latino	Spinal Cord- Lumbar/Thecal Sac	Spinal Cord- Lumbar/Thecal Sac	Recurrence	yes	0.315161	top_third	16
mbl	PT_74XM7BV7	7316-312-T-233229	7316-312	Medulloblastoma	C49323	74.9	LIVING	White	Not Hispanic or Latino	Cerebellum/Posterior Fossa	Cerebellum/Posterior Fossa	Recurrence	yes	0.35858	top_third	5
cpp	PT_WWME595X	7316-245-T-232182	7316-245	Choroid plexus papilloma	C49692	100.7	LIVING	White	Hispanic or Latino	Ventricles	Ventricles	Initial CNS Tumor	yes	-0.083252	other	11
schw	PT_Y97DX151	7316-291-T-232977	7316-291	Schwannoma	C50307	33.77	LIVING	Black or African American	Not Hispanic or Latino	Spine NOS	Spine NOS	Initial CNS Tumor	yes	-0.0488232	other	18
gng	PT_DDFAZ345	7316-321-T-233339	7316-321	Ganglioglioma	C50553	58.57	LIVING	White	Not Hispanic or Latino	Temporal Lobe	Temporal Lobe	Initial CNS Tumor	yes	0.493253	top_third	3
mbl	PT_MSBPMJ56	7316-306-T-233158	7316-306	Medulloblastoma	C50799	114.27	LIVING	White	Not Hispanic or Latino	Cerebellum/Posterior Fossa	Cerebellum/Posterior Fossa	Initial CNS Tumor	yes	0.283057	top_third	9
plgg	PT_MBAXTJET	7316-275-T-232540	7316-275	Low-grade glioma/astrocytoma (WHO grade I/II)	C51045	15.8	LIVING	White	Not Hispanic or Latino	Cerebellum/Posterior Fossa	Cerebellum/Posterior Fossa	Initial CNS Tumor	yes	-0.331555	bottom_third	5
epmt	PT_H876VB6R	7316-1806-T-366727	7316-1806	Ependymoma	C513402	46.33	DECEASED	Other	Hispanic or Latino	Cerebellum/Posterior Fossa	Cerebellum/Posterior Fossa	Initial CNS Tumor	yes	0.00487932	other	1
mng	PT_BF3PGTF7	7316-1808-T-366759	7316-1808	Meningioma	C514878	32.47	LIVING	White	Not Hispanic or Latino	Meninges/Dura, Parietal Lobe, Skull, Temporal Lobe	Meninges/Dura, Parietal Lobe, Skull, Temporal Lobe	Initial CNS Tumor	yes	-0.365691	bottom_third	11
plgg	PT_TH8M3W34	7316-2130-T-408191	7316-2130	Low-grade glioma/astrocytoma (WHO grade I/II)	C516723	102.47	LIVING	Other	Not Hispanic or Latino	Occipital Lobe	Occipital Lobe	Initial CNS Tumor	yes	-0.225335	bottom_third	7
schw	PT_RM9AZ7A8	7316-2084-T-407593	7316-2084	Schwannoma	C518199	0	LIVING	White	Reported Unknown	Suprasellar/Hypothalamic/Pituitary	Suprasellar/Hypothalamic/Pituitary	Initial CNS Tumor	yes	0.0326389	other	19
gmn	PT_5X061J42	7316-2149-T-409254	7316-2149	Germinoma	C520782	31.27	LIVING	White	Not Hispanic or Latino	Optic Pathway, Pineal Gland, Suprasellar/Hypothalamic/Pituitary	Optic Pathway, Pineal Gland, Suprasellar/Hypothalamic/Pituitary	Initial CNS Tumor	yes	0.0245724	other	7
cranio	PT_EHE800JJ	7316-229-T-247963	7316-229	Craniopharyngioma	C52152	124.37	LIVING	White	Not Hispanic or Latino	Suprasellar/Hypothalamic/Pituitary	Suprasellar/Hypothalamic/Pituitary	Initial CNS Tumor	yes	-0.103674	other	4
mbl	PT_D7KMPYTZ	7316-2133-T-408231	7316-2133	Medulloblastoma	C522504	51.8	LIVING	Asian	Not Hispanic or Latino	Cerebellum/Posterior Fossa	Cerebellum/Posterior Fossa	Initial CNS Tumor	yes	0.441629	top_third	12
plgg	PT_NA8NZ0BN	7316-2135-T-408257	7316-2135	Low-grade glioma/astrocytoma (WHO grade I/II)	C522627	46.7	LIVING	White	Not Hispanic or Latino	Frontal Lobe	Frontal Lobe	Initial CNS Tumor	yes	0.244993	top_third	9
cranio	PT_T2M1338J	7316-258-T-246907	7316-258	Craniopharyngioma	C52275	118.6	LIVING	White	Not Hispanic or Latino	Suprasellar/Hypothalamic/Pituitary	Suprasellar/Hypothalamic/Pituitary	Initial CNS Tumor	yes	-0.289353	bottom_third	11
epmt	PT_S4H6KA09	7316-2134-T-408244	7316-2134	Ependymoma	C522750	43.13	LIVING	White	Not Hispanic or Latino	Frontal Lobe	Frontal Lobe	Initial CNS Tumor	yes	0.441786	top_third	3
plgg	PT_AC5SD9AC	7316-2291-T-447766	7316-2291	Low-grade glioma/astrocytoma (WHO grade I/II)	C522996	107.57	LIVING	Black or African American	Not Hispanic or Latino	Cerebellum/Posterior Fossa	Cerebellum/Posterior Fossa	Initial CNS Tumor	yes	-0.48352	bottom_third	4
phgg	PT_7FZ8SE69	7316-2152-T-409299	7316-2152	High-grade glioma/astrocytoma (WHO grade III/IV)	C524349	16.07	DECEASED	White	Not Hispanic or Latino	Optic Pathway, Suprasellar/Hypothalamic/Pituitary, Thalamus	Optic Pathway, Suprasellar/Hypothalamic/Pituitary, Thalamus	Initial CNS Tumor	yes	-0.15739	bottom_third	12
plgg	PT_RV0RDER2	7316-262-T-258405	7316-262	Low-grade glioma/astrocytoma (WHO grade I/II)	C52521	61.57	LIVING	White	Not Hispanic or Latino	Cerebellum/Posterior Fossa	Cerebellum/Posterior Fossa	Initial CNS Tumor	yes	-0.483119	bottom_third	2
nfib	PT_M7NFAC5G	7316-2329-T-459425	7316-2329	Neurofibroma/Plexiform	C525210	10.13	DECEASED	White	Reported Unknown	Spinal Cord- Cervical	Spinal Cord- Cervical	Initial CNS Tumor	yes	-0.396286	bottom_third	0
plgg	PT_GQDHZFJP	7316-265-T-232422	7316-265	Low-grade glioma/astrocytoma (WHO grade I/II)	C52644	112.43	LIVING	White	Not Hispanic or Latino	Cerebellum/Posterior Fossa	Cerebellum/Posterior Fossa	Progressive	yes	-0.191145	bottom_third	15
mbl	PT_QYEF3JAT	7316-1460-T-357618	7316-1460	Medulloblastoma	C52890	110.4	LIVING	White	Not Hispanic or Latino	Cerebellum/Posterior Fossa	Cerebellum/Posterior Fossa	Initial CNS Tumor	yes	0.380681	top_third	12
phgg	PT_1H2REHT2	7316-3022-T-541161	7316-3022	High-grade glioma/astrocytoma (WHO grade III/IV)	C53013	109.83	DECEASED	White	Not Hispanic or Latino	Basal Ganglia	Basal Ganglia	Progressive	yes	-0.174779	bottom_third	26
nfib	PT_MW0QVGW2	7316-286-T-232919	7316-286	Neurofibroma/Plexiform	C53136	46.03	LIVING	White	Not Hispanic or Latino	Other locations NOS	Other locations NOS	Initial CNS Tumor	yes	-0.336651	bottom_third	11
epmt	PT_F9G665B1	7316-1886-T-373372	7316-1886	Ependymoma	C53382	59.03	LIVING	White	Not Hispanic or Latino	Ventricles	Ventricles	Initial CNS Tumor	yes	0.126022	other	1
gng	PT_AWMZ12NP	7316-2203-T-430455	7316-2203	Ganglioglioma	C534804	64.47	LIVING	Other	Hispanic or Latino	Cerebellum/Posterior Fossa	Cerebellum/Posterior Fossa	Progressive	yes	-0.0375208	other	6
mbl	PT_SBP79T7F	7316-315-T-247130	7316-315	Medulloblastoma	C53628	42.93	LIVING	White	Not Hispanic or Latino	Cerebellum/Posterior Fossa	Cerebellum/Posterior Fossa	Initial CNS Tumor	yes	0.516413	top_third	9
mng	PT_G16WS1MW	7316-279-T-246899	7316-279	Meningioma	C53997	189.53	LIVING	Black or African American	Not Hispanic or Latino	Meninges/Dura	Meninges/Dura	Progressive	yes	-0.390206	bottom_third	26
phgg	PT_1B1Z7BRQ	7316-287-T-246895	7316-287	High-grade glioma/astrocytoma (WHO grade III/IV)	C54612	14.03	DECEASED	White	Reported Unknown	Frontal Lobe, Parietal Lobe	Frontal Lobe, Parietal Lobe	Initial CNS Tumor	yes	-0.24002	bottom_third	14
phgg	PT_84Q11Z5X	7316-288-T-246894	7316-288	High-grade glioma/astrocytoma (WHO grade III/IV)	C54735	26.37	DECEASED	White	Reported Unknown	Thalamus	Thalamus	Initial CNS Tumor	yes	-0.16563	bottom_third	14
phgg	PT_VWZZTK38	7316-1844-T-373190	7316-1844	High-grade glioma/astrocytoma (WHO grade III/IV)	C54858	9.47	DECEASED	Other	Hispanic or Latino	Brain Stem- Midbrain/Tectum, Occipital Lobe, Temporal Lobe, Thalamus	Brain Stem- Midbrain/Tectum, Occipital Lobe, Temporal Lobe, Thalamus	Initial CNS Tumor	yes	-0.0807457	other	11
plgg	PT_N9CGVG02	7316-2197-T-430377	7316-2197	Low-grade glioma/astrocytoma (WHO grade I/II)	C551532	36.93	LIVING	Black or African American	Not Hispanic or Latino	Brain Stem-Medulla, Spinal Cord- Cervical	Brain Stem-Medulla, Spinal Cord- Cervical	Initial CNS Tumor	yes	-0.308148	bottom_third	11
phgg	PT_9N0SR1D7	7316-249-T-232228	7316-249	High-grade glioma/astrocytoma (WHO grade III/IV)	C55227	14.6	DECEASED	White	Reported Unknown	Brain Stem- Midbrain/Tectum, Temporal Lobe, Thalamus	Brain Stem- Midbrain/Tectum, Temporal Lobe, Thalamus	Initial CNS Tumor	yes	0.0901173	other	14
mbl	PT_T93J9EGZ	7316-2196-T-430364	7316-2196	Medulloblastoma	C553131	48.57	LIVING	Black or African American	Not Hispanic or Latino	Cerebellum/Posterior Fossa, Ventricles	Cerebellum/Posterior Fossa, Ventricles	Initial CNS Tumor	yes	0.116462	other	0
mbl	PT_F3S9PB94	7316-2240-T-431401	7316-2240	Medulloblastoma	C556575	86.03	LIVING	White	Not Hispanic or Latino	Cerebellum/Posterior Fossa	Cerebellum/Posterior Fossa	Initial CNS Tumor	yes	0.332685	top_third	8
mpnst	PT_5ZHYHDY2	7316-1459-T-357615	7316-1459	Malignant peripheral nerve sheath tumor (MPNST)	C55719	75.33	LIVING	White	Not Hispanic or Latino	Other locations NOS	Other locations NOS	NA	yes	-0.144171	bottom_third	16
nfib	PT_PZVE3FWF	7316-240-T-246886	7316-240	Neurofibroma/Plexiform	C55842	19.4	DECEASED	White	Not Hispanic or Latino	Spinal Cord- Cervical	Spinal Cord- Cervical	Initial CNS Tumor	yes	-0.296169	bottom_third	19
atrt	PT_T5KEXCK7	7316-2090-T-407671	7316-2090	Atypical Teratoid Rhabdoid Tumor (ATRT)	C558912	7.63	DECEASED	Other	Not Hispanic or Latino	Brain Stem- Pons, Cerebellum/Posterior Fossa	Brain Stem- Pons, Cerebellum/Posterior Fossa	Initial CNS Tumor	yes	0.101683	other	2
mbl	PT_5AF1501D	7316-309-T-233193	7316-309	Medulloblastoma	C56088	26.33	DECEASED	White	Reported Unknown	Cerebellum/Posterior Fossa	Cerebellum/Posterior Fossa	Initial CNS Tumor	yes	0.419608	top_third	13
cranio	PT_0CRPE7YP	7316-2158-T-409391	7316-2158	Craniopharyngioma	C564693	37.3	LIVING	White	Not Hispanic or Latino	Suprasellar/Hypothalamic/Pituitary	Suprasellar/Hypothalamic/Pituitary	Initial CNS Tumor	yes	0.254741	top_third	8
sarcnos	PT_ZCXS29JJ	7316-2153-T-429732	7316-2153	Sarcoma	C565308	35.03	LIVING	White	Not Hispanic or Latino	Temporal Lobe	Temporal Lobe	Initial CNS Tumor	yes	-0.242184	bottom_third	11
mbl	PT_G3AVDN4E	7316-2227-T-431283	7316-2227	Medulloblastoma	C565431	36.8	LIVING	White	Not Hispanic or Latino	Cerebellum/Posterior Fossa	Cerebellum/Posterior Fossa	Initial CNS Tumor	yes	0.378049	top_third	6
odg	PT_KDW5HHWQ	7316-2237-T-431398	7316-2237	Oligodendroglioma	C566661	134.63	LIVING	White	Not Hispanic or Latino	Temporal Lobe	Temporal Lobe	Progressive	yes	0.489299	top_third	21
mbl	PT_9DER14KH	7316-2230-T-431322	7316-2230	Medulloblastoma	C567522	6.07	DECEASED	White	Not Hispanic or Latino	Cerebellum/Posterior Fossa, Ventricles	Cerebellum/Posterior Fossa, Ventricles	Initial CNS Tumor	yes	0.437867	top_third	9
phgg	PT_Y5KY6KN9	7316-195-T-202630	7316-195	High-grade glioma/astrocytoma (WHO grade III/IV)	C56826	9.2	DECEASED	White	Not Hispanic or Latino	Cerebellum/Posterior Fossa	Cerebellum/Posterior Fossa	Initial CNS Tumor	yes	0.144336	other	9
plgg	PT_CM32ZCX6	7316-2215-T-431127	7316-2215	Low-grade glioma/astrocytoma (WHO grade I/II)	C569859	34.27	LIVING	Other	Hispanic or Latino	Basal Ganglia, Thalamus	Basal Ganglia, Thalamus	Initial CNS Tumor	yes	-0.388252	bottom_third	6
cpp	PT_AYZA2WCW	7316-197-T-203485	7316-197	Choroid plexus papilloma	C57072	59.87	LIVING	White	Not Hispanic or Latino	Ventricles	Ventricles	Initial CNS Tumor	yes	0.0568523	other	8
es	PT_SA94083W	7316-1856-T-373286	7316-1856	Ewing's Sarcoma	C574041	0	LIVING	White	Not Hispanic or Latino	Occipital Lobe, Parietal Lobe	Occipital Lobe, Parietal Lobe	Initial CNS Tumor	yes	0.363514	top_third	13
pcnsl	PT_7VSY72EK	7316-1855-T-373251	7316-1855	Primary CNS lymphoma	C574164	0	LIVING	White	Not Hispanic or Latino	Skull, Temporal Lobe	Skull, Temporal Lobe	Initial CNS Tumor	yes	0.242313	top_third	8
gng	PT_DY6QG8QC	7316-2228-T-431296	7316-2228	Ganglioglioma	C579084	94	LIVING	Other	Hispanic or Latino	Frontal Lobe, Thalamus, Ventricles	Frontal Lobe, Thalamus, Ventricles	NA	yes	-0.32333	bottom_third	8
cranio	PT_VT6PJVQN	7316-205-T-211762	7316-205	Craniopharyngioma	C57933	36.07	LIVING	White	Not Hispanic or Latino	Suprasellar/Hypothalamic/Pituitary	Suprasellar/Hypothalamic/Pituitary	Initial CNS Tumor	yes	-0.0642772	other	7
cranio	PT_S2ASFBP7	7316-2157-T-409376	7316-2157	Craniopharyngioma	C579945	25.43	LIVING	Black or African American	Not Hispanic or Latino	Suprasellar/Hypothalamic/Pituitary	Suprasellar/Hypothalamic/Pituitary	Initial CNS Tumor	yes	-0.0436933	other	9
plgg	PT_TS0FW57Z	7316-2167-T-425644	7316-2167	Low-grade glioma/astrocytoma (WHO grade I/II)	C580068	21.63	LIVING	White	Not Hispanic or Latino	Cerebellum/Posterior Fossa	Cerebellum/Posterior Fossa	Initial CNS Tumor	yes	-0.258983	bottom_third	15
phgg	PT_XYBDYQDP	7316-1780-T-366186	7316-1780	High-grade glioma/astrocytoma (WHO grade III/IV)	C580191	4.9	DECEASED	Asian	Not Hispanic or Latino	Spinal Cord- Cervical	Spinal Cord- Cervical	Initial CNS Tumor	yes	0.0347295	other	16
plgg	PT_FXPJM0MW	7316-207-T-212603	7316-207	Low-grade glioma/astrocytoma (WHO grade I/II)	C58056	47.27	LIVING	Other	Not Hispanic or Latino	Cerebellum/Posterior Fossa	Cerebellum/Posterior Fossa	Initial CNS Tumor	yes	-0.393777	bottom_third	5
es	PT_PJFTMJ6H	7316-2150-T-409270	7316-2150	Ewing's Sarcoma	C581175	27.67	DECEASED	Other	Not Hispanic or Latino	Cerebellum/Posterior Fossa	Cerebellum/Posterior Fossa	Initial CNS Tumor	yes	-0.117932	other	8
plgg	PT_KXB1PJV0	7316-206-T-212179	7316-206	Low-grade glioma/astrocytoma (WHO grade I/II)	C58179	24.63	LIVING	Black or African American	Not Hispanic or Latino	Cerebellum/Posterior Fossa	Cerebellum/Posterior Fossa	Initial CNS Tumor	yes	-0.382275	bottom_third	11
plgg	PT_VJ0M4E8Y	7316-2099-T-407788	7316-2099	Low-grade glioma/astrocytoma (WHO grade I/II)	C581913	0	LIVING	White	Not Hispanic or Latino	Cerebellum/Posterior Fossa	Cerebellum/Posterior Fossa	Initial CNS Tumor	yes	0.209577	other	5
epmt	PT_VBVZ2NAR	7316-2156-T-409359	7316-2156	Ependymoma	C584373	10.07	LIVING	Other	Not Hispanic or Latino	Brain Stem- Midbrain/Tectum	Brain Stem- Midbrain/Tectum	Initial CNS Tumor	yes	0.096157	other	0
epmt	PT_625X34JX	7316-2170-T-425688	7316-2170	Ependymoma	C584496	20.53	LIVING	Other	Reported Unknown	Spinal Cord- Lumbar/Thecal Sac, Spinal Cord- Thoracic	Spinal Cord- Lumbar/Thecal Sac, Spinal Cord- Thoracic	Initial CNS Tumor	yes	0.195417	other	16
mbl	PT_JEA0AEMZ	7316-2169-T-425675	7316-2169	Medulloblastoma	C584619	34.8	LIVING	White	Not Hispanic or Latino	Cerebellum/Posterior Fossa	Cerebellum/Posterior Fossa	Initial CNS Tumor	yes	0.284116	top_third	6
plgg	PT_MPRBGGEJ	7316-2172-T-456310	7316-2172	Low-grade glioma/astrocytoma (WHO grade I/II)	C584742	0	LIVING	Black or African American	Not Hispanic or Latino	Cerebellum/Posterior Fossa	Cerebellum/Posterior Fossa	Initial CNS Tumor	yes	-0.455387	bottom_third	16
plgg	PT_6VJ5PNKS	7316-2174-T-425750	7316-2174	Low-grade glioma/astrocytoma (WHO grade I/II)	C584865	37.73	LIVING	White	Not Hispanic or Latino	Cerebellum/Posterior Fossa	Cerebellum/Posterior Fossa	Initial CNS Tumor	yes	0.567582	top_third	10
atrt	PT_H8Z52K09	7316-2224-T-431244	7316-2224	Atypical Teratoid Rhabdoid Tumor (ATRT)	C587325	4.17	DECEASED	White	Not Hispanic or Latino	Frontal Lobe, Parietal Lobe	Frontal Lobe, Parietal Lobe	Initial CNS Tumor	yes	-0.150076	bottom_third	1
plgg	PT_RRT2E7HK	7316-136-T-552494	7316-136	Low-grade glioma/astrocytoma (WHO grade I/II)	C58794	10	LIVING	White	Not Hispanic or Latino	Temporal Lobe	Temporal Lobe	Initial CNS Tumor	yes	0.172357	other	16
mbl	PT_YFS3AWC0	7316-153-T-148480	7316-153	Medulloblastoma	C58917	2.97	DECEASED	White	Not Hispanic or Latino	Cerebellum/Posterior Fossa, Spinal Cord- Cervical, Spinal Cord- Lumbar/Thecal Sac, Spinal Cord- Thoracic	Cerebellum/Posterior Fossa, Spinal Cord- Cervical, Spinal Cord- Lumbar/Thecal Sac, Spinal Cord- Thoracic	Initial CNS Tumor	yes	0.579894	top_third	4
gng	PT_FAD8FQ6S	7316-120-T-109958	7316-120	Ganglioglioma	C59409	29.43	LIVING	White	Not Hispanic or Latino	Temporal Lobe	Temporal Lobe	Initial CNS Tumor	yes	0.246457	top_third	17
plgg	PT_0K0DPVF6	7316-121-T-110375	7316-121	Low-grade glioma/astrocytoma (WHO grade I/II)	C59532	55.87	LIVING	White	Not Hispanic or Latino	Cerebellum/Posterior Fossa	Cerebellum/Posterior Fossa	Initial CNS Tumor	yes	-0.367624	bottom_third	6
atrt	PT_ND34A6PR	7316-122-T-110806	7316-122	Atypical Teratoid Rhabdoid Tumor (ATRT)	C59655	76.7	LIVING	Black or African American	Not Hispanic or Latino	Parietal Lobe	Parietal Lobe	Initial CNS Tumor	yes	0.164676	other	8
plgg	PT_VABP80N2	7316-1949-T-389307	7316-1949	Low-grade glioma/astrocytoma (WHO grade I/II)	C596550	0	LIVING	Other	Reported Unknown	Cerebellum/Posterior Fossa, Other locations NOS	Cerebellum/Posterior Fossa, Other locations NOS	Initial CNS Tumor	yes	-0.00654295	other	12
gng	PT_4EDBZRM2	7316-1952-T-389352	7316-1952	Ganglioglioma	C596673	0	LIVING	Other	Reported Unknown	Cerebellum/Posterior Fossa	Cerebellum/Posterior Fossa	Initial CNS Tumor	yes	-0.120396	other	10
cranio	PT_WYR1DVHX	7316-1950-T-389324	7316-1950	Craniopharyngioma	C596796	0	LIVING	Other	Reported Unknown	Suprasellar/Hypothalamic/Pituitary	Suprasellar/Hypothalamic/Pituitary	Initial CNS Tumor	yes	-0.123481	other	6
epmt	PT_BNARR0N6	7316-1954-T-389384	7316-1954	Ependymoma	C596919	5.47	LIVING	Other	Reported Unknown	Cerebellum/Posterior Fossa	Cerebellum/Posterior Fossa	Initial CNS Tumor	yes	0.0323797	other	1
plgg	PT_JPWVCTAJ	7316-1953-T-389367	7316-1953	Low-grade glioma/astrocytoma (WHO grade I/II)	C597042	0	LIVING	Other	Reported Unknown	Suprasellar/Hypothalamic/Pituitary	Suprasellar/Hypothalamic/Pituitary	Initial CNS Tumor	yes	-0.231953	bottom_third	20
epmt	PT_KVFS3Z2Q	7316-1955-T-389397	7316-1955	Ependymoma	C597165	1.57	LIVING	Other	Reported Unknown	Spinal Cord- Lumbar/Thecal Sac	Spinal Cord- Lumbar/Thecal Sac	Initial CNS Tumor	yes	0.0469429	other	18
phgg	PT_P2NGYMG5	7316-1956-T-389413	7316-1956	High-grade glioma/astrocytoma (WHO grade III/IV)	C597288	0	LIVING	Other	Reported Unknown	Cerebellum/Posterior Fossa	Cerebellum/Posterior Fossa	Initial CNS Tumor	yes	0.172248	other	12
aptad	PT_124TTG01	7316-1960-T-389473	7316-1960	Adenoma	C597411	0	LIVING	Other	Reported Unknown	Suprasellar/Hypothalamic/Pituitary	Suprasellar/Hypothalamic/Pituitary	Initial CNS Tumor	yes	0.317806	top_third	16
rms	PT_69C7CBFW	7316-1959-T-389457	7316-1959	Rhabdomyosarcoma	C597534	0	LIVING	Other	Reported Unknown	Other locations NOS	Other locations NOS	Initial CNS Tumor	yes	0.111106	other	0
plgg	PT_N9SG16EC	7316-1958-T-389443	7316-1958	Low-grade glioma/astrocytoma (WHO grade I/II)	C597657	0	LIVING	Other	Reported Unknown	Cerebellum/Posterior Fossa	Cerebellum/Posterior Fossa	Initial CNS Tumor	yes	-0.347253	bottom_third	22
plgg	PT_Y8HSH496	7316-196-T-203061	7316-196	Low-grade glioma/astrocytoma (WHO grade I/II)	C60024	35.63	LIVING	Black or African American	Not Hispanic or Latino	Cerebellum/Posterior Fossa	Cerebellum/Posterior Fossa	Initial CNS Tumor	yes	0.26761	top_third	8
gng	PT_HGHV85PZ	7316-2300-T-447884	7316-2300	Ganglioglioma	C601470	32.37	LIVING	White	Not Hispanic or Latino	Ventricles	Ventricles	Initial CNS Tumor	yes	-0.30123	bottom_third	14
mbl	PT_RFB07MZS	7316-2107-T-407892	7316-2107	Medulloblastoma	C602700	25.7	LIVING	Other	Hispanic or Latino	Cerebellum/Posterior Fossa, Ventricles	Cerebellum/Posterior Fossa, Ventricles	Initial CNS Tumor	yes	0.365867	top_third	3
epmt	PT_ZD45GXZ0	7316-2109-T-407918	7316-2109	Ependymoma	C602946	67.4	LIVING	Other	Reported Unknown	Cerebellum/Posterior Fossa	Cerebellum/Posterior Fossa	Progressive	yes	0.345727	top_third	5
phgg	PT_FH0TJ5P2	7316-212-T-225263	7316-212	High-grade glioma/astrocytoma (WHO grade III/IV)	C60393	175.8	DECEASED	White	Not Hispanic or Latino	Frontal Lobe	Frontal Lobe	Recurrence	yes	-0.145692	bottom_third	18
dnt	PT_GPQJYAW4	7316-1750-T-365676	7316-1750	Dysembryoplastic neuroepithelial tumor (DNET)	C603930	39.93	LIVING	White	Not Hispanic or Latino	Temporal Lobe	Temporal Lobe	Initial CNS Tumor	yes	0.505453	top_third	11
plgg	PT_FCM7XPVR	7316-2285-T-465290	7316-2285	Low-grade glioma/astrocytoma (WHO grade I/II)	C605406	122.13	LIVING	American Indian or Alaska Native	Not Hispanic or Latino	Frontal Lobe	Frontal Lobe	Recurrence	yes	0.105696	other	17
phgg	PT_CB1DN0V8	7316-2241-T-435060	7316-2241	High-grade glioma/astrocytoma (WHO grade III/IV)	C606882	24.97	LIVING	Black or African American	Not Hispanic or Latino	Parietal Lobe	Parietal Lobe	Initial CNS Tumor	yes	0.0666053	other	6
epmt	PT_3A2Q62RD	7316-2243-T-435084	7316-2243	Ependymoma	C607128	39.2	LIVING	White	Not Hispanic or Latino	Cerebellum/Posterior Fossa	Cerebellum/Posterior Fossa	Initial CNS Tumor	yes	0.125536	other	5
mbl	PT_BTTM2HS5	7316-2287-T-447715	7316-2287	Medulloblastoma	C607251	18.7	LIVING	White	Not Hispanic or Latino	Cerebellum/Posterior Fossa	Cerebellum/Posterior Fossa	Initial CNS Tumor	yes	0.316772	top_third	4
cpp	PT_YBJYA2CD	7316-2244-T-435097	7316-2244	Choroid plexus papilloma	C607374	4.37	LIVING	White	Not Hispanic or Latino	Ventricles	Ventricles	Initial CNS Tumor	yes	0.227677	other	14
plgg	PT_YZME6QCY	7316-2245-T-435112	7316-2245	Low-grade glioma/astrocytoma (WHO grade I/II)	C607620	16.2	LIVING	White	Not Hispanic or Latino	Cerebellum/Posterior Fossa	Cerebellum/Posterior Fossa	Initial CNS Tumor	yes	-0.0973294	other	16
atrt	PT_GH693TT8	7316-2181-T-425854	7316-2181	Atypical Teratoid Rhabdoid Tumor (ATRT)	C607743	32.9	LIVING	White	Not Hispanic or Latino	Cerebellum/Posterior Fossa, Spinal Cord- Cervical, Spinal Cord- Lumbar/Thecal Sac, Spinal Cord- Thoracic	Cerebellum/Posterior Fossa, Spinal Cord- Cervical, Spinal Cord- Lumbar/Thecal Sac, Spinal Cord- Thoracic	Initial CNS Tumor	yes	0.0478363	other	2
phgg	PT_Y76A7PBA	7316-2288-T-465298	7316-2288	High-grade glioma/astrocytoma (WHO grade III/IV)	C608112	50.27	DECEASED	White	Not Hispanic or Latino	Frontal Lobe	Frontal Lobe	Recurrence	yes	-0.0561107	other	11
epm	PT_HXDCHQ9Y	7316-2171-T-425703	7316-2171	Subependymal Giant Cell Astrocytoma (SEGA)	C609465	0	LIVING	Black or African American	Not Hispanic or Latino	Ventricles	Ventricles	Initial CNS Tumor	yes	-0.100196	other	18
mng	PT_ECBD1D5J	7316-2177-T-425795	7316-2177	Meningioma	C609588	16.8	LIVING	Black or African American	Not Hispanic or Latino	Ventricles	Ventricles	Initial CNS Tumor	yes	-0.300369	bottom_third	16
epmt	PT_V0X73HEQ	7316-2182-T-425868	7316-2182	Ependymoma	C609711	20.5	DECEASED	White	Not Hispanic or Latino	Cerebellum/Posterior Fossa, Spinal Cord- Cervical	Cerebellum/Posterior Fossa, Spinal Cord- Cervical	Initial CNS Tumor	yes	0.177477	other	3
mng	PT_976P4557	7316-214-T-225288	7316-214	Meningioma	C61500	12.4	LIVING	White	Not Hispanic or Latino	Frontal Lobe	Frontal Lobe	Initial CNS Tumor	yes	0.545207	top_third	16
mbl	PT_HEGTYPQJ	7316-2562-T-460417	7316-2562	Medulloblastoma	C617952	48.5	LIVING	White	Not Hispanic or Latino	Cerebellum/Posterior Fossa	Cerebellum/Posterior Fossa	Initial CNS Tumor	yes	0.361233	top_third	13
plgg	PT_YRMG61G8	7316-2305-T-458760	7316-2305	Low-grade glioma/astrocytoma (WHO grade I/II)	C621396	10.33	LIVING	White	Not Hispanic or Latino	Cerebellum/Posterior Fossa	Cerebellum/Posterior Fossa	Initial CNS Tumor	yes	-0.425642	bottom_third	6
phgg	PT_RDJ40M73	7316-2561-T-460404	7316-2561	High-grade glioma/astrocytoma (WHO grade III/IV)	C621519	24.27	DECEASED	White	Not Hispanic or Latino	Temporal Lobe	Temporal Lobe	Recurrence	yes	0.520246	top_third	16
gng	PT_17W3GJPT	7316-2306-T-458773	7316-2306	Ganglioglioma	C621642	22.33	LIVING	White	Not Hispanic or Latino	Parietal Lobe	Parietal Lobe	Initial CNS Tumor	yes	-0.00344298	other	1
phgg	PT_S0Q27J13	7316-2307-T-458786	7316-2307	High-grade glioma/astrocytoma (WHO grade III/IV)	C621765	32.97	LIVING	White	Not Hispanic or Latino	Parietal Lobe	Parietal Lobe	Initial CNS Tumor	yes	-0.0255702	other	17
phgg	PT_7WT6P5M8	7316-2308-T-458799	7316-2308	High-grade glioma/astrocytoma (WHO grade III/IV)	C622134	2.5	DECEASED	White	Not Hispanic or Latino	Cerebellum/Posterior Fossa	Cerebellum/Posterior Fossa	Initial CNS Tumor	yes	-0.0995464	other	3
mbl	PT_KN25EYMG	7316-2309-T-458812	7316-2309	Medulloblastoma	C622257	9.37	DECEASED	White	Not Hispanic or Latino	Ventricles	Ventricles	Initial CNS Tumor	yes	0.0861773	other	4
schw	PT_ATS9XDJ5	7316-2159-T-434270	7316-2159	Schwannoma	C623733	59.13	LIVING	Black or African American	Not Hispanic or Latino	Other locations NOS	Other locations NOS	Recurrence	yes	-0.11846	other	10
plgg	PT_1J2DT6MM	7316-2184-T-425899	7316-2184	Low-grade glioma/astrocytoma (WHO grade I/II)	C623856	23.7	LIVING	White	Not Hispanic or Latino	Cerebellum/Posterior Fossa	Cerebellum/Posterior Fossa	Initial CNS Tumor	yes	-0.341711	bottom_third	9
mbl	PT_9YMRNZHH	7316-2178-T-425810	7316-2178	Medulloblastoma	C623979	13.6	DECEASED	White	Not Hispanic or Latino	Cerebellum/Posterior Fossa	Cerebellum/Posterior Fossa	Initial CNS Tumor	yes	0.612907	top_third	14
other	PT_AXVH36AM	7316-2180-T-425838	7316-2180	Other	C624102	22.47	LIVING	White	Not Hispanic or Latino	Spinal Cord- Thoracic	Spinal Cord- Thoracic	Initial CNS Tumor	yes	-0.0705341	other	12
phgg	PT_VAJN5QP8	7316-2176-T-425778	7316-2176	High-grade glioma/astrocytoma (WHO grade III/IV)	C624225	25.13	LIVING	White	Not Hispanic or Latino	Basal Ganglia, Optic Pathway, Temporal Lobe, Ventricles	Basal Ganglia, Optic Pathway, Temporal Lobe, Ventricles	Initial CNS Tumor	yes	-0.343267	bottom_third	16
cnc	PT_XY404K0D	7316-1782-T-366220	7316-1782	Neurocytoma	C624840	25.97	LIVING	White	Not Hispanic or Latino	Parietal Lobe	Parietal Lobe	Initial CNS Tumor	yes	-0.118937	other	17
plgg	PT_PFP1ZVHD	7316-2310-T-458825	7316-2310	Low-grade glioma/astrocytoma (WHO grade I/II)	C625578	3.43	LIVING	White	Not Hispanic or Latino	Temporal Lobe	Temporal Lobe	Initial CNS Tumor	yes	-0.359589	bottom_third	14
cranio	PT_FAQWD7GX	7316-2311-T-458838	7316-2311	Craniopharyngioma	C625701	28.77	LIVING	White	Not Hispanic or Latino	Suprasellar/Hypothalamic/Pituitary, Ventricles	Suprasellar/Hypothalamic/Pituitary, Ventricles	Initial CNS Tumor	yes	-0.159241	bottom_third	6
epmt	PT_82A9SDRN	7316-2313-T-458864	7316-2313	Ependymoma	C625824	37.77	LIVING	Other	Hispanic or Latino	Parietal Lobe, Ventricles	Parietal Lobe, Ventricles	Initial CNS Tumor	yes	0.0606017	other	11
cranio	PT_2BTC5TEN	7316-2183-T-425884	7316-2183	Craniopharyngioma	C625947	32.1	LIVING	Other	Not Hispanic or Latino	Suprasellar/Hypothalamic/Pituitary	Suprasellar/Hypothalamic/Pituitary	Initial CNS Tumor	yes	-0.154412	bottom_third	9
gng	PT_HKWE1GCK	7316-259-T-232350	7316-259	Ganglioglioma	C62607	22.8	LIVING	White	Not Hispanic or Latino	Thalamus	Thalamus	Initial CNS Tumor	yes	-0.459975	bottom_third	1
atrt	PT_HVZTF42R	7316-2187-T-425944	7316-2187	Atypical Teratoid Rhabdoid Tumor (ATRT)	C626193	12.07	DECEASED	Black or African American	Not Hispanic or Latino	Frontal Lobe, Parietal Lobe, Temporal Lobe	Frontal Lobe, Parietal Lobe, Temporal Lobe	Initial CNS Tumor	yes	-0.355547	bottom_third	0
plgg	PT_4ZSR5DY8	7316-264-T-232408	7316-264	Low-grade glioma/astrocytoma (WHO grade I/II)	C62730	136.87	LIVING	White	Not Hispanic or Latino	Cerebellum/Posterior Fossa	Cerebellum/Posterior Fossa	Progressive	yes	-0.245248	bottom_third	12
epmt	PT_1MW98VR1	7316-2558-T-460366	7316-2558	Ependymoma	C632220	22.9	LIVING	White	Not Hispanic or Latino	Cerebellum/Posterior Fossa	Cerebellum/Posterior Fossa	Initial CNS Tumor	yes	0.336384	top_third	5
epmt	PT_PKP1250P	7316-2556-T-460339	7316-2556	Ependymoma	C633204	70.83	LIVING	Asian	Not Hispanic or Latino	Frontal Lobe	Frontal Lobe	Recurrence	yes	0.254893	top_third	14
phgg	PT_4A2H0KNR	7316-2599-T-467328	7316-2599	High-grade glioma/astrocytoma (WHO grade III/IV)	C634803	64.3	DECEASED	White	Hispanic or Latino	Parietal Lobe, Temporal Lobe	Parietal Lobe, Temporal Lobe	Recurrence	yes	-0.218089	bottom_third	2
nfib	PT_5EPZ7TCT	7316-2597-T-467301	7316-2597	Neurofibroma/Plexiform	C639231	124.73	LIVING	Other	Hispanic or Latino	Other locations NOS	Other locations NOS	Progressive	yes	0.0339518	other	12
phgg	PT_VTM2STE3	7316-2189-T-425973	7316-2189	High-grade glioma/astrocytoma (WHO grade III/IV)	C641691	9.97	LIVING	White	Not Hispanic or Latino	Frontal Lobe, Parietal Lobe, Temporal Lobe	Frontal Lobe, Parietal Lobe, Temporal Lobe	Progressive	yes	-0.3187	bottom_third	9
mng	PT_CX58G6P6	7316-2191-T-426004	7316-2191	Meningioma	C641814	26.53	LIVING	Other	Not Hispanic or Latino	Meninges/Dura, Optic Pathway	Meninges/Dura, Optic Pathway	Initial CNS Tumor	yes	-0.270526	bottom_third	17
mbl	PT_V8714N9H	7316-2322-T-458981	7316-2322	Medulloblastoma	C647349	27.13	DECEASED	White	Not Hispanic or Latino	Cerebellum/Posterior Fossa	Cerebellum/Posterior Fossa	Initial CNS Tumor	yes	0.273041	top_third	2
plgg	PT_H57TEQDT	7316-2324-T-459010	7316-2324	Low-grade glioma/astrocytoma (WHO grade I/II)	C647595	21.93	LIVING	White	Not Hispanic or Latino	Cerebellum/Posterior Fossa	Cerebellum/Posterior Fossa	Initial CNS Tumor	yes	-0.388267	bottom_third	3
other	PT_QPY0H50V	7316-2614-T-467522	7316-2614	Other	C648333	44.13	LIVING	White	Not Hispanic or Latino	Cerebellum/Posterior Fossa, Frontal Lobe, Ventricles	Cerebellum/Posterior Fossa, Frontal Lobe, Ventricles	Progressive	yes	-0.341992	bottom_third	8
other	PT_YY7CRV21	7316-215-T-225301	7316-215	Dysplasia/Gliosis	C64944	14.53	LIVING	White	Not Hispanic or Latino	Temporal Lobe	Temporal Lobe	Initial CNS Tumor	yes	0.213835	other	13
plgg	PT_DQ3ZCHB6	7316-2195-T-426065	7316-2195	Low-grade glioma/astrocytoma (WHO grade I/II)	C650178	14.57	LIVING	White	Not Hispanic or Latino	Temporal Lobe	Temporal Lobe	Initial CNS Tumor	yes	0.432969	top_third	2
nfib	PT_KCTZZA3G	7316-216-T-225313	7316-216	Neurofibroma/Plexiform	C65067	59.57	LIVING	Black or African American	Not Hispanic or Latino	Spinal Cord- Thoracic	Spinal Cord- Thoracic	Initial CNS Tumor	yes	-0.220461	bottom_third	17
cpc	PT_3WA7SBQ6	7316-2248-T-475745	7316-2248	Choroid plexus carcinoma	C653376	37.57	LIVING	White	Not Hispanic or Latino	Parietal Lobe	Parietal Lobe	Recurrence	yes	0.0378078	other	1
plgg	PT_9M4CQX3M	7316-1972-T-389653	7316-1972	Low-grade glioma/astrocytoma (WHO grade I/II)	C653991	0	LIVING	Other	Reported Unknown	Cerebellum/Posterior Fossa	Cerebellum/Posterior Fossa	Initial CNS Tumor	yes	-0.221266	bottom_third	31
epmt	PT_EZW3S4F1	7316-1961-T-389487	7316-1961	Ependymoma	C654237	0	LIVING	Other	Reported Unknown	Cerebellum/Posterior Fossa	Cerebellum/Posterior Fossa	Initial CNS Tumor	yes	0.0447558	other	2
other	PT_WG5PHHSQ	7316-1962-T-389503	7316-1962	Other	C654360	0	LIVING	Other	Reported Unknown	Temporal Lobe	Temporal Lobe	Initial CNS Tumor	yes	0.55035	top_third	11
plgg	PT_3CVMBGD7	7316-1963-T-389517	7316-1963	Low-grade glioma/astrocytoma (WHO grade I/II)	C654483	0	LIVING	Other	Reported Unknown	Cerebellum/Posterior Fossa	Cerebellum/Posterior Fossa	Initial CNS Tumor	yes	-0.189938	bottom_third	10
gng	PT_R10BSB9F	7316-1965-T-389549	7316-1965	Ganglioglioma	C654729	0	LIVING	Other	Reported Unknown	Temporal Lobe	Temporal Lobe	Initial CNS Tumor	yes	-0.186437	bottom_third	1
epmt	PT_MT27S7S4	7316-1969-T-389607	7316-1969	Ependymoma	C655098	0	LIVING	Other	Reported Unknown	Ventricles	Ventricles	Initial CNS Tumor	yes	0.346361	top_third	19
dnt	PT_8CZ6ANE0	7316-1970-T-389624	7316-1970	Dysembryoplastic neuroepithelial tumor (DNET)	C655221	0	LIVING	Other	Reported Unknown	Frontal Lobe	Frontal Lobe	Initial CNS Tumor	yes	0.0478485	other	6
rms	PT_1DRAVX4S	7316-1968-T-389592	7316-1968	Rhabdomyosarcoma	C655344	0	LIVING	Other	Reported Unknown	Other locations NOS	Other locations NOS	Initial CNS Tumor	yes	0.0530503	other	3
phgg	PT_6GDPNFA6	7316-2610-T-467470	7316-2610	High-grade glioma/astrocytoma (WHO grade III/IV)	C655713	7.4	DECEASED	Other	Not Hispanic or Latino	Frontal Lobe	Frontal Lobe	Initial CNS Tumor	yes	0.405151	top_third	4
epmt	PT_Y6Y9JJ9P	7316-425-T-312885	7316-425	Ependymoma	C657435	29.4	DECEASED	Asian	Reported Unknown	Frontal Lobe	Frontal Lobe	Progressive	yes	-0.0829838	other	8
gng	PT_GDDWPDMC	7316-2575-T-463541	7316-2575	Ganglioglioma	C657927	36.9	LIVING	White	Not Hispanic or Latino	Temporal Lobe	Temporal Lobe	Initial CNS Tumor	yes	0.226135	other	18
epmt	PT_3PK66TJY	7316-2609-T-467457	7316-2609	Ependymoma	C659034	25.27	LIVING	White	Not Hispanic or Latino	Cerebellum/Posterior Fossa	Cerebellum/Posterior Fossa	Initial CNS Tumor	yes	0.15581	other	1
gmn	PT_1TB2V1PH	7316-2608-T-467444	7316-2608	Germinoma	C659526	26.3	LIVING	Other	Not Hispanic or Latino	Pineal Gland	Pineal Gland	Initial CNS Tumor	yes	0.169395	other	13
plgg	PT_XXZHRPNM	7316-2572-T-463497	7316-2572	Low-grade glioma/astrocytoma (WHO grade I/II)	C663093	25.6	LIVING	White	Not Hispanic or Latino	Optic Pathway, Suprasellar/Hypothalamic/Pituitary	Optic Pathway, Suprasellar/Hypothalamic/Pituitary	Initial CNS Tumor	yes	-0.431905	bottom_third	4
gng	PT_EPFX7V9H	7316-2571-T-463481	7316-2571	Ganglioglioma	C663339	26.07	LIVING	White	Not Hispanic or Latino	Occipital Lobe, Temporal Lobe	Occipital Lobe, Temporal Lobe	Initial CNS Tumor	yes	-0.211702	bottom_third	19
plgg	PT_0CE0HFYB	7316-2581-T-463633	7316-2581	Low-grade glioma/astrocytoma (WHO grade I/II)	C663585	18.93	LIVING	White	Not Hispanic or Latino	Parietal Lobe	Parietal Lobe	Initial CNS Tumor	yes	-0.348378	bottom_third	10
atrt	PT_7MZRW1DH	7316-2582-T-463647	7316-2582	Atypical Teratoid Rhabdoid Tumor (ATRT)	C663708	23.53	DECEASED	White	Not Hispanic or Latino	Frontal Lobe	Frontal Lobe	Initial CNS Tumor	yes	0.0251636	other	15
plgg	PT_KBA2VNA2	7316-2249-T-435163	7316-2249	Low-grade glioma/astrocytoma (WHO grade I/II)	C664938	16.97	LIVING	White	Not Hispanic or Latino	Frontal Lobe, Temporal Lobe	Frontal Lobe, Temporal Lobe	Initial CNS Tumor	yes	0.151493	other	18
mbl	PT_BPKVVWVB	7316-2250-T-435177	7316-2250	Medulloblastoma	C665061	18.9	LIVING	White	Not Hispanic or Latino	Cerebellum/Posterior Fossa, Ventricles	Cerebellum/Posterior Fossa, Ventricles	Initial CNS Tumor	yes	0.323072	top_third	8
nbl	PT_DFCZAG9T	7316-224-T-225408	7316-224	Neuroblastoma	C67035	13.3	DECEASED	White	Not Hispanic or Latino	Skull	Skull	Initial CNS Tumor	yes	0.402012	top_third	0
plgg	PT_R1DHB0ZT	7316-2642-T-475135	7316-2642	Low-grade glioma/astrocytoma (WHO grade I/II)	C673425	16.77	LIVING	Other	Hispanic or Latino	Cerebellum/Posterior Fossa	Cerebellum/Posterior Fossa	Initial CNS Tumor	yes	0.00104175	other	4
other	PT_CAYBADQC	7316-2641-T-475123	7316-2641	Other	C673548	28.1	LIVING	Other	Not Hispanic or Latino	Parietal Lobe, Temporal Lobe	Parietal Lobe, Temporal Lobe	Initial CNS Tumor	yes	-0.399868	bottom_third	0
cnc	PT_X8SK8120	7316-340-T-242343	7316-340	Neurocytoma	C67404	87.5	LIVING	White	Not Hispanic or Latino	Ventricles	Ventricles	Progressive	yes	0.290637	top_third	26
mbl	PT_5F4N0CAP	7316-219-T-225348	7316-219	Medulloblastoma	C67527	1.4	LIVING	White	Not Hispanic or Latino	Cerebellum/Posterior Fossa	Cerebellum/Posterior Fossa	Initial CNS Tumor	yes	0.498162	top_third	10
plgg	PT_2YCHME6S	7316-2622-T-469083	7316-2622	Low-grade glioma/astrocytoma (WHO grade I/II)	C676623	21.17	LIVING	White	Not Hispanic or Latino	Cerebellum/Posterior Fossa	Cerebellum/Posterior Fossa	Initial CNS Tumor	yes	-0.206277	bottom_third	13
mbl	PT_TVK2KY36	7316-2626-T-469135	7316-2626	Medulloblastoma	C677115	0	LIVING	American Indian or Alaska Native	Not Hispanic or Latino	Cerebellum/Posterior Fossa, Ventricles	Cerebellum/Posterior Fossa, Ventricles	Initial CNS Tumor	yes	0.563598	top_third	9
gng	PT_SCCDBETQ	7316-2628-T-469161	7316-2628	Ganglioglioma	C677238	4.4	LIVING	White	Not Hispanic or Latino	Temporal Lobe	Temporal Lobe	Initial CNS Tumor	yes	-0.0437588	other	15
mpnst	PT_XWYNQBTK	7316-2652-T-478989	7316-2652	Malignant peripheral nerve sheath tumor (MPNST)	C679083	53.43	DECEASED	White	Not Hispanic or Latino	Spine NOS	Spine NOS	Progressive	yes	0.0823793	other	22
plgg	PT_3MNY9BRY	7316-2583-T-463662	7316-2583	Low-grade glioma/astrocytoma (WHO grade I/II)	C679329	144.07	LIVING	White	Not Hispanic or Latino	Temporal Lobe	Temporal Lobe	Progressive	yes	-0.203308	bottom_third	11
cpp	PT_PHKSYE6Q	7316-220-T-225359	7316-220	Choroid plexus papilloma	C68142	51.2	LIVING	White	Not Hispanic or Latino	Ventricles	Ventricles	Initial CNS Tumor	yes	0.373901	top_third	13
cpp	PT_13MKXR8G	7316-2251-T-435190	7316-2251	Choroid plexus papilloma	C681789	19.63	LIVING	White	Not Hispanic or Latino	Ventricles	Ventricles	Initial CNS Tumor	yes	0.281554	top_third	9
mbl	PT_V9WP047R	7316-221-T-225373	7316-221	Medulloblastoma	C68265	58.6	LIVING	Black or African American	Not Hispanic or Latino	Cerebellum/Posterior Fossa, Spinal Cord- Cervical, Spinal Cord- Lumbar/Thecal Sac, Spinal Cord- Thoracic	Cerebellum/Posterior Fossa, Spinal Cord- Cervical, Spinal Cord- Lumbar/Thecal Sac, Spinal Cord- Thoracic	Initial CNS Tumor	yes	0.202306	other	6
plgg	PT_JQ45JK94	7316-222-T-225384	7316-222	Low-grade glioma/astrocytoma (WHO grade I/II)	C68388	36.23	LIVING	White	Not Hispanic or Latino	Temporal Lobe	Temporal Lobe	Initial CNS Tumor	yes	-0.350869	bottom_third	7
pbl	PT_B54PH840	7316-2707-T-489304	7316-2707	Pineoblastoma	C684741	9.37	DECEASED	White	Not Hispanic or Latino	Pineal Gland	Pineal Gland	Initial CNS Tumor	yes	0.453601	top_third	1
plgg	PT_FKWCVXNC	7316-332-T-242248	7316-332	Low-grade glioma/astrocytoma (WHO grade I/II)	C68634	50.77	LIVING	White	Not Hispanic or Latino	Cerebellum/Posterior Fossa	Cerebellum/Posterior Fossa	Initial CNS Tumor	yes	-0.356102	bottom_third	3
epmt	PT_3KWSRWZN	7316-2648-T-498146	7316-2648	Ependymoma	C686955	23.77	LIVING	White	Not Hispanic or Latino	Ventricles	Ventricles	Initial CNS Tumor	yes	0.355965	top_third	12
tt	PT_TGTJECMR	7316-2647-T-478915	7316-2647	Teratoma	C687201	23.57	LIVING	White	Not Hispanic or Latino	Pineal Gland	Pineal Gland	Progressive	yes	0.0376765	other	12
phgg	PT_0SPKM4S8	7316-2640-T-475109	7316-2640	High-grade glioma/astrocytoma (WHO grade III/IV)	C687324	11.13	LIVING	Black or African American	Not Hispanic or Latino	Parietal Lobe	Parietal Lobe	Initial CNS Tumor	yes	0.209045	other	5
lch	PT_6R7AE0P3	7316-2653-T-479003	7316-2653	Langerhans Cell histiocytosis	C687447	16.83	LIVING	White	Not Hispanic or Latino	Skull	Skull	Initial CNS Tumor	yes	-0.117289	other	13
cpp	PT_90W4HCNR	7316-2672-T-485484	7316-2672	Choroid plexus papilloma	C687939	25.8	LIVING	White	Not Hispanic or Latino	Ventricles	Ventricles	Initial CNS Tumor	yes	0.326052	top_third	0
plgg	PT_RXJZ3C5G	7316-2632-T-469213	7316-2632	Low-grade glioma/astrocytoma (WHO grade I/II)	C691260	113.37	LIVING	White	Not Hispanic or Latino	Frontal Lobe	Frontal Lobe	Progressive	yes	-0.164599	bottom_third	19
mng	PT_0F3RHT8J	7316-2673-T-485496	7316-2673	Meningioma	C692244	50.1	LIVING	Other	Not Hispanic or Latino	Skull	Skull	Initial CNS Tumor	yes	-0.0283533	other	4
mbl	PT_DFXQFYPV	7316-2155-T-409344	7316-2155	Medulloblastoma	C692613	24	LIVING	White	Not Hispanic or Latino	Cerebellum/Posterior Fossa, Suprasellar/Hypothalamic/Pituitary	Cerebellum/Posterior Fossa, Suprasellar/Hypothalamic/Pituitary	Initial CNS Tumor	yes	0.481525	top_third	9
mbl	PT_23NZGSRJ	7316-2659-T-479093	7316-2659	Medulloblastoma	C698517	19.97	DECEASED	White	Not Hispanic or Latino	Cerebellum/Posterior Fossa, Spinal Cord- Thoracic	Cerebellum/Posterior Fossa, Spinal Cord- Thoracic	Initial CNS Tumor	yes	0.399667	top_third	4
plgg	PT_TB8HPJBN	7316-2663-T-479154	7316-2663	Low-grade glioma/astrocytoma (WHO grade I/II)	C699624	4.33	LIVING	White	Not Hispanic or Latino	Cerebellum/Posterior Fossa	Cerebellum/Posterior Fossa	Initial CNS Tumor	yes	-0.320826	bottom_third	3
mbl	PT_S4A0R1PM	7316-2699-T-488835	7316-2699	Medulloblastoma	C700977	21	LIVING	American Indian or Alaska Native	Not Hispanic or Latino	Cerebellum/Posterior Fossa	Cerebellum/Posterior Fossa	Initial CNS Tumor	yes	0.0432219	other	20
other	PT_C73C5BBZ	7316-2658-T-479078	7316-2658	Other	C702084	3.07	DECEASED	Other	Not Hispanic or Latino	Ventricles	Ventricles	Initial CNS Tumor	yes	0.266095	top_third	0
phgg	PT_KX84KH6K	7316-2703-T-488887	7316-2703	High-grade glioma/astrocytoma (WHO grade III/IV)	C702576	9.63	DECEASED	American Indian or Alaska Native	Not Hispanic or Latino	Brain Stem- Pons	Brain Stem- Pons	Initial CNS Tumor	yes	0.607462	top_third	13
gng	PT_Y7F2JZMQ	7316-2680-T-485589	7316-2680	Ganglioglioma	C702699	72.03	LIVING	Other	Not Hispanic or Latino	Parietal Lobe, Temporal Lobe, Ventricles	Parietal Lobe, Temporal Lobe, Ventricles	Progressive	yes	-0.203721	bottom_third	16
gmn	PT_7F3ZPZB7	7316-2662-T-479139	7316-2662	Germinoma	C702945	24.27	LIVING	White	Not Hispanic or Latino	Pineal Gland	Pineal Gland	Initial CNS Tumor	yes	-0.153749	bottom_third	9
gnos	PT_JW2FDK4W	7316-334-T-242272	7316-334	Glial-neuronal tumor NOS	C70356	61.1	LIVING	White	Not Hispanic or Latino	Frontal Lobe, Parietal Lobe	Frontal Lobe, Parietal Lobe	Initial CNS Tumor	yes	0.0842178	other	15
plgg	PT_EF398HVC	7316-1975-T-389698	7316-1975	Low-grade glioma/astrocytoma (WHO grade I/II)	C704175	0	LIVING	Other	Reported Unknown	Cerebellum/Posterior Fossa	Cerebellum/Posterior Fossa	Initial CNS Tumor	yes	-0.325991	bottom_third	6
plgg	PT_QT3MK7BZ	7316-1977-T-389729	7316-1977	Low-grade glioma/astrocytoma (WHO grade I/II)	C704298	0	LIVING	Other	Reported Unknown	Ventricles	Ventricles	Initial CNS Tumor	yes	0.11453	other	12
plgg	PT_7YGZ526E	7316-1978-T-389743	7316-1978	Low-grade glioma/astrocytoma (WHO grade I/II)	C704544	0	LIVING	Other	Reported Unknown	Cerebellum/Posterior Fossa	Cerebellum/Posterior Fossa	Initial CNS Tumor	yes	-0.375271	bottom_third	3
pnet	PT_0T2EWNYR	7316-1981-T-389787	7316-1981	Supratentorial or Spinal Cord PNET	C704667	0	LIVING	Other	Reported Unknown	Cerebellum/Posterior Fossa	Cerebellum/Posterior Fossa	Initial CNS Tumor	yes	0.0275734	other	0
schw	PT_8WNA6M94	7316-1983-T-389817	7316-1983	Schwannoma	C704790	0	LIVING	Other	Reported Unknown	Spine NOS	Spine NOS	Initial CNS Tumor	yes	-0.0203782	other	9
gng	PT_NPHZQW6A	7316-1985-T-389847	7316-1985	Ganglioglioma	C705405	0	LIVING	Other	Reported Unknown	Temporal Lobe	Temporal Lobe	Initial CNS Tumor	yes	0.547871	top_third	3
plgg	PT_VGXHFMND	7316-1643-T-360803	7316-1643	Low-grade glioma/astrocytoma (WHO grade I/II)	C705651	0	LIVING	Other	Reported Unknown	Cerebellum/Posterior Fossa	Cerebellum/Posterior Fossa	Initial CNS Tumor	yes	0.11448	other	12
epmt	PT_6TMT65YA	7316-1642-T-360790	7316-1642	Ependymoma	C705774	0	LIVING	Other	Reported Unknown	Cerebellum/Posterior Fossa	Cerebellum/Posterior Fossa	Initial CNS Tumor	yes	0.210812	other	1
epmt	PT_VE0Q731Y	7316-1641-T-360775	7316-1641	Ependymoma	C705897	0	LIVING	Other	Reported Unknown	Cerebellum/Posterior Fossa	Cerebellum/Posterior Fossa	Initial CNS Tumor	yes	0.0194311	other	4
plgg	PT_KHX1WQ4H	7316-186-T-172877	7316-186	Low-grade glioma/astrocytoma (WHO grade I/II)	C70602	60.33	LIVING	White	Not Hispanic or Latino	Cerebellum/Posterior Fossa	Cerebellum/Posterior Fossa	Initial CNS Tumor	yes	-0.285581	bottom_third	12
mbl	PT_CWA1405H	7316-2252-T-435201	7316-2252	Medulloblastoma	C710325	0	LIVING	White	Not Hispanic or Latino	Cerebellum/Posterior Fossa	Cerebellum/Posterior Fossa	Initial CNS Tumor	yes	0.373224	top_third	9
plgg	PT_54MH6Q46	7316-2591-T-463781	7316-2591	Low-grade glioma/astrocytoma (WHO grade I/II)	C713892	20.8	LIVING	Black or African American	Not Hispanic or Latino	Parietal Lobe	Parietal Lobe	Initial CNS Tumor	yes	0.187014	other	5
epm	PT_06ERX8Z7	7316-2578-T-463586	7316-2578	Subependymal Giant Cell Astrocytoma (SEGA)	C714138	0	LIVING	Black or African American	Not Hispanic or Latino	Ventricles	Ventricles	Initial CNS Tumor	yes	-0.152333	bottom_third	9
cranio	PT_EC8R84NM	7316-341-T-242357	7316-341	Craniopharyngioma	C71586	0	LIVING	White	Not Hispanic or Latino	Suprasellar/Hypothalamic/Pituitary	Suprasellar/Hypothalamic/Pituitary	Initial CNS Tumor	yes	-0.0207599	other	3
phgg	PT_X5TQR8V2	7316-343-T-242379	7316-343	High-grade glioma/astrocytoma (WHO grade III/IV)	C71709	17.8	DECEASED	White	Not Hispanic or Latino	Thalamus	Thalamus	Initial CNS Tumor	yes	-0.0948683	other	17
plgg	PT_BK92NM09	7316-2669-T-479243	7316-2669	Low-grade glioma/astrocytoma (WHO grade I/II)	C717336	0	LIVING	Other	Not Hispanic or Latino	Cerebellum/Posterior Fossa	Cerebellum/Posterior Fossa	Initial CNS Tumor	yes	-0.368186	bottom_third	3
plgg	PT_ZZTQQVCT	7316-2723-T-501511	7316-2723	Low-grade glioma/astrocytoma (WHO grade I/II)	C720165	14.03	LIVING	Asian	Not Hispanic or Latino	Cerebellum/Posterior Fossa	Cerebellum/Posterior Fossa	Initial CNS Tumor	yes	0.258795	top_third	11
pnet	PT_38FS37DP	7316-2686-T-485666	7316-2686	Supratentorial or Spinal Cord PNET	C720657	23.03	LIVING	Other	Reported Unknown	Temporal Lobe	Temporal Lobe	Initial CNS Tumor	yes	0.192943	other	2
cranio	PT_7KTAH3RD	7316-2671-T-479274	7316-2671	Craniopharyngioma	C722502	24.1	LIVING	White	Not Hispanic or Latino	Suprasellar/Hypothalamic/Pituitary	Suprasellar/Hypothalamic/Pituitary	Initial CNS Tumor	yes	-0.0850485	other	7
plgg	PT_WYF217NZ	7316-345-T-242405	7316-345	Low-grade glioma/astrocytoma (WHO grade I/II)	C72324	37.93	LIVING	White	Not Hispanic or Latino	Cerebellum/Posterior Fossa	Cerebellum/Posterior Fossa	Initial CNS Tumor	yes	-0.387651	bottom_third	6
other	PT_GCXG7800	7316-2720-T-501468	7316-2720	Other	C723609	207.47	LIVING	White	Not Hispanic or Latino	Other locations NOS	Other locations NOS	Initial CNS Tumor	yes	-0.143711	bottom_third	19
nfib	PT_2E552BAR	7316-2719-T-501453	7316-2719	Neurofibroma/Plexiform	C723978	196.33	DECEASED	White	Not Hispanic or Latino	Other locations NOS	Other locations NOS	Initial CNS Tumor	yes	-0.288279	bottom_third	19
other	PT_EV71W1JW	7316-349-T-242451	7316-349	Metastatic secondary tumors	C72447	2.1	DECEASED	Black or African American	Hispanic or Latino	Spinal Cord- Cervical	Spinal Cord- Cervical	Initial CNS Tumor	yes	0.0843341	other	12
mbl	PT_T03AT4BJ	7316-2708-T-498310	7316-2708	Medulloblastoma	C724962	10.17	LIVING	Other	Hispanic or Latino	Cerebellum/Posterior Fossa	Cerebellum/Posterior Fossa	Initial CNS Tumor	yes	0.461019	top_third	12
plgg	PT_ZR8MQRVG	7316-346-T-242416	7316-346	Low-grade glioma/astrocytoma (WHO grade I/II)	C72693	59.7	LIVING	Other	Not Hispanic or Latino	Brain Stem- Midbrain/Tectum	Brain Stem- Midbrain/Tectum	Initial CNS Tumor	yes	-0.323353	bottom_third	9
other	PT_203ZY782	7316-2668-T-479228	7316-2668	Other	C727053	0	LIVING	White	Not Hispanic or Latino	Ventricles	Ventricles	Initial CNS Tumor	yes	-0.119317	other	1
gng	PT_6Q0NPVP3	7316-2255-T-435241	7316-2255	Ganglioglioma	C731727	28.8	LIVING	White	Not Hispanic or Latino	Frontal Lobe	Frontal Lobe	Initial CNS Tumor	yes	-0.131448	other	2
gng	PT_CR2YBSPT	7316-359-T-242573	7316-359	Ganglioglioma	C73308	3.93	LIVING	White	Not Hispanic or Latino	Temporal Lobe	Temporal Lobe	Initial CNS Tumor	yes	0.463742	top_third	0
mng	PT_AXMVG8QE	7316-2732-T-501647	7316-2732	Meningioma	C734433	21.7	LIVING	White	Not Hispanic or Latino	Ventricles	Ventricles	Initial CNS Tumor	yes	0.0354478	other	16
tt	PT_DH8A0SNQ	7316-3057-T-548385	7316-3057	Teratoma	C73554	52.5	LIVING	White	Not Hispanic or Latino	Suprasellar/Hypothalamic/Pituitary	Suprasellar/Hypothalamic/Pituitary	Progressive	yes	-0.0365427	other	0
plgg	PT_1N6ATKJS	7316-2725-T-501541	7316-2725	Low-grade glioma/astrocytoma (WHO grade I/II)	C735540	36.4	LIVING	White	Not Hispanic or Latino	Parietal Lobe, Temporal Lobe	Parietal Lobe, Temporal Lobe	Progressive	yes	-0.439164	bottom_third	13
plgg	PT_6E8JYRXM	7316-2729-T-501602	7316-2729	Low-grade glioma/astrocytoma (WHO grade I/II)	C736401	22.5	LIVING	White	Not Hispanic or Latino	Brain Stem-Medulla, Ventricles	Brain Stem-Medulla, Ventricles	Initial CNS Tumor	yes	-0.536901	bottom_third	2
plgg	PT_5VAKED5F	7316-2689-T-485705	7316-2689	Low-grade glioma/astrocytoma (WHO grade I/II)	C736647	22.17	LIVING	Other	Hispanic or Latino	Ventricles	Ventricles	Initial CNS Tumor	yes	-0.391834	bottom_third	4
plgg	PT_S2SQJVGK	7316-344-T-242392	7316-344	Low-grade glioma/astrocytoma (WHO grade I/II)	C74292	113	LIVING	White	Not Hispanic or Latino	Brain Stem- Midbrain/Tectum, Ventricles	Ventricles	Progressive	yes	-0.276438	bottom_third	10
plgg	PT_P9RT6693	7316-2566-T-462544	7316-2566	Low-grade glioma/astrocytoma (WHO grade I/II)	C743289	26.67	LIVING	White	Not Hispanic or Latino	None	None	Recurrence	yes	-0.405312	bottom_third	8
epmt	PT_CYBYN18G	7316-2567-T-462556	7316-2567	Ependymoma	C743412	27	LIVING	White	Not Hispanic or Latino	Parietal Lobe	Parietal Lobe	Initial CNS Tumor	yes	0.262137	top_third	9
atrt	PT_32J909WM	7316-2688-T-485693	7316-2688	Atypical Teratoid Rhabdoid Tumor (ATRT)	C743535	29.13	LIVING	Other	Hispanic or Latino	Cerebellum/Posterior Fossa, Ventricles	Cerebellum/Posterior Fossa, Ventricles	Initial CNS Tumor	yes	-0.00890303	other	2
other	PT_6PFFSB6D	7316-2569-T-462584	7316-2569	Other	C744519	24.13	LIVING	White	Not Hispanic or Latino	Occipital Lobe, Parietal Lobe	Occipital Lobe, Parietal Lobe	Initial CNS Tumor	yes	0.110084	other	15
phgg	PT_S2BEPYQ0	7316-3000-T-536211	7316-3000	High-grade glioma/astrocytoma (WHO grade III/IV)	C744765	39.63	DECEASED	White	Hispanic or Latino	Basal Ganglia, Occipital Lobe, Parietal Lobe, Temporal Lobe	Basal Ganglia, Occipital Lobe, Parietal Lobe, Temporal Lobe	Progressive	yes	0.421544	top_third	9
plgg	PT_7TEHW6VQ	7316-2755-T-543410	7316-2755	Low-grade glioma/astrocytoma (WHO grade I/II)	C744888	17.93	LIVING	White	Not Hispanic or Latino	Cerebellum/Posterior Fossa	Cerebellum/Posterior Fossa	Initial CNS Tumor	yes	-0.291397	bottom_third	10
epmt	PT_QZN7FZER	7316-2757-T-508192	7316-2757	Ependymoma	C745011	4.5	LIVING	White	Not Hispanic or Latino	Ventricles	Ventricles	Initial CNS Tumor	yes	0.381388	top_third	17
mpnst	PT_QQ9JGEY9	7316-356-T-242537	7316-356	Malignant peripheral nerve sheath tumor (MPNST)	C74538	47.6	LIVING	White	Reported Unknown	Other locations NOS	Other locations NOS	Initial CNS Tumor	yes	-0.239054	bottom_third	17
plgg	PT_S21ZTKPS	7316-362-T-242608	7316-362	Low-grade glioma/astrocytoma (WHO grade I/II)	C75522	24.83	LIVING	White	Not Hispanic or Latino	Temporal Lobe	Temporal Lobe	Initial CNS Tumor	yes	-0.410293	bottom_third	13
plgg	PT_SRWZDG3N	7316-361-T-242595	7316-361	Low-grade glioma/astrocytoma (WHO grade I/II)	C75768	0.13	LIVING	White	Not Hispanic or Latino	Optic Pathway, Suprasellar/Hypothalamic/Pituitary	Optic Pathway, Suprasellar/Hypothalamic/Pituitary	Initial CNS Tumor	yes	-0.293143	bottom_third	15
gng	PT_DXF7ZZQZ	7316-2809-T-513616	7316-2809	Ganglioglioma	C758418	18.97	LIVING	White	Not Hispanic or Latino	Parietal Lobe	Parietal Lobe	Initial CNS Tumor	yes	-0.0508467	other	4
mbl	PT_NDVJE438	7316-2811-T-513640	7316-2811	Medulloblastoma	C758541	38.93	LIVING	Asian	Not Hispanic or Latino	Cerebellum/Posterior Fossa	Cerebellum/Posterior Fossa	Initial CNS Tumor	yes	0.428705	top_third	7
phgg	PT_VCD0W8HG	7316-2756-T-508176	7316-2756	High-grade glioma/astrocytoma (WHO grade III/IV)	C760140	17.87	DECEASED	White	Not Hispanic or Latino	Brain Stem- Pons, Other locations NOS	Brain Stem- Pons, Other locations NOS	Initial CNS Tumor	yes	0.280107	top_third	11
es	PT_VHS5RM2K	7316-364-T-291960	7316-364	Ewing's Sarcoma	C76137	3.27	LIVING	Other	Not Hispanic or Latino	Temporal Lobe	Temporal Lobe	Initial CNS Tumor	yes	0.133351	other	1
mbl	PT_RQ21EBK9	7316-367-T-242667	7316-367	Medulloblastoma	C76875	60.3	LIVING	Other	Not Hispanic or Latino	Cerebellum/Posterior Fossa	Cerebellum/Posterior Fossa	Initial CNS Tumor	yes	0.429388	top_third	9
plgg	PT_DMMKT7X1	7316-1635-T-360684	7316-1635	Low-grade glioma/astrocytoma (WHO grade I/II)	C772686	0	LIVING	Other	Reported Unknown	Parietal Lobe	Parietal Lobe	Initial CNS Tumor	yes	-0.291119	bottom_third	13
gnos	PT_VQDNSYXM	7316-1637-T-360714	7316-1637	Glial-neuronal tumor NOS	C772932	0	LIVING	Other	Reported Unknown	Cerebellum/Posterior Fossa, Ventricles	Cerebellum/Posterior Fossa, Ventricles	Initial CNS Tumor	yes	0.17382	other	7
gng	PT_2ZXR2PDN	7316-1636-T-360698	7316-1636	Ganglioglioma	C773055	0	LIVING	Other	Reported Unknown	Temporal Lobe	Temporal Lobe	Initial CNS Tumor	yes	0.538664	top_third	10
cranio	PT_5KRVE8E4	7316-1671-T-361223	7316-1671	Craniopharyngioma	C773301	0	LIVING	Other	Reported Unknown	Suprasellar/Hypothalamic/Pituitary	Suprasellar/Hypothalamic/Pituitary	Initial CNS Tumor	yes	-0.0840127	other	11
mbl	PT_7BJBEBZT	7316-1670-T-361208	7316-1670	Medulloblastoma	C773424	0	LIVING	Other	Reported Unknown	Cerebellum/Posterior Fossa	Cerebellum/Posterior Fossa	Initial CNS Tumor	yes	0.434479	top_third	6
mbl	PT_PABK01H0	7316-1669-T-361193	7316-1669	Medulloblastoma	C773547	0	LIVING	Other	Reported Unknown	Cerebellum/Posterior Fossa	Cerebellum/Posterior Fossa	Initial CNS Tumor	yes	0.26667	top_third	2
plgg	PT_MNR94DEV	7316-370-T-242720	7316-370	Low-grade glioma/astrocytoma (WHO grade I/II)	C77367	25.87	LIVING	White	Not Hispanic or Latino	Cerebellum/Posterior Fossa	Cerebellum/Posterior Fossa	Initial CNS Tumor	yes	0.00717584	other	10
plgg	PT_Q25V9Y6M	7316-1668-T-361179	7316-1668	Low-grade glioma/astrocytoma (WHO grade I/II)	C773670	0	LIVING	Other	Reported Unknown	Cerebellum/Posterior Fossa	Cerebellum/Posterior Fossa	Initial CNS Tumor	yes	-0.342263	bottom_third	3
mbl	PT_9DMMZ08D	7316-1666-T-361150	7316-1666	Medulloblastoma	C773793	3.57	LIVING	Other	Reported Unknown	Cerebellum/Posterior Fossa	Cerebellum/Posterior Fossa	Initial CNS Tumor	yes	0.260997	top_third	3
plgg	PT_W3FSA7NH	7316-3522-T-576658	7316-3522	Low-grade glioma/astrocytoma (WHO grade I/II)	C773916	11.03	LIVING	Other	Reported Unknown	Cerebellum/Posterior Fossa	Cerebellum/Posterior Fossa	Progressive	yes	-0.288412	bottom_third	8
plgg	PT_ADTP7EHN	7316-1664-T-361118	7316-1664	Low-grade glioma/astrocytoma (WHO grade I/II)	C774039	0	LIVING	Other	Reported Unknown	Optic Pathway, Suprasellar/Hypothalamic/Pituitary	Optic Pathway, Suprasellar/Hypothalamic/Pituitary	Initial CNS Tumor	yes	-0.321659	bottom_third	8
plgg	PT_2YT37G8P	7316-399-T-290428	7316-399	Low-grade glioma/astrocytoma (WHO grade I/II)	C77613	197.17	LIVING	White	Not Hispanic or Latino	Suprasellar/Hypothalamic/Pituitary	Suprasellar/Hypothalamic/Pituitary	Progressive	yes	-0.204866	bottom_third	3
epmt	PT_C94VR1Y2	7316-2278-T-445203	7316-2278	Ependymoma	C776745	70.5	LIVING	White	Hispanic or Latino	Spinal Cord- Lumbar/Thecal Sac	Spinal Cord- Lumbar/Thecal Sac	Recurrence	yes	0.332132	top_third	7
other	PT_7DP91QDJ	7316-3017-T-541091	7316-3017	Other	C778713	0	LIVING	Black or African American	Reported Unknown	Parietal Lobe	Parietal Lobe	Initial CNS Tumor	yes	-0.351298	bottom_third	16
epmt	PT_ZA95JQEB	7316-384-T-280513	7316-384	Ependymoma	C78597	56.53	LIVING	White	Not Hispanic or Latino	Ventricles	Ventricles	Initial CNS Tumor	yes	0.214427	other	7
gng	PT_Z9QE51C3	7316-373-T-242755	7316-373	Ganglioglioma	C78720	37.53	LIVING	White	Not Hispanic or Latino	Frontal Lobe, Parietal Lobe	Frontal Lobe, Parietal Lobe	Initial CNS Tumor	yes	0.0492992	other	3
other	PT_HJA1ZYS1	7316-2939-T-534042	7316-2939	Other	C788061	0	LIVING	White	Not Hispanic or Latino	Spinal Cord- Lumbar/Thecal Sac	Spinal Cord- Lumbar/Thecal Sac	Initial CNS Tumor	yes	-0.0730839	other	3
gnos	PT_YQWG98Z5	7316-2856-T-513830	7316-2856	Glial-neuronal tumor NOS	C789045	13.7	LIVING	Black or African American	Not Hispanic or Latino	Frontal Lobe	Frontal Lobe	Initial CNS Tumor	yes	0.389962	top_third	17
phgg	PT_0DXHDZJR	7316-2857-T-513841	7316-2857	High-grade glioma/astrocytoma (WHO grade III/IV)	C789168	21.6	DECEASED	White	Not Hispanic or Latino	Frontal Lobe	Frontal Lobe	Initial CNS Tumor	yes	0.199467	other	1
epmt	PT_EB89G70N	7316-2858-T-513853	7316-2858	Ependymoma	C789291	24.07	LIVING	Black or African American	Not Hispanic or Latino	Cerebellum/Posterior Fossa, Ventricles	Cerebellum/Posterior Fossa, Ventricles	Initial CNS Tumor	yes	0.313354	top_third	13
plgg	PT_TPSMT960	7316-400-T-290442	7316-400	Low-grade glioma/astrocytoma (WHO grade I/II)	C78966	0	LIVING	White	Not Hispanic or Latino	Cerebellum/Posterior Fossa	Cerebellum/Posterior Fossa	Initial CNS Tumor	yes	-0.469791	bottom_third	1
mbl	PT_QEP13FH4	7316-3025-T-541201	7316-3025	Medulloblastoma	C794457	17.13	LIVING	White	Not Hispanic or Latino	Ventricles	Ventricles	Initial CNS Tumor	yes	0.467103	top_third	7
dipg	PT_A325EYR2	7316-2557-T-460353	7316-2557	Brainstem glioma- Diffuse intrinsic pontine glioma	C796794	0	LIVING	White	Not Hispanic or Latino	Brain Stem- Pons, Cerebellum/Posterior Fossa	Brain Stem- Pons, Cerebellum/Posterior Fossa	Initial CNS Tumor	yes	0.275557	top_third	7
plgg	PT_2C63FJAM	7316-3040-T-543985	7316-3040	Low-grade glioma/astrocytoma (WHO grade I/II)	C797532	15.3	LIVING	White	Not Hispanic or Latino	Parietal Lobe	Parietal Lobe	Initial CNS Tumor	yes	0.145531	other	10
epmt	PT_E0QNEXZ8	7316-2160-T-409419	7316-2160	Ependymoma	C798024	25.9	LIVING	White	Not Hispanic or Latino	Spinal Cord- Cervical, Spinal Cord- Thoracic	Spinal Cord- Cervical, Spinal Cord- Thoracic	Initial CNS Tumor	yes	0.394462	top_third	17
mbl	PT_1T7WF5S1	7316-2934-T-533972	7316-2934	Medulloblastoma	C798270	19.3	LIVING	White	Not Hispanic or Latino	Ventricles	Ventricles	Initial CNS Tumor	yes	0.417732	top_third	5
dnt	PT_NS1F6DT8	7316-3048-T-548257	7316-3048	Dysembryoplastic neuroepithelial tumor (DNET)	C798393	13.17	LIVING	White	Not Hispanic or Latino	Frontal Lobe	Frontal Lobe	Initial CNS Tumor	yes	-0.00770128	other	15
cranio	PT_NEB4WEAT	7316-3020-T-541133	7316-3020	Craniopharyngioma	C798516	12.67	LIVING	White	Not Hispanic or Latino	Suprasellar/Hypothalamic/Pituitary	Suprasellar/Hypothalamic/Pituitary	Initial CNS Tumor	yes	-0.0421365	other	11
phgg	PT_TPDB1WC8	7316-2777-T-513394	7316-2777	High-grade glioma/astrocytoma (WHO grade III/IV)	C799746	13.43	DECEASED	Black or African American	Not Hispanic or Latino	Occipital Lobe, Parietal Lobe, Temporal Lobe;Occipital Lobe	Occipital Lobe, Parietal Lobe, Temporal Lobe;Occipital Lobe	Progressive	yes	0.334886	top_third	5
phgg	PT_HNZNZ635	7316-2151-T-409284	7316-2151	High-grade glioma/astrocytoma (WHO grade III/IV)	C801468	17.17	LIVING	White	Hispanic or Latino	Thalamus	Thalamus	Progressive	yes	-0.103497	other	6
cpp	PT_ZS2YDFBE	7316-2860-T-513878	7316-2860	Choroid plexus papilloma	C802698	14.1	LIVING	White	Not Hispanic or Latino	Ventricles	Ventricles	Initial CNS Tumor	yes	0.244568	top_third	16
nfib	PT_DEDRCQWH	7316-398-T-290417	7316-398	Neurofibroma/Plexiform	C80442	55.73	LIVING	Black or African American	Not Hispanic or Latino	Spinal Cord- Lumbar/Thecal Sac, Spinal Cord- Thoracic	Spinal Cord- Lumbar/Thecal Sac, Spinal Cord- Thoracic	Initial CNS Tumor	yes	-0.360613	bottom_third	1
dnt	PT_3873YK5S	7316-2862-T-513902	7316-2862	Dysembryoplastic neuroepithelial tumor (DNET)	C804912	21.27	LIVING	White	Not Hispanic or Latino	Parietal Lobe, Temporal Lobe	Parietal Lobe, Temporal Lobe	Initial CNS Tumor	yes	0.189818	other	6
other	PT_9P7P6YAQ	7316-3052-T-548313	7316-3052	Other	C805281	16.57	LIVING	White	Not Hispanic or Latino	Frontal Lobe, Other locations NOS	Frontal Lobe, Other locations NOS	Initial CNS Tumor	yes	0.0436309	other	16
other	PT_D13X3N8F	7316-2743-T-507981	7316-2743	Other	C805527	31.93	LIVING	White	Not Hispanic or Latino	Spinal Cord- Lumbar/Thecal Sac	Spinal Cord- Lumbar/Thecal Sac	Progressive	yes	-0.110959	other	3
gng	PT_9AHA6KW3	7316-395-T-567984	7316-395	Ganglioglioma	C80565	60.4	LIVING	Black or African American	Not Hispanic or Latino	Brain Stem- Pons, Brain Stem-Medulla	Brain Stem- Pons, Brain Stem-Medulla	Initial CNS Tumor	yes	-0.263416	bottom_third	5
plgg	PT_J0SZ1SX5	7316-2589-T-463752	7316-2589	Low-grade glioma/astrocytoma (WHO grade I/II)	C806019	26.13	LIVING	Other	Hispanic or Latino	Suprasellar/Hypothalamic/Pituitary	Suprasellar/Hypothalamic/Pituitary	Initial CNS Tumor	yes	-0.503297	bottom_third	0
phgg	PT_KVMF5TFW	7316-3030-T-541271	7316-3030	High-grade glioma/astrocytoma (WHO grade III/IV)	C806142	12.97	DECEASED	White	Hispanic or Latino	Brain Stem- Pons	Brain Stem- Pons	Initial CNS Tumor	yes	0.00826234	other	7
plgg	PT_DMHFS0HX	7316-3055-T-548356	7316-3055	Low-grade glioma/astrocytoma (WHO grade I/II)	C808110	9.57	LIVING	White	Not Hispanic or Latino	Cerebellum/Posterior Fossa	Cerebellum/Posterior Fossa	Initial CNS Tumor	yes	-0.402978	bottom_third	10
plgg	PT_TEBD1SES	7316-3054-T-548341	7316-3054	Low-grade glioma/astrocytoma (WHO grade I/II)	C808233	16.77	LIVING	White	Not Hispanic or Latino	Optic Pathway	Optic Pathway	Initial CNS Tumor	yes	-0.537604	bottom_third	2
schw	PT_SABHZ7XX	7316-3029-T-541257	7316-3029	Schwannoma	C809094	0	LIVING	Black or African American	Not Hispanic or Latino	Spinal Cord- Lumbar/Thecal Sac	Spinal Cord- Lumbar/Thecal Sac	Initial CNS Tumor	yes	-0.0514094	other	19
mbl	PT_NCDHZ8H8	7316-2780-T-513427	7316-2780	Medulloblastoma	C817950	24.43	LIVING	Other	Not Hispanic or Latino	Cerebellum/Posterior Fossa	Cerebellum/Posterior Fossa	Initial CNS Tumor	yes	0.28612	top_third	4
plgg	PT_HV6C0T34	7316-3062-T-548455	7316-3062	Low-grade glioma/astrocytoma (WHO grade I/II)	C818688	13.03	LIVING	Other	Hispanic or Latino	Cerebellum/Posterior Fossa	Cerebellum/Posterior Fossa	Initial CNS Tumor	yes	-0.489187	bottom_third	4
gng	PT_4ADZ9F53	7316-3060-T-548427	7316-3060	Ganglioglioma	C818811	18.27	LIVING	Asian	Not Hispanic or Latino	Occipital Lobe, Temporal Lobe	Occipital Lobe, Temporal Lobe	Initial CNS Tumor	yes	0.227111	other	11
mbl	PT_ZGWYMRV8	7316-378-T-242815	7316-378	Medulloblastoma	C81918	12.37	DECEASED	White	Not Hispanic or Latino	Cerebellum/Posterior Fossa	Cerebellum/Posterior Fossa	Initial CNS Tumor	yes	0.357809	top_third	3
plgg	PT_JW6FBEFK	7316-3019-T-541118	7316-3019	Low-grade glioma/astrocytoma (WHO grade I/II)	C819549	48.03	DECEASED	Other	Not Hispanic or Latino	Ventricles	Ventricles	Progressive	yes	-0.116755	other	4
other	PT_Z7YJ7MSM	7316-2864-T-513926	7316-2864	Other	C820164	23.4	LIVING	Other	Reported Unknown	Temporal Lobe	Temporal Lobe	Recurrence	yes	-0.306571	bottom_third	0
mbl	PT_EGGY1XC0	7316-2865-T-513937	7316-2865	Medulloblastoma	C820287	19.03	LIVING	White	Not Hispanic or Latino	Cerebellum/Posterior Fossa	Cerebellum/Posterior Fossa	Initial CNS Tumor	yes	0.0587324	other	4
epmt	PT_GH27VJBD	7316-2266-T-445047	7316-2266	Ependymoma	C820779	29.03	LIVING	White	Not Hispanic or Latino	Brain Stem- Midbrain/Tectum, Cerebellum/Posterior Fossa	Brain Stem- Midbrain/Tectum, Cerebellum/Posterior Fossa	Initial CNS Tumor	yes	0.419166	top_third	6
atrt	PT_MTE126WM	7316-376-T-242792	7316-376	Atypical Teratoid Rhabdoid Tumor (ATRT)	C82164	57.63	LIVING	Black or African American	Not Hispanic or Latino	Cerebellum/Posterior Fossa, Other locations NOS	Cerebellum/Posterior Fossa, Other locations NOS	Progressive	yes	0.163955	other	5
mbl	PT_NTEKMKTX	7316-1650-T-360908	7316-1650	Medulloblastoma	C823608	0	LIVING	Other	Reported Unknown	Cerebellum/Posterior Fossa	Cerebellum/Posterior Fossa	Initial CNS Tumor	yes	-0.00807859	other	0
mbl	PT_78NQ0QQS	7316-1651-T-360924	7316-1651	Medulloblastoma	C823731	0	LIVING	Other	Reported Unknown	Cerebellum/Posterior Fossa	Cerebellum/Posterior Fossa	Initial CNS Tumor	yes	0.43329	top_third	12
plgg	PT_H45M7M2T	7316-1652-T-360938	7316-1652	Low-grade glioma/astrocytoma (WHO grade I/II)	C823854	3.73	LIVING	Other	Reported Unknown	Temporal Lobe	Parietal Lobe	Initial CNS Tumor	yes	-0.356712	bottom_third	12
cranio	PT_4RJ2EATN	7316-1653-T-360954	7316-1653	Craniopharyngioma	C823977	0	LIVING	Other	Reported Unknown	Suprasellar/Hypothalamic/Pituitary	Suprasellar/Hypothalamic/Pituitary	Initial CNS Tumor	yes	-0.257453	bottom_third	3
plgg	PT_1TGKS073	7316-1659-T-361043	7316-1659	Low-grade glioma/astrocytoma (WHO grade I/II)	C824100	0	LIVING	Other	Reported Unknown	Spine NOS	Spine NOS	Initial CNS Tumor	yes	-0.00383513	other	3
plgg	PT_FAPEH6R1	7316-1660-T-361058	7316-1660	Low-grade glioma/astrocytoma (WHO grade I/II)	C824223	0	LIVING	Other	Reported Unknown	Thalamus	Thalamus	Initial CNS Tumor	yes	-0.307945	bottom_third	11
plgg	PT_F27SA15G	7316-1661-T-361075	7316-1661	Low-grade glioma/astrocytoma (WHO grade I/II)	C824346	100.47	LIVING	Other	Reported Unknown	Parietal Lobe	Parietal Lobe	Recurrence	yes	-0.288698	bottom_third	12
plgg	PT_BWGZBVD1	7316-1678-T-361328	7316-1678	Low-grade glioma/astrocytoma (WHO grade I/II)	C824592	0	LIVING	Other	Reported Unknown	Other locations NOS	Other locations NOS	Initial CNS Tumor	yes	-0.557039	bottom_third	0
plgg	PT_H0HWHRPB	7316-1679-T-361343	7316-1679	Low-grade glioma/astrocytoma (WHO grade I/II)	C824715	0	LIVING	Other	Reported Unknown	Cerebellum/Posterior Fossa	Cerebellum/Posterior Fossa	Initial CNS Tumor	yes	0.574214	top_third	9
gnos	PT_D9NTSYSC	7316-3064-T-548481	7316-3064	Glial-neuronal tumor NOS	C829143	16.8	LIVING	Other	Not Hispanic or Latino	Temporal Lobe	Temporal Lobe	Initial CNS Tumor	yes	0.140005	other	5
plgg	PT_41WETNRC	7316-3065-T-548496	7316-3065	Low-grade glioma/astrocytoma (WHO grade I/II)	C829266	18.3	LIVING	White	Not Hispanic or Latino	Cerebellum/Posterior Fossa	Cerebellum/Posterior Fossa	Initial CNS Tumor	yes	-0.426385	bottom_third	2
nfib	PT_GSSQYQKV	7316-3028-T-541245	7316-3028	Neurofibroma/Plexiform	C829389	64.63	LIVING	Other	Not Hispanic or Latino	Spinal Cord- Cervical	Spinal Cord- Cervical	Initial CNS Tumor	yes	-0.203282	bottom_third	11
plgg	PT_TH18S0JQ	7316-3068-T-548538	7316-3068	Low-grade glioma/astrocytoma (WHO grade I/II)	C829512	3.53	LIVING	White	Not Hispanic or Latino	Cerebellum/Posterior Fossa	Cerebellum/Posterior Fossa	Initial CNS Tumor	yes	-0.196708	bottom_third	13
gng	PT_44HPG5YT	7316-3067-T-548524	7316-3067	Ganglioglioma	C831726	18.1	LIVING	Black or African American	Not Hispanic or Latino	Temporal Lobe	Temporal Lobe	Initial CNS Tumor	yes	0.19691	other	0
plgg	PT_E3ADF4ZB	7316-2664-T-479169	7316-2664	Low-grade glioma/astrocytoma (WHO grade I/II)	C831849	15.43	LIVING	Other	Not Hispanic or Latino	Frontal Lobe	Frontal Lobe	Initial CNS Tumor	yes	-0.140078	bottom_third	3
dipg	PT_B38P3Y5T	7316-3208-T-555661	7316-3208	Brainstem glioma- Diffuse intrinsic pontine glioma	C832710	6.03	DECEASED	White	Not Hispanic or Latino	Brain Stem- Pons	Brain Stem- Pons	Progressive	yes	0.529519	top_third	9
mng	PT_AKQZZPH8	7316-2782-T-513449	7316-2782	Meningioma	C832833	4.2	LIVING	Other	Hispanic or Latino	Parietal Lobe	Parietal Lobe	Initial CNS Tumor	yes	-0.390616	bottom_third	7
dipg	PT_R4T1V1K4	7316-3206-T-555638	7316-3206	Brainstem glioma- Diffuse intrinsic pontine glioma	C832956	4.6	DECEASED	Asian	Not Hispanic or Latino	Brain Stem- Pons	Brain Stem- Pons	Progressive	yes	0.757614	top_third	10
mbl	PT_NV584F7Q	7316-3192-T-555471	7316-3192	Medulloblastoma	C833202	18.67	LIVING	White	Not Hispanic or Latino	Cerebellum/Posterior Fossa	Cerebellum/Posterior Fossa	Initial CNS Tumor	yes	0.441005	top_third	5
plgg	PT_BXXZE0CQ	7316-381-T-242851	7316-381	Low-grade glioma/astrocytoma (WHO grade I/II)	C83640	49.7	LIVING	White	Not Hispanic or Latino	Frontal Lobe	Frontal Lobe	Initial CNS Tumor	yes	-0.44336	bottom_third	8
cranio	PT_YVG4H0F1	7316-3070-T-548566	7316-3070	Craniopharyngioma	C837261	14.3	LIVING	White	Not Hispanic or Latino	Suprasellar/Hypothalamic/Pituitary	Suprasellar/Hypothalamic/Pituitary	Initial CNS Tumor	yes	-0.131993	other	15
phgg	PT_Y660CKCB	7316-3122-T-550919	7316-3122	High-grade glioma/astrocytoma (WHO grade III/IV)	C837753	7.73	DECEASED	White	Not Hispanic or Latino	Thalamus	Thalamus	Initial CNS Tumor	yes	0.239896	top_third	15
epmt	PT_NYBH025T	7316-3069-T-548551	7316-3069	Ependymoma	C841320	16.27	LIVING	Other	Not Hispanic or Latino	Cerebellum/Posterior Fossa	Cerebellum/Posterior Fossa	Progressive	yes	0.372819	top_third	2
epmt	PT_ZWY04DCR	7316-2666-T-479199	7316-2666	Ependymoma	C849807	7.2	DECEASED	Black or African American	Not Hispanic or Latino	Frontal Lobe	Frontal Lobe	Initial CNS Tumor	yes	-0.17237	bottom_third	16
tt	PT_XCCV6CW2	7316-2268-T-445073	7316-2268	Teratoma	C855465	29.4	LIVING	White	Not Hispanic or Latino	Pineal Gland, Spinal Cord- Thoracic	Pineal Gland, Spinal Cord- Thoracic	Initial CNS Tumor	yes	0.0179901	other	10
other	PT_DPVW4M1W	7316-2271-T-445112	7316-2271	Other	C855711	58.6	LIVING	White	Not Hispanic or Latino	Temporal Lobe	Temporal Lobe	Recurrence	yes	0.0831342	other	7
epmt	PT_TS0H697Y	7316-394-T-290312	7316-394	Ependymoma	C85731	61.13	LIVING	White	Not Hispanic or Latino	Cerebellum/Posterior Fossa	Cerebellum/Posterior Fossa	Initial CNS Tumor	yes	0.278476	top_third	11
epmt	PT_CYVVA9AB	7316-3299-T-563485	7316-3299	Ependymoma	C857433	18.47	LIVING	White	Not Hispanic or Latino	Occipital Lobe	Occipital Lobe	Initial CNS Tumor	yes	-0.0316863	other	12
atrt	PT_J302B8Y5	7316-386-T-290215	7316-386	Atypical Teratoid Rhabdoid Tumor (ATRT)	C85854	9.07	DECEASED	Other	Not Hispanic or Latino	Cerebellum/Posterior Fossa	Cerebellum/Posterior Fossa	Initial CNS Tumor	yes	0.186731	other	2
dnt	PT_868QRW9G	7316-3132-T-551070	7316-3132	Dysembryoplastic neuroepithelial tumor (DNET)	C859032	6.57	LIVING	Black or African American	Not Hispanic or Latino	Parietal Lobe	Parietal Lobe	Initial CNS Tumor	yes	0.0397479	other	9
nbl	PT_EB0D3BXG	7316-3311-T-563651	7316-3311	Neuroblastoma	C859647	102.8	LIVING	White	Not Hispanic or Latino	Frontal Lobe, Meninges/Dura	Frontal Lobe, Meninges/Dura	Initial CNS Tumor	yes	0.571593	top_third	12
plgg	PT_K30AWQ8A	7316-393-T-290301	7316-393	Low-grade glioma/astrocytoma (WHO grade I/II)	C86100	57.37	LIVING	Black or African American	Not Hispanic or Latino	Spinal Cord- Cervical	Spinal Cord- Cervical	Initial CNS Tumor	yes	0.00346726	other	11
plgg	PT_ATE3YRH5	7316-3308-T-563609	7316-3308	Low-grade glioma/astrocytoma (WHO grade I/II)	C868872	15	LIVING	Other	Hispanic or Latino	Cerebellum/Posterior Fossa	Cerebellum/Posterior Fossa	Initial CNS Tumor	yes	-0.29721	bottom_third	8
lch	PT_PKHG2YFW	7316-3306-T-563582	7316-3306	Langerhans Cell histiocytosis	C871455	18.4	LIVING	Asian	Not Hispanic or Latino	Other locations NOS	Other locations NOS	Initial CNS Tumor	yes	-0.10851	other	14
plgg	PT_ZD9AYB6F	7316-3323-T-564960	7316-3323	Low-grade glioma/astrocytoma (WHO grade I/II)	C874161	11.73	LIVING	White	Not Hispanic or Latino	Cerebellum/Posterior Fossa	Cerebellum/Posterior Fossa	Initial CNS Tumor	yes	-0.177341	bottom_third	5
other	PT_DQT78GS5	7316-3326-T-564996	7316-3326	Other	C874530	0	LIVING	White	Not Hispanic or Latino	Frontal Lobe, Parietal Lobe, Temporal Lobe	Frontal Lobe, Parietal Lobe, Temporal Lobe	Initial CNS Tumor	yes	0.359541	top_third	3
plgg	PT_3V5GTCJR	7316-1646-T-360850	7316-1646	Low-grade glioma/astrocytoma (WHO grade I/II)	C879204	0	LIVING	Other	Reported Unknown	Cerebellum/Posterior Fossa	Cerebellum/Posterior Fossa	Initial CNS Tumor	yes	0.0732963	other	9
phgg	PT_FYPWZBH0	7316-1085-T-353519	7316-1085	High-grade glioma/astrocytoma (WHO grade III/IV)	C879573	0	LIVING	Other	Reported Unknown	Cerebellum/Posterior Fossa	Cerebellum/Posterior Fossa	Initial CNS Tumor	yes	0.409348	top_third	9
plgg	PT_GB8MNK85	7316-1086-T-353536	7316-1086	Low-grade glioma/astrocytoma (WHO grade I/II)	C879696	0	LIVING	Other	Reported Unknown	Frontal Lobe	Frontal Lobe	Initial CNS Tumor	yes	0.596828	top_third	18
plgg	PT_E79807KT	7316-1087-T-353550	7316-1087	Low-grade glioma/astrocytoma (WHO grade I/II)	C879819	0	LIVING	Other	Reported Unknown	Ventricles	Ventricles	Initial CNS Tumor	yes	-0.00937625	other	7
plgg	PT_HYXSSCJ5	7316-1088-T-353564	7316-1088	Low-grade glioma/astrocytoma (WHO grade I/II)	C879942	0	LIVING	Other	Reported Unknown	Frontal Lobe	Frontal Lobe	Initial CNS Tumor	yes	0.353303	top_third	6
other	PT_BDM0M83S	7316-3072-T-549133	7316-3072	Other	C880065	0	LIVING	Other	Reported Unknown	Ventricles	Ventricles	Initial CNS Tumor	yes	0.542254	top_third	5
other	PT_0RN3VSXZ	7316-3073-T-549145	7316-3073	Other	C880188	0	LIVING	Other	Reported Unknown	Frontal Lobe	Frontal Lobe	Initial CNS Tumor	yes	0.358574	top_third	7
plgg	PT_JMW6Q6NH	7316-1648-T-360878	7316-1648	Low-grade glioma/astrocytoma (WHO grade I/II)	C880434	0	LIVING	Other	Reported Unknown	Suprasellar/Hypothalamic/Pituitary	Suprasellar/Hypothalamic/Pituitary	Initial CNS Tumor	yes	-0.358189	bottom_third	1
other	PT_6DB7B9WV	7316-3317-T-563737	7316-3317	Dysplasia/Gliosis	C880680	0	LIVING	Other	Hispanic or Latino	Frontal Lobe	Frontal Lobe	Initial CNS Tumor	yes	0.38887	top_third	0
plgg	PT_HMY997GX	7316-3554-T-580234	7316-3554	Low-grade glioma/astrocytoma (WHO grade I/II)	C880926	6.1	LIVING	White	Not Hispanic or Latino	Ventricles	Ventricles	Initial CNS Tumor	yes	-0.429618	bottom_third	6
cranio	PT_MQHST8YC	7316-3316-T-563722	7316-3316	Craniopharyngioma	C881049	10.87	LIVING	White	Not Hispanic or Latino	Suprasellar/Hypothalamic/Pituitary	Suprasellar/Hypothalamic/Pituitary	Initial CNS Tumor	yes	-0.0182446	other	5
cranio	PT_PNED3GG3	7316-387-T-290228	7316-387	Craniopharyngioma	C88314	62.43	LIVING	Other	Hispanic or Latino	Suprasellar/Hypothalamic/Pituitary	Suprasellar/Hypothalamic/Pituitary	Initial CNS Tumor	yes	0.05679	other	6
plgg	PT_XA8ASFJK	7316-3762-T-592273	7316-3762	Low-grade glioma/astrocytoma (WHO grade I/II)	C883263	169.97	LIVING	Other	Not Hispanic or Latino	Suprasellar/Hypothalamic/Pituitary;Optic Pathway, Suprasellar/Hypothalamic/Pituitary	Suprasellar/Hypothalamic/Pituitary;Optic Pathway, Suprasellar/Hypothalamic/Pituitary	Progressive	yes	0.0564095	other	16
nfib	PT_MXASQ2GW	7316-3558-T-590842	7316-3558	Neurofibroma/Plexiform	C883386	8.9	LIVING	Other	Hispanic or Latino	Spinal Cord- Cervical	Spinal Cord- Cervical	Progressive	yes	-0.237206	bottom_third	13
plgg	PT_XWVQW6JX	7316-3556-T-580262	7316-3556	Low-grade glioma/astrocytoma (WHO grade I/II)	C883509	72.77	LIVING	White	Not Hispanic or Latino	Cerebellum/Posterior Fossa	Cerebellum/Posterior Fossa	Progressive	yes	0.188591	other	16
plgg	PT_9C2G356W	7316-3555-T-580248	7316-3555	Low-grade glioma/astrocytoma (WHO grade I/II)	C883632	0	LIVING	Other	Not Hispanic or Latino	Cerebellum/Posterior Fossa	Cerebellum/Posterior Fossa	Initial CNS Tumor	yes	-0.46619	bottom_third	5
plgg	PT_T58EGJRX	7316-3561-T-590844	7316-3561	Low-grade glioma/astrocytoma (WHO grade I/II)	C883755	5.93	LIVING	White	Not Hispanic or Latino	Cerebellum/Posterior Fossa	Cerebellum/Posterior Fossa	Initial CNS Tumor	yes	-0.06163	other	11
epmt	PT_JN3EN2HR	7316-2267-T-445060	7316-2267	Ependymoma	C885969	19.5	LIVING	White	Not Hispanic or Latino	Cerebellum/Posterior Fossa	Cerebellum/Posterior Fossa	Initial CNS Tumor	yes	0.382028	top_third	10
atrt	PT_JV9G8MFD	7316-2269-T-445086	7316-2269	Atypical Teratoid Rhabdoid Tumor (ATRT)	C886092	23.3	LIVING	White	Not Hispanic or Latino	Frontal Lobe	Frontal Lobe	Initial CNS Tumor	yes	0.0422494	other	0
gng	PT_4159VCJY	7316-389-T-290251	7316-389	Ganglioglioma	C88929	15.2	LIVING	White	Not Hispanic or Latino	Temporal Lobe	Temporal Lobe	Initial CNS Tumor	yes	-0.201049	bottom_third	13
phgg	PT_2JDDX6TJ	7316-409-T-311476	7316-409	High-grade glioma/astrocytoma (WHO grade III/IV)	C89052	20.37	DECEASED	White	Not Hispanic or Latino	Thalamus	Thalamus	Initial CNS Tumor	yes	-0.212208	bottom_third	11
other	PT_CBAYDRF9	7316-1675-T-361285	7316-1675	Dysplasia/Gliosis	C894948	0	LIVING	Other	Reported Unknown	Temporal Lobe	Temporal Lobe	Initial CNS Tumor	yes	0.261382	top_third	13
other	PT_R1N5M7NH	7316-3557-T-580275	7316-3557	Other	C897039	53.63	LIVING	White	Not Hispanic or Latino	Cerebellum/Posterior Fossa	Cerebellum/Posterior Fossa	Recurrence	yes	0.429997	top_third	15
plgg	PT_5P3XJ97K	7316-390-T-290265	7316-390	Low-grade glioma/astrocytoma (WHO grade I/II)	C90405	60	LIVING	Other	Not Hispanic or Latino	Cerebellum/Posterior Fossa	Cerebellum/Posterior Fossa	Initial CNS Tumor	yes	-0.343646	bottom_third	12
plgg	PT_YKVK5HTK	7316-441-T-314920	7316-441	Low-grade glioma/astrocytoma (WHO grade I/II)	C90528	60.53	LIVING	Black or African American	Not Hispanic or Latino	Cerebellum/Posterior Fossa	Cerebellum/Posterior Fossa	Initial CNS Tumor	yes	-0.424804	bottom_third	6
cranio	PT_EJ8TKG2Z	7316-3571-T-580471	7316-3571	Craniopharyngioma	C907125	71.47	LIVING	Black or African American	Not Hispanic or Latino	Suprasellar/Hypothalamic/Pituitary	Suprasellar/Hypothalamic/Pituitary	Progressive	yes	-0.270752	bottom_third	9
gng	PT_FC0EF5ZT	7316-3572-T-580484	7316-3572	Ganglioglioma	C907371	18.33	LIVING	White	Not Hispanic or Latino	Frontal Lobe, Parietal Lobe	Frontal Lobe, Parietal Lobe	Initial CNS Tumor	yes	0.305022	top_third	12
plgg	PT_QAX38GM7	7316-3570-T-580457	7316-3570	Low-grade glioma/astrocytoma (WHO grade I/II)	C907617	64.17	LIVING	White	Not Hispanic or Latino	Parietal Lobe	Parietal Lobe	Progressive	yes	0.0203739	other	13
mbl	PT_GH6HM5QF	7316-3202-T-555589	7316-3202	Medulloblastoma	C908478	18.8	LIVING	Other	Hispanic or Latino	Cerebellum/Posterior Fossa	Cerebellum/Posterior Fossa	Initial CNS Tumor	yes	0.221967	other	1
plgg	PT_1BV6ND1D	7316-3203-T-555602	7316-3203	Low-grade glioma/astrocytoma (WHO grade I/II)	C908601	17.67	LIVING	Black or African American	Not Hispanic or Latino	Cerebellum/Posterior Fossa	Cerebellum/Posterior Fossa	Initial CNS Tumor	yes	-0.311684	bottom_third	3
cpp	PT_QJ3144WH	7316-3204-T-555613	7316-3204	Choroid plexus papilloma	C908724	19.47	LIVING	Other	Hispanic or Latino	Ventricles	Ventricles	Initial CNS Tumor	yes	0.164862	other	17
mbl	PT_26V72ZXB	7316-3576-T-580540	7316-3576	Medulloblastoma	C914505	18.33	LIVING	White	Not Hispanic or Latino	Cerebellum/Posterior Fossa	Cerebellum/Posterior Fossa	Initial CNS Tumor	yes	0.459469	top_third	11
dnt	PT_BCN28SW9	7316-3574-T-580514	7316-3574	Dysembryoplastic neuroepithelial tumor (DNET)	C914751	9.57	LIVING	White	Not Hispanic or Latino	Temporal Lobe	Temporal Lobe	Initial CNS Tumor	yes	0.568591	top_third	6
plgg	PT_2VSDT9CK	7316-3575-T-580526	7316-3575	Low-grade glioma/astrocytoma (WHO grade I/II)	C916473	19.1	LIVING	White	Not Hispanic or Latino	Cerebellum/Posterior Fossa	Cerebellum/Posterior Fossa	Progressive	yes	0.418411	top_third	5
plgg	PT_4TASAQKA	7316-3566-T-592954	7316-3566	Low-grade glioma/astrocytoma (WHO grade I/II)	C916719	12.7	LIVING	White	Not Hispanic or Latino	Suprasellar/Hypothalamic/Pituitary	Suprasellar/Hypothalamic/Pituitary	Initial CNS Tumor	yes	-0.370233	bottom_third	12
epmt	PT_FHDZNN40	7316-405-T-311428	7316-405	Ependymoma	C91758	2.87	LIVING	White	Not Hispanic or Latino	Cerebellum/Posterior Fossa	Cerebellum/Posterior Fossa	Initial CNS Tumor	yes	-0.0702081	other	0
epmt	PT_AZQ230WT	7316-443-T-317223	7316-443	Ependymoma	C91881	57.3	LIVING	White	Not Hispanic or Latino	Ventricles	Ventricles	Initial CNS Tumor	yes	0.0882229	other	1
pbl	PT_01MZ62KG	7316-447-T-317727	7316-447	Pineoblastoma	C92004	10.1	DECEASED	White	Not Hispanic or Latino	Cerebellum/Posterior Fossa	Cerebellum/Posterior Fossa	Progressive	yes	0.346204	top_third	1
atrt	PT_RX1EWBP9	7316-2276-T-445177	7316-2276	Atypical Teratoid Rhabdoid Tumor (ATRT)	C921639	21.3	DECEASED	Black or African American	Not Hispanic or Latino	Frontal Lobe	Frontal Lobe	Progressive	yes	0.248526	top_third	5
pnet	PT_NESAQHB1	7316-3689-T-585843	7316-3689	Supratentorial or Spinal Cord PNET	C923484	18.4	LIVING	Black or African American	Not Hispanic or Latino	Frontal Lobe, Temporal Lobe	Frontal Lobe, Temporal Lobe	Initial CNS Tumor	yes	0.48557	top_third	1
nfib	PT_VREE80NP	7316-3776-T-593041	7316-3776	Neurofibroma/Plexiform	C924714	296.03	DECEASED	White	Not Hispanic or Latino	Other locations NOS	Other locations NOS	Progressive	yes	0.56136	top_third	29
cpc	PT_41BCPB7R	7316-406-T-311440	7316-406	Choroid plexus carcinoma	C94095	4.67	DECEASED	Black or African American	Not Hispanic or Latino	Ventricles	Ventricles	Initial CNS Tumor	yes	0.225577	other	2
mbl	PT_X1XVE1XX	7316-3511-T-576531	7316-3511	Medulloblastoma	C942672	0	LIVING	Other	Reported Unknown	Cerebellum/Posterior Fossa	Cerebellum/Posterior Fossa	Initial CNS Tumor	yes	0.45106	top_third	13
plgg	PT_3J0ASVHN	7316-3622-T-584756	7316-3622	Low-grade glioma/astrocytoma (WHO grade I/II)	C942795	0	LIVING	Other	Reported Unknown	Cerebellum/Posterior Fossa	Cerebellum/Posterior Fossa	Initial CNS Tumor	yes	-0.250608	bottom_third	2
dnt	PT_7VPSS2SN	7316-3621-T-584743	7316-3621	Dysembryoplastic neuroepithelial tumor (DNET)	C942918	0	LIVING	Other	Reported Unknown	Other locations NOS	Other locations NOS	Initial CNS Tumor	yes	-0.1413	bottom_third	10
epmt	PT_1Z015H6V	7316-3516-T-576585	7316-3516	Ependymoma	C943041	0	LIVING	Other	Reported Unknown	Spine NOS	Spine NOS	Initial CNS Tumor	yes	-0.0174964	other	17
other	PT_F9F3E8YR	7316-3519-T-576624	7316-3519	Dysplasia/Gliosis	C943287	0	LIVING	Other	Reported Unknown	Frontal Lobe	Frontal Lobe	Initial CNS Tumor	yes	0.533453	top_third	2
cranio	PT_0XN6EYXZ	7316-3512-T-576539	7316-3512	Craniopharyngioma	C943656	0	LIVING	Other	Reported Unknown	Suprasellar/Hypothalamic/Pituitary	Suprasellar/Hypothalamic/Pituitary	Initial CNS Tumor	yes	-0.205392	bottom_third	9
cranio	PT_VTF65Y63	7316-3513-T-576549	7316-3513	Craniopharyngioma	C943779	0	LIVING	Other	Reported Unknown	Suprasellar/Hypothalamic/Pituitary	Suprasellar/Hypothalamic/Pituitary	Initial CNS Tumor	yes	-0.209567	bottom_third	8
plgg	PT_2Z7GVDTM	7316-3515-T-576576	7316-3515	Low-grade glioma/astrocytoma (WHO grade I/II)	C943902	0	LIVING	Other	Reported Unknown	Cerebellum/Posterior Fossa	Cerebellum/Posterior Fossa	Initial CNS Tumor	yes	0.272072	top_third	12
plgg	PT_12JTZFC2	7316-3504-T-576441	7316-3504	Low-grade glioma/astrocytoma (WHO grade I/II)	C944148	0	LIVING	Other	Reported Unknown	Cerebellum/Posterior Fossa	Cerebellum/Posterior Fossa	Initial CNS Tumor	yes	-0.278859	bottom_third	4
dnt	PT_GERCQ0JG	7316-3520-T-576634	7316-3520	Dysembryoplastic neuroepithelial tumor (DNET)	C944271	0	LIVING	Other	Reported Unknown	Frontal Lobe	Frontal Lobe	Initial CNS Tumor	yes	-0.37191	bottom_third	8
phgg	PT_KFYJBQB8	7316-3075-T-549171	7316-3075	High-grade glioma/astrocytoma (WHO grade III/IV)	C944517	0	LIVING	Other	Reported Unknown	Temporal Lobe	Temporal Lobe	Initial CNS Tumor	yes	-0.0733778	other	0
mbl	PT_WWZ2Q14R	7316-3138-T-551141	7316-3138	Medulloblastoma	C944886	11.2	LIVING	White	Not Hispanic or Latino	Cerebellum/Posterior Fossa	Cerebellum/Posterior Fossa	Initial CNS Tumor	yes	0.477397	top_third	0
plgg	PT_ZRQQC2S9	7316-3139-T-551154	7316-3139	Low-grade glioma/astrocytoma (WHO grade I/II)	C945009	13.6	LIVING	White	Not Hispanic or Latino	Frontal Lobe	Frontal Lobe	Initial CNS Tumor	yes	-0.0898199	other	14
plgg	PT_EXYXBDGP	7316-3140-T-551166	7316-3140	Low-grade glioma/astrocytoma (WHO grade I/II)	C945132	18.5	LIVING	White	Not Hispanic or Latino	Thalamus	Thalamus	Initial CNS Tumor	yes	-0.429549	bottom_third	16
phgg	PT_MSQ6GSVP	7316-2274-T-445151	7316-2274	High-grade glioma/astrocytoma (WHO grade III/IV)	C946485	16.07	LIVING	Other	Hispanic or Latino	Frontal Lobe, Parietal Lobe	Frontal Lobe, Parietal Lobe	Initial CNS Tumor	yes	0.0825529	other	0
schw	PT_D8D108NY	7316-448-T-317744	7316-448	Schwannoma	C94710	0	LIVING	White	Not Hispanic or Latino	Spinal Cord- Thoracic	Spinal Cord- Thoracic	Initial CNS Tumor	yes	0.104175	other	17
other	PT_0H65S44B	7316-3567-T-580416	7316-3567	Other	C947223	0	LIVING	Asian	Not Hispanic or Latino	Other locations NOS	Other locations NOS	Initial CNS Tumor	yes	-0.397813	bottom_third	4
mbl	PT_7FQ6VECA	7316-3846-T-602473	7316-3846	Medulloblastoma	C948330	10.9	LIVING	White	Not Hispanic or Latino	Cerebellum/Posterior Fossa	Cerebellum/Posterior Fossa	Initial CNS Tumor	yes	0.416873	top_third	16
dnt	PT_PY4QFHHV	7316-3768-T-646869	7316-3768	Dysembryoplastic neuroepithelial tumor (DNET)	C949437	0	LIVING	White	Not Hispanic or Latino	Temporal Lobe	Temporal Lobe	Initial CNS Tumor	yes	0.593377	top_third	14
cranio	PT_Q38AT6JY	7316-3773-T-592428	7316-3773	Craniopharyngioma	C949929	9.53	LIVING	White	Not Hispanic or Latino	Suprasellar/Hypothalamic/Pituitary	Suprasellar/Hypothalamic/Pituitary	Initial CNS Tumor	yes	0.0435069	other	5
gng	PT_A0F23R7E	7316-452-T-319885	7316-452	Ganglioglioma	C95079	23.3	LIVING	Other	Not Hispanic or Latino	Temporal Lobe	Temporal Lobe	Progressive	yes	0.432692	top_third	4
gnbl	PT_RXT6KRR6	7316-3147-T-555085	7316-3147	Ganglioneuroblastoma	C952389	23.2	LIVING	White	Hispanic or Latino	Occipital Lobe, Parietal Lobe	Occipital Lobe, Parietal Lobe	Recurrence	yes	0.451966	top_third	3
phgg	PT_PF9EC93Q	7316-3765-T-592313	7316-3765	High-grade glioma/astrocytoma (WHO grade III/IV)	C952635	8.17	LIVING	White	Not Hispanic or Latino	Temporal Lobe	Temporal Lobe	Initial CNS Tumor	yes	0.610963	top_third	6
phgg	PT_59FJRPVX	7316-3769-T-646871	7316-3769	High-grade glioma/astrocytoma (WHO grade III/IV)	C952758	11.3	LIVING	White	Not Hispanic or Latino	Temporal Lobe	Temporal Lobe	Initial CNS Tumor	yes	0.470365	top_third	8
plgg	PT_5M8A47WW	7316-436-T-313084	7316-436	Low-grade glioma/astrocytoma (WHO grade I/II)	C95448	60.2	LIVING	Other	Hispanic or Latino	Cerebellum/Posterior Fossa	Cerebellum/Posterior Fossa	Initial CNS Tumor	yes	-0.485654	bottom_third	1
plgg	PT_JYZA0PNV	7316-437-T-313099	7316-437	Low-grade glioma/astrocytoma (WHO grade I/II)	C95571	0	LIVING	White	Not Hispanic or Latino	Brain Stem-Medulla, Ventricles	Brain Stem-Medulla, Ventricles	Initial CNS Tumor	yes	-0.224957	bottom_third	6
other	PT_1NN9AW39	7316-3148-T-555098	7316-3148	Other	C955956	13.27	DECEASED	White	Not Hispanic or Latino	Frontal Lobe, Other locations NOS	Frontal Lobe, Other locations NOS	Initial CNS Tumor	yes	0.112034	other	10
other	PT_HBT0C66Y	7316-3149-T-555110	7316-3149	Dysplasia/Gliosis	C959646	0	LIVING	White	Not Hispanic or Latino	Parietal Lobe	Parietal Lobe	Initial CNS Tumor	yes	0.109945	other	5
plgg	PT_6DW5NFKX	7316-3150-T-555121	7316-3150	Low-grade glioma/astrocytoma (WHO grade I/II)	C959769	10.7	LIVING	White	Not Hispanic or Latino	Frontal Lobe, Temporal Lobe	Frontal Lobe, Temporal Lobe	Initial CNS Tumor	yes	-0.268627	bottom_third	12
other	PT_2D1KGV99	7316-3151-T-555134	7316-3151	Dysplasia/Gliosis	C959892	16.3	LIVING	White	Not Hispanic or Latino	Frontal Lobe, Temporal Lobe	Frontal Lobe, Temporal Lobe	Initial CNS Tumor	yes	0.292242	top_third	3
mbl	PT_0DWRY9ZX	7316-2221-T-431206	7316-2221	Medulloblastoma	C960999	86.03	LIVING	White	Not Hispanic or Latino	Cerebellum/Posterior Fossa	Cerebellum/Posterior Fossa	Initial CNS Tumor	yes	0.4953	top_third	10
plgg	PT_V07ZH5JS	7316-472-T-323777	7316-472	Low-grade glioma/astrocytoma (WHO grade I/II)	C96186	33.33	LIVING	White	Hispanic or Latino	Suprasellar/Hypothalamic/Pituitary	Suprasellar/Hypothalamic/Pituitary	Initial CNS Tumor	yes	-0.221225	bottom_third	14
epmt	PT_V3Q78E6F	7316-455-T-323488	7316-455	Ependymoma	C96309	13.87	LIVING	White	Hispanic or Latino	Ventricles	Ventricles	Initial CNS Tumor	yes	-0.268594	bottom_third	0
phgg	PT_RA6AGBA7	7316-461-T-567996	7316-461	High-grade glioma/astrocytoma (WHO grade III/IV)	C96432	17.47	DECEASED	Black or African American	Not Hispanic or Latino	Thalamus	Thalamus	Progressive	yes	0.315696	top_third	9
atrt	PT_XRQHMBHB	7316-3937-T-609496	7316-3937	Atypical Teratoid Rhabdoid Tumor (ATRT)	C964566	20.5	LIVING	Black or African American	Not Hispanic or Latino	Cranial Nerves NOS	Cranial Nerves NOS	Initial CNS Tumor	yes	0.163708	other	7
plgg	PT_RMK36R2E	7316-2275-T-445164	7316-2275	Low-grade glioma/astrocytoma (WHO grade I/II)	C964812	17.6	LIVING	Other	Hispanic or Latino	Cerebellum/Posterior Fossa	Cerebellum/Posterior Fossa	Initial CNS Tumor	yes	-0.483762	bottom_third	10
other	PT_NFDHYPGT	7316-3152-T-555145	7316-3152	Dysplasia/Gliosis	C965181	20.53	LIVING	Other	Hispanic or Latino	Frontal Lobe, Temporal Lobe	Frontal Lobe, Temporal Lobe	Initial CNS Tumor	yes	-0.150051	bottom_third	0
other	PT_QEMT1845	7316-3153-T-555158	7316-3153	Other	C965304	26.33	LIVING	Other	Hispanic or Latino	Frontal Lobe, Occipital Lobe	Frontal Lobe, Occipital Lobe	Initial CNS Tumor	yes	0.505732	top_third	15
cranio	PT_BZKJR4GK	7316-561-T-336208	7316-561	Craniopharyngioma	C96555	61.13	LIVING	White	Not Hispanic or Latino	Suprasellar/Hypothalamic/Pituitary	Suprasellar/Hypothalamic/Pituitary	Initial CNS Tumor	yes	-0.155372	bottom_third	17
plgg	PT_EZEMVRVT	7316-3154-T-555169	7316-3154	Low-grade glioma/astrocytoma (WHO grade I/II)	C965673	22.87	LIVING	White	Not Hispanic or Latino	Brain Stem- Midbrain/Tectum, Brain Stem- Pons	Brain Stem- Midbrain/Tectum, Brain Stem- Pons	Initial CNS Tumor	yes	-0.513612	bottom_third	3
cpp	PT_GKSABESN	7316-3485-T-576118	7316-3485	Choroid plexus papilloma	C970716	11.97	LIVING	Other	Reported Unknown	Ventricles	Ventricles	Initial CNS Tumor	yes	0.109944	other	0
plgg	PT_XDV8W16W	7316-3751-T-592117	7316-3751	Low-grade glioma/astrocytoma (WHO grade I/II)	C972192	115.77	LIVING	White	Not Hispanic or Latino	Cerebellum/Posterior Fossa	Cerebellum/Posterior Fossa	Progressive	yes	-0.194024	bottom_third	13
mbl	PT_ZG4J0EK0	7316-3774-T-592441	7316-3774	Medulloblastoma	C972438	11.83	LIVING	Black or African American	Not Hispanic or Latino	Cerebellum/Posterior Fossa, Ventricles	Cerebellum/Posterior Fossa, Ventricles	Initial CNS Tumor	yes	0.379249	top_third	5
plgg	PT_GCKT4FJX	7316-3919-T-609243	7316-3919	Low-grade glioma/astrocytoma (WHO grade I/II)	C972684	0	LIVING	Other	Not Hispanic or Latino	Cerebellum/Posterior Fossa	Cerebellum/Posterior Fossa	Initial CNS Tumor	yes	-0.408601	bottom_third	8
epmt	PT_K2YDNZDA	7316-429-T-312945	7316-429	Ependymoma	C97293	60.77	LIVING	White	Not Hispanic or Latino	Ventricles	Ventricles	Initial CNS Tumor	yes	0.28381	top_third	2
phgg	PT_QTDY0Y9A	7316-3771-T-592398	7316-3771	High-grade glioma/astrocytoma (WHO grade III/IV)	C973299	11.47	LIVING	Asian	Not Hispanic or Latino	Cerebellum/Posterior Fossa, Spinal Cord- Cervical, Spinal Cord- Lumbar/Thecal Sac, Spinal Cord- Thoracic	Cerebellum/Posterior Fossa, Spinal Cord- Cervical, Spinal Cord- Lumbar/Thecal Sac, Spinal Cord- Thoracic	Initial CNS Tumor	yes	0.359075	top_third	11
mbl	PT_F0N89D15	7316-3756-T-592189	7316-3756	Medulloblastoma	C973545	12.13	LIVING	White	Not Hispanic or Latino	Cerebellum/Posterior Fossa, Ventricles	Cerebellum/Posterior Fossa, Ventricles	Initial CNS Tumor	yes	0.20673	other	5
phgg	PT_DW2XRPC9	7316-1723-T-364470	7316-1723	High-grade glioma/astrocytoma (WHO grade III/IV)	C97416	33.03	DECEASED	White	Not Hispanic or Latino	Parietal Lobe	Parietal Lobe	Progressive	yes	0.0759172	other	12
epmt	PT_8SDJXNFR	7316-3755-T-592174	7316-3755	Ependymoma	C974529	1.83	LIVING	Other	Not Hispanic or Latino	Occipital Lobe, Parietal Lobe	Occipital Lobe, Parietal Lobe	Recurrence	yes	0.144741	other	4
atrt	PT_6N825561	7316-3920-T-609257	7316-3920	Atypical Teratoid Rhabdoid Tumor (ATRT)	C974652	66.6	DECEASED	Black or African American	Not Hispanic or Latino	Temporal Lobe	Temporal Lobe	Progressive	yes	0.475254	top_third	9
plgg	PT_EQ5C5TEA	7316-3922-T-609284	7316-3922	Low-grade glioma/astrocytoma (WHO grade I/II)	C974898	11.73	LIVING	Other	Hispanic or Latino	Cerebellum/Posterior Fossa	Cerebellum/Posterior Fossa	Initial CNS Tumor	yes	-0.353596	bottom_third	11
phgg	PT_DJ106XYS	7316-3935-T-609467	7316-3935	High-grade glioma/astrocytoma (WHO grade III/IV)	C975144	0.6	DECEASED	Other	Hispanic or Latino	Other locations NOS	Other locations NOS	Initial CNS Tumor	yes	-0.0537983	other	12
dnt	PT_5KP2E0DS	7316-3936-T-609480	7316-3936	Dysembryoplastic neuroepithelial tumor (DNET)	C975267	3.4	LIVING	Black or African American	Not Hispanic or Latino	Frontal Lobe	Frontal Lobe	Initial CNS Tumor	yes	0.444716	top_third	16
cpc	PT_7TRGHZBK	7316-431-T-312975	7316-431	Choroid plexus carcinoma	C97539	52.8	LIVING	White	Not Hispanic or Latino	Parietal Lobe	Parietal Lobe	Initial CNS Tumor	yes	-0.0117069	other	3
gng	PT_1P436YMM	7316-3917-T-609216	7316-3917	Ganglioglioma	C975759	167.97	LIVING	White	Not Hispanic or Latino	Parietal Lobe	Parietal Lobe	Progressive	yes	0.380364	top_third	19
es	PT_F822DBA0	7316-458-T-323539	7316-458	Ewing's Sarcoma	C97785	47.87	LIVING	White	Not Hispanic or Latino	Spinal Cord- Cervical	Spinal Cord- Cervical	Initial CNS Tumor	yes	-0.0426624	other	14
chdm	PT_WTMSD2WB	7316-3632-T-584875	7316-3632	Chordoma	C978711	0	LIVING	Other	Reported Unknown	Other locations NOS	Other locations NOS	Initial CNS Tumor	yes	-0.18108	bottom_third	NA
epmt	PT_2SCVQ2N6	7316-3631-T-584865	7316-3631	Ependymoma	C978834	0	LIVING	Other	Reported Unknown	Ventricles	Ventricles	Initial CNS Tumor	yes	-0.0536859	other	NA
gnos	PT_8GW4J4TD	7316-3630-T-584852	7316-3630	Glial-neuronal tumor NOS	C978957	0	LIVING	Other	Reported Unknown	Cerebellum/Posterior Fossa	Cerebellum/Posterior Fossa	Initial CNS Tumor	yes	-0.0918426	other	NA
mbl	PT_VJZN69T9	7316-3510-T-576513	7316-3510	Medulloblastoma	C979203	4.27	LIVING	Other	Reported Unknown	Cerebellum/Posterior Fossa	Cerebellum/Posterior Fossa	Initial CNS Tumor	yes	0.382043	top_third	NA
epmt	PT_2CJ31SBX	7316-3624-T-584781	7316-3624	Ependymoma	C979326	0	LIVING	Other	Reported Unknown	Cerebellum/Posterior Fossa	Cerebellum/Posterior Fossa	Initial CNS Tumor	yes	0.260538	top_third	NA
mng	PT_BCWGRGDB	7316-3623-T-584767	7316-3623	Meningioma	C979449	5.4	LIVING	Other	Reported Unknown	Frontal Lobe	Frontal Lobe	Initial CNS Tumor	yes	-0.258866	bottom_third	NA
phgg	PT_387VK1T9	7316-3625-T-584791	7316-3625	High-grade glioma/astrocytoma (WHO grade III/IV)	C979572	0	LIVING	Other	Reported Unknown	Other locations NOS	Other locations NOS	Initial CNS Tumor	yes	0.0217053	other	NA
mbl	PT_BG7GAFK6	7316-3626-T-584804	7316-3626	Medulloblastoma	C979695	0	LIVING	Other	Reported Unknown	Occipital Lobe	Occipital Lobe	Initial CNS Tumor	yes	0.545342	top_third	NA
plgg	PT_1VQWQ0TC	7316-3627-T-584815	7316-3627	Low-grade glioma/astrocytoma (WHO grade I/II)	C979818	48.13	LIVING	Other	Reported Unknown	Cerebellum/Posterior Fossa	Cerebellum/Posterior Fossa	Initial CNS Tumor	yes	-0.34456	bottom_third	NA
plgg	PT_6R95FQT2	7316-459-T-323557	7316-459	Low-grade glioma/astrocytoma (WHO grade I/II)	C98031	35.13	LIVING	White	Not Hispanic or Latino	Cerebellum/Posterior Fossa	Cerebellum/Posterior Fossa	Initial CNS Tumor	yes	-0.292002	bottom_third	14
plgg	PT_1KEER2Q1	7316-460-T-323574	7316-460	Low-grade glioma/astrocytoma (WHO grade I/II)	C98154	60	LIVING	White	Not Hispanic or Latino	Cerebellum/Posterior Fossa	Cerebellum/Posterior Fossa	Initial CNS Tumor	yes	-0.566492	bottom_third	10
mbl	PT_CQ7EGCMB	7316-3809-T-601480	7316-3809	Medulloblastoma	C982401	17.37	LIVING	White	Not Hispanic or Latino	Cerebellum/Posterior Fossa	Cerebellum/Posterior Fossa	Initial CNS Tumor	yes	0.310062	top_third	2
pbl	PT_GNKRMTQY	7316-3856-T-602593	7316-3856	Pineoblastoma	C991134	0.5	LIVING	Other	Hispanic or Latino	Pineal Gland	Pineal Gland	Initial CNS Tumor	yes	0.470579	top_third	8
mbl	PT_N56EYD4Z	7316-3857-T-602605	7316-3857	Medulloblastoma	C991257	10.23	LIVING	Other	Hispanic or Latino	Cerebellum/Posterior Fossa	Cerebellum/Posterior Fossa	Initial CNS Tumor	yes	0.385261	top_third	10
gnos	PT_J5NSRW1Y	7316-3817-T-601576	7316-3817	Gliomatosis Cerebri	C992733	12.43	LIVING	Black or African American	Not Hispanic or Latino	Frontal Lobe	Frontal Lobe	Initial CNS Tumor	yes	0.0284751	other	12
mbl	PT_SZJ7WZZW	7316-467-T-323692	7316-467	Medulloblastoma	C99630	55.87	LIVING	Other	Not Hispanic or Latino	Cerebellum/Posterior Fossa	Cerebellum/Posterior Fossa	Initial CNS Tumor	yes	0.435794	top_third	14
phgg	PT_40HTPY49	7316-466-T-323675	7316-466	High-grade glioma/astrocytoma (WHO grade III/IV)	C99753	52.3	DECEASED	Native Hawaiian or Other Pacific Islander	Hispanic or Latino	Thalamus	Thalamus	Initial CNS Tumor	yes	-0.293504	bottom_third	7
pnet	PT_9BZETM0M	7316-158-T	7316-158	Supratentorial or Spinal Cord PNET	C36285	76.83	LIVING	White	Not Hispanic or Latino	Frontal Lobe	Frontal Lobe	Initial CNS Tumor	yes	0.389246	top_third	17
pnet	PT_VJBVXB08	7316-155-T	7316-155	Supratentorial or Spinal Cord PNET	C36777	59.63	LIVING	Other	Not Hispanic or Latino	Temporal Lobe	Temporal Lobe	Initial CNS Tumor	yes	0.0502694	other	2
mbl	PT_0WMP712K	7316-922-T	7316-922	Medulloblastoma	C396552	49.2	LIVING	White	Hispanic or Latino	Cerebellum/Posterior Fossa, Spinal Cord- Lumbar/Thecal Sac	Cerebellum/Posterior Fossa, Spinal Cord- Lumbar/Thecal Sac	Initial CNS Tumor	yes	-0.115025	other	1
mbl	PT_7QKGGMKV	7316-347-T	7316-347	Medulloblastoma	C72570	20.77	DECEASED	Other	Not Hispanic or Latino	Cerebellum/Posterior Fossa, Meninges/Dura, Spinal Cord- Cervical, Spinal Cord- Thoracic, Ventricles	Cerebellum/Posterior Fossa, Meninges/Dura, Spinal Cord- Cervical, Spinal Cord- Thoracic, Ventricles	Initial CNS Tumor	yes	0.434666	top_third	9
mbl	PT_D1WJ3BJX	7316-358-T	7316-358	Medulloblastoma	C75399	19.33	DECEASED	Other	Hispanic or Latino	Cerebellum/Posterior Fossa	Cerebellum/Posterior Fossa	Initial CNS Tumor	yes	0.289949	top_third	16
mbl	PT_H6E09982	7316-5-T	7316-5	Medulloblastoma	C17589	0	LIVING	Black or African American	Reported Unknown	Cerebellum/Posterior Fossa	Cerebellum/Posterior Fossa	Initial CNS Tumor	yes	0.373248	top_third	7
mbl	PT_HM2GMT2H	7316-6-T	7316-6	Medulloblastoma	C15252	58.67	LIVING	White	Not Hispanic or Latino	Cerebellum/Posterior Fossa	Cerebellum/Posterior Fossa	Initial CNS Tumor	yes	0.378494	top_third	1
mbl	PT_P4ZEFY19	7316-937-T	7316-937	Medulloblastoma	C308730	39.2	LIVING	Black or African American	Not Hispanic or Latino	Cerebellum/Posterior Fossa	Cerebellum/Posterior Fossa	Initial CNS Tumor	yes	0.341706	top_third	12
mbl	PT_RFGZ2JGP	7316-135-T	7316-135	Medulloblastoma	C58548	33.9	LIVING	White	Not Hispanic or Latino	Cerebellum/Posterior Fossa	Cerebellum/Posterior Fossa	Initial CNS Tumor	yes	0.41971	top_third	11
gng	PT_3WA1XB8G	7316-70-T	7316-70	Ganglioglioma	C22017	11.9	LIVING	White	Not Hispanic or Latino	Cerebellum/Posterior Fossa	Cerebellum/Posterior Fossa	Initial CNS Tumor	yes	0.463014	top_third	17
cranio	PT_6MB6RED3	7316-226-T	7316-226	Craniopharyngioma	C65559	28.1	DECEASED	White	Not Hispanic or Latino	Suprasellar/Hypothalamic/Pituitary	Suprasellar/Hypothalamic/Pituitary	Initial CNS Tumor	yes	-0.161332	bottom_third	7
cranio	PT_6TZR2DH1	7316-100-T	7316-100	Craniopharyngioma	C17958	36.5	LIVING	Black or African American	Hispanic or Latino	Suprasellar/Hypothalamic/Pituitary	Suprasellar/Hypothalamic/Pituitary	Initial CNS Tumor	yes	-0.0259626	other	7
cranio	PT_8GBF5MTD	7316-166-T	7316-166	Craniopharyngioma	C71094	0	LIVING	Black or African American	Not Hispanic or Latino	Suprasellar/Hypothalamic/Pituitary	Suprasellar/Hypothalamic/Pituitary	Initial CNS Tumor	yes	-0.235327	bottom_third	5
cranio	PT_CEWNZVKF	7316-124-T	7316-124	Craniopharyngioma	C70971	61.1	LIVING	White	Not Hispanic or Latino	Suprasellar/Hypothalamic/Pituitary	Suprasellar/Hypothalamic/Pituitary	Initial CNS Tumor	yes	0.0531512	other	10
cranio	PT_W6CW60K9	7316-380-T	7316-380	Craniopharyngioma	C82041	46.43	LIVING	Other	Not Hispanic or Latino	Suprasellar/Hypothalamic/Pituitary	Suprasellar/Hypothalamic/Pituitary	Initial CNS Tumor	yes	-0.175337	bottom_third	6
atrt	PT_FYECBRPP	7316-1778-T	7316-1778	Atypical Teratoid Rhabdoid Tumor (ATRT)	C396306	29.87	LIVING	Other	Not Hispanic or Latino	Brain Stem- Midbrain/Tectum, Ventricles	Brain Stem- Midbrain/Tectum, Ventricles	Initial CNS Tumor	yes	0.492545	top_third	1
atrt	PT_JCECCFPB	7316-479-T	7316-479	Atypical Teratoid Rhabdoid Tumor (ATRT)	C121893	0.07	DECEASED	Black or African American	Not Hispanic or Latino	Cerebellum/Posterior Fossa	Cerebellum/Posterior Fossa	Initial CNS Tumor	yes	0.569717	top_third	1
phgg	PT_RSDTCFDA	7316-204-T	7316-204	High-grade glioma/astrocytoma (WHO grade III/IV)	C57441	12	DECEASED	White	Not Hispanic or Latino	Frontal Lobe	Frontal Lobe	Initial CNS Tumor	yes	-0.0225765	other	13
phgg	PT_SYHB12RN	7316-194-T	7316-194	High-grade glioma/astrocytoma (WHO grade III/IV)	C47478	0.33	DECEASED	White	Not Hispanic or Latino	Thalamus	Thalamus	Initial CNS Tumor	yes	-0.110882	other	6
phgg	PT_Z4BF2NSB	7316-161-T	7316-161	High-grade glioma/astrocytoma (WHO grade III/IV)	C34809	78.97	LIVING	Other	Hispanic or Latino	Temporal Lobe	Temporal Lobe	Initial CNS Tumor	yes	0.0193757	other	16
plgg	PT_2PRV78FX	7316-176-T	7316-176	Low-grade glioma/astrocytoma (WHO grade I/II)	C39606	56.2	LIVING	White	Not Hispanic or Latino	Frontal Lobe	Frontal Lobe	Initial CNS Tumor	yes	-0.00141204	other	3
plgg	PT_409Y4N1N	7316-84-T	7316-84	Low-grade glioma/astrocytoma (WHO grade I/II)	C28659	32.27	LIVING	White	Not Hispanic or Latino	Cerebellum/Posterior Fossa	Cerebellum/Posterior Fossa	Initial CNS Tumor	yes	0.529921	top_third	11
plgg	PT_4JG5KWE8	7316-50-T	7316-50	Low-grade glioma/astrocytoma (WHO grade I/II)	C23493	89	LIVING	White	Not Hispanic or Latino	Brain Stem- Midbrain/Tectum	Brain Stem- Midbrain/Tectum	Initial CNS Tumor	yes	-0.0191315	other	10
plgg	PT_EYHJQQ8E	7316-77-T	7316-77	Low-grade glioma/astrocytoma (WHO grade I/II)	C27798	50.13	LIVING	White	Not Hispanic or Latino	Cerebellum/Posterior Fossa	Cerebellum/Posterior Fossa	Initial CNS Tumor	yes	-0.118597	other	12
plgg	PT_SMDEQVHJ	7316-119-T	7316-119	Low-grade glioma/astrocytoma (WHO grade I/II)	C29151	38.53	LIVING	White	Not Hispanic or Latino	Cerebellum/Posterior Fossa	Cerebellum/Posterior Fossa	Initial CNS Tumor	yes	-0.502948	bottom_third	1
plgg	PT_TXFYRDP4	7316-193-T	7316-193	Low-grade glioma/astrocytoma (WHO grade I/II)	C41451	50.4	LIVING	White	Not Hispanic or Latino	Temporal Lobe	Temporal Lobe	Initial CNS Tumor	yes	0.300966	top_third	3
plgg	PT_VZTTTP3Q	7316-167-T	7316-167	Low-grade glioma/astrocytoma (WHO grade I/II)	C33825	46.53	LIVING	Other	Not Hispanic or Latino	Cerebellum/Posterior Fossa, Frontal Lobe	Cerebellum/Posterior Fossa, Frontal Lobe	Initial CNS Tumor	yes	0.210754	other	21
phgg	PT_P5HHJJPH	7316-870-T	7316-870	High-grade glioma/astrocytoma (WHO grade III/IV)	C116727	28.5	DECEASED	Other	Hispanic or Latino	Parietal Lobe, Temporal Lobe	Parietal Lobe, Temporal Lobe	Progressive	yes	-0.345732	bottom_third	10
plgg	PT_2BJF83GQ	7316-1745-T	7316-1745	Low-grade glioma/astrocytoma (WHO grade I/II)	C324351	102.83	LIVING	White	Not Hispanic or Latino	Optic Pathway, Temporal Lobe	Optic Pathway, Temporal Lobe	Progressive	yes	-0.2592	bottom_third	9
cranio	PT_NH8CJ84W	7316-164-T	7316-164	Craniopharyngioma	C43296	232.53	LIVING	White	Not Hispanic or Latino	Suprasellar/Hypothalamic/Pituitary	Suprasellar/Hypothalamic/Pituitary	Progressive	yes	-0.264637	bottom_third	23
plgg	PT_94EHCMXA	7316-217-T	7316-217	Low-grade glioma/astrocytoma (WHO grade I/II)	C66420	35.53	LIVING	White	Not Hispanic or Latino	Temporal Lobe	Temporal Lobe	Progressive	yes	0.261118	top_third	5

## Sheet: TCGA glioma samples
patient	primary vs recurrent	cancer_type	RNA-seq id
TCGA-06-0125	primary	GBM	TCGA-06-0125-01A-01R-1849-01
TCGA-06-0190	primary	GBM	TCGA-06-0190-01A-01R-1849-01
TCGA-06-0210	primary	GBM	TCGA-06-0210-01A-01R-1849-01
TCGA-06-0211	primary	GBM	TCGA-06-0211-01B-01R-1849-01
TCGA-14-1034	primary	GBM	TCGA-14-1034-01A-01R-1849-01
TCGA-19-4065	primary	GBM	TCGA-19-4065-01A-01R-2005-01
TCGA-DH-A669	primary	LGG	TCGA-DH-A669-01A-12R-A31N-07
TCGA-DU-5870	primary	LGG	TCGA-DU-5870-01A-11R-1708-07
TCGA-DU-5872	primary	LGG	TCGA-DU-5872-01A-11R-1708-07
TCGA-DU-6397	primary	LGG	TCGA-DU-6397-01A-11R-1708-07
TCGA-DU-6404	primary	LGG	TCGA-DU-6404-01A-11R-1708-07
TCGA-DU-6407	primary	LGG	TCGA-DU-6407-01A-13R-1708-07
TCGA-DU-7304	primary	LGG	TCGA-DU-7304-01A-12R-2090-07
TCGA-FG-5963	primary	LGG	TCGA-FG-5963-01A-11R-1708-07
TCGA-FG-5965	primary	LGG	TCGA-FG-5965-01B-11R-1896-07
TCGA-FG-A4MT	primary	LGG	TCGA-FG-A4MT-01A-11R-A26U-07
TCGA-TM-A7CF	primary	LGG	TCGA-TM-A7CF-01A-11R-A32Q-07
TCGA-TQ-A7RK	primary	LGG	TCGA-TQ-A7RK-01A-11R-A33Z-07
TCGA-TQ-A7RV	primary	LGG	TCGA-TQ-A7RV-01A-21R-A34F-07
TCGA-TQ-A8XE	primary	LGG	TCGA-TQ-A8XE-01A-11R-A36H-07
TCGA-06-0125	recurrent	GBM	TCGA-06-0125-02A-11R-2005-01
TCGA-06-0190	recurrent	GBM	TCGA-06-0190-02A-01R-2005-01
TCGA-06-0210	recurrent	GBM	TCGA-06-0210-02A-01R-2005-01
TCGA-06-0211	recurrent	GBM	TCGA-06-0211-02A-02R-2005-01
TCGA-14-1034	recurrent	GBM	TCGA-14-1034-02B-01R-2005-01
TCGA-19-4065	recurrent	GBM	TCGA-19-4065-02A-11R-2005-01
TCGA-DH-A669	recurrent	LGG	TCGA-DH-A669-02A-11R-A31N-07
TCGA-DU-5870	recurrent	LGG	TCGA-DU-5870-02A-12R-A36H-07
TCGA-DU-5872	recurrent	LGG	TCGA-DU-5872-02A-21R-A36H-07
TCGA-DU-6397	recurrent	LGG	TCGA-DU-6397-02A-12R-A36H-07
TCGA-DU-6404	recurrent	LGG	TCGA-DU-6404-02B-11R-A36H-07
TCGA-DU-6407	recurrent	LGG	TCGA-DU-6407-02B-11R-A36H-07
TCGA-DU-7304	recurrent	LGG	TCGA-DU-7304-02A-12R-A36H-07
TCGA-FG-5963	recurrent	LGG	TCGA-FG-5963-02A-12R-A29R-07
TCGA-FG-5965	recurrent	LGG	TCGA-FG-5965-02B-11R-A29R-07
TCGA-FG-A4MT	recurrent	LGG	TCGA-FG-A4MT-02A-11R-A29R-07
TCGA-TM-A7CF	recurrent	LGG	TCGA-TM-A7CF-02A-11R-A32Q-07
TCGA-TQ-A7RK	recurrent	LGG	TCGA-TQ-A7RK-02B-11R-A40A-07
TCGA-TQ-A7RV	recurrent	LGG	TCGA-TQ-A7RV-02A-11R-A36H-07
TCGA-TQ-A8XE	recurrent	LGG	TCGA-TQ-A8XE-02A-11R-A36H-07
