# Supplementary material for: Global molecular alterations involving recurrence or progression of pediatric brain tumors
Source: Neoplasia. 2021 Dec 3;24(1):22–33. doi: 10.1016/j.neo.2021.11.014 (PMC8649620; doi:10.1016/j.neo.2021.11.014)
Supplement: Supplementary file 2 [file mmc2.xlsx]

## Sheet: DNA-level alterations
				histology	hmbl	hmbl	phgg	phgg	epmt	epmt	epmt	atrt	atrt	mbl	mbl	plgg	schw	schw	chdm	chdm	chdm	chdm	epmt	epmt	epmt	epmt	epmt	mbl	mbl	mbl	mbl	mbl	mbl	other	dipg	dipg	dnt	dnt	epmt	epmt	plgg	plgg	es	es	gng	gng	epmt	epmt	mng
				patient	C100860	C100860	C102951	C102951	C121647	C121647	C121647	C140712	C140712	C146247	C146247	C15744	C15744	C15744	C182778	C182778	C182778	C182778	C20172	C20172	C20172	C253872	C253872	C25830	C25830	C25830	C270723	C270723	C27429	C27429	C29274	C29274	C300981	C300981	C35793	C35793	C38868	C38868	C42804	C42804	C43542	C43542	C47724	C47724	C51906
				status	Initial CNS Tumor	Progressive	Initial CNS Tumor	Progressive	Initial CNS Tumor	Recurrence	Recurrence	Initial CNS Tumor	Progressive	Initial CNS Tumor	Progressive	Initial CNS Tumor	Progressive	Progressive	Initial CNS Tumor	Progressive	Recurrence	Progressive	Initial CNS Tumor	Recurrence	Recurrence	Initial CNS Tumor	Recurrence	Initial CNS Tumor	Progressive	Progressive	Initial CNS Tumor	Progressive	Initial CNS Tumor	Recurrence	Initial CNS Tumor	Progressive	Initial CNS Tumor	Recurrence	Initial CNS Tumor	Recurrence	Initial CNS Tumor	Recurrence	Initial CNS Tumor	Recurrence	Initial CNS Tumor	Recurrence	Initial CNS Tumor	Recurrence	Initial CNS Tumor
				tumor	7316-3336	7316-1766	7316-515	7316-2085	7316-496	7316-2661	7316-3319	7316-878	7316-1790	7316-883	7316-1772	7316-2899	7316-377	7316-3963	7316-921	7316-2935	7316-3295	7316-4062	7316-292	7316-365	7316-451	7316-2959	7316-929	7316-278	7316-333	7316-95	7316-931	7316-3023	7316-272	7316-2577	7316-116	7316-126	7316-740	7316-1797	7316-160	7316-1784	7316-173	7316-2154	7316-185	7316-3775	7316-3345	7316-319	7316-198	7316-490	7316-331
ID	chr (hg38)	gene start (hg38)	gene end (hg38)	NAME	7316-3336-T-568050	7316-1766-T-365950	7316-515-T-331492	7316-2085-T-407606	7316-496-T	7316-2661-T-479125	7316-3319-T-563763	7316-878-T-344873	7316-1790-T-366356	7316-883-T-344957	7316-1772-T-366051	7316-2899-T-542859	7316-377-T-242804	7316-3963-T-609858	7316-921-T-345605	7316-2935-T-533986	7316-3295-T-567684	7316-4062-T-651705	7316-292-T-458270	7316-365-T-567972	7316-451-T-319868	7316-2959-T-534959	7316-929-T-345739	7316-278-T	7316-333-T-242260	7316-95-T-65745	7316-931-T-345775	7316-3023-T-541174	7316-272-T-357633	7316-2577-T-463571	7316-116-T-108048	7316-126-T	7316-740-T-341915	7316-1797-T-366592	7316-160-T-151455	7316-1784-T-366255	7316-173-T-167782	7316-2154-T-409331	7316-185-T-172453	7316-3775-T-592454	7316-3345-T-568372	7316-319-T-233313	7316-198-T-203902	7316-490-T-324113	7316-331-T-234393
ENSG00000148584	10	50799409	50885675	A1CF	0	0	0	0	0	0	0	0	0	0	0	0	0	0	0	0	0	0	0	0	0	0	0	0	0	0	amplification	0	0	0	0	0	0	0	0	0	0	0	0	0	0	0	0	0	0
ENSG00000072364	5	132875395	132963634	AFF4	0	0	0	0	0	0	0	0	amplification	0	0	0	0	0	0	0	0	0	0	0	0	0	0	0	amplification	0	amplification	0	0	0	0	0	0	0	0	0	0	0	0	0	0	0	0	0	0
ENSG00000142208	14	104769349	104795751	AKT1	0	0	0	0	0	0	0	0	0	0	0	0	0	0	0	0	0	0	0	0	0	0	0	0	0	0	0	0	0	0	0	0	0	0	0	0	0	0	0	0	0	0	0	0	0
ENSG00000134982	5	112707498	112846239	APC	0	0	0	SNV_indel;p.G122W	0	0	0	0	0	0	0	0	0	0	0	0	0	0	0	0	0	0	0	0	0	0	0	0	0	0	0	0	0	0	0	0	0	0	0	0	0	0	0	0	0
ENSG00000117713	1	26693236	26782104	ARID1A	0	0	SNV_indel;p.Q1404*	SNV_indel;p.R635I	0	0	0	0	0	0	0	0	0	0	0	0	0	0	0	0	0	0	0	0	0	0	0	0	0	0	0	0	0	0	0	0	0	0	0	0	0	0	0	0	0
ENSG00000049618	6	156776020	157210779	ARID1B	0	0	SNV_indel	0	0	0	0	0	0	0	0	0	0	0	0	0	0	0	0	0	0	SNV_indel;p.H96del	0	0	0	0	0	0	0	0	0	0	0	0	0	0	0	0	0	0	0	0	0	0	0
ENSG00000087088	19	48954815	48961798	BAX	0	0	0	0	0	0	0	0	0	0	0	0	0	0	0	0	SV-altered expression	0	0	0	0	0	SV-altered expression	0	0	0	0	0	0	0	0	0	0	0	0	0	0	0	0	0	0	0	0	0	0
ENSG00000127152	14	99169287	99272197	BCL11B	0	0	0	0	SNV_indel;p.E543del	0	0	0	0	0	0	0	0	0	0	0	0	0	0	0	0	0	0	0	0	0	0	0	0	0	0	0	0	0	0	0	0	0	0	0	0	0	0	0	0
ENSG00000186174	11	118893875	118925608	BCL9L	0	0	0	0	0	0	0	0	0	0	0	0	0	0	0	0	0	0	0	SV-altered expression	0	0	0	0	0	0	0	0	0	0	0	0	0	0	0	0	0	0	0	0	0	0	SV-altered expression	SV-altered expression	0
ENSG00000183337	X	40049815	40177329	BCOR	0	0	0	0	0	0	0	SV-altered expression	0	0	0	0	0	0	0	0	0	0	0	0	0	0	0	0	0	SV-altered expression	0	0	0	0	0	0	SV-altered expression	SV-altered expression	0	0	0	0	SV-altered expression	0	0	0	0	0	0
ENSG00000157764	7	140719327	140924928	BRAF	0	0	0	0	0	0	0	amplification	amplification	0	0	0	0	0	0	0	0	0	0	0	0	0	0	0	amplification	0	amplification	0	0	0	0	0	0	0	0	0	0	0	0	0	0	0	0	0	0
ENSG00000166164	16	50313487	50368934	BRD7	0	0	0	0	0	0	0	0	0	0	0	0	0	SNV_indel;p.E277Gfs*18	0	0	0	0	0	0	0	0	0	0	0	0	0	0	0	0	0	0	0	0	0	0	0	0	0	0	0	0	0	0	0
ENSG00000136492	17	61681266	61863521	BRIP1	0	0	0	0	0	0	0	SV-altered expression	0	SV-altered expression	0	0	0	0	0	0	0	0	SV-altered expression	0	0	0	0	SV-altered expression	0	0	0	0	SV-altered expression	0	0	0	0	0	0	0	0	0	0	0	0	0	0	0	0
ENSG00000179218	19	12938578	12944489	CALR	0	0	0	0	0	0	0	0	0	0	0	0	0	0	0	0	0	0	0	0	0	0	0	0	0	0	0	0	0	0	0	0	0	0	0	0	0	0	0	0	0	0	0	0	0
ENSG00000278191	11	2999797	3056458	CARS	0	0	0	0	0	0	0	SV-altered expression	SV-altered expression	0	SV-altered expression	0	0	0	0	0	0	0	0	0	0	0	0	0	0	0	0	0	0	0	0	0	0	0	0	0	0	0	0	0	0	0	0	0	0
ENSG00000118971	12	4273762	4305353	CCND2	0	0	0	0	0	0	0	0	SV-altered expression	0	0	0	0	0	0	0	0	0	0	0	0	0	SV-altered expression	0	0	0	SV-altered expression	SV-altered expression	0	0	0	0	0	SV-altered expression	0	0	0	0	0	0	0	0	0	0	0
ENSG00000135446	12	57747727	57756013	CDK4	0	0	0	0	0	0	0	SV-altered expression	0	0	0	0	0	0	0	0	0	0	0	0	0	0	0	0	0	0	0	0	0	0	0	0	0	0	0	0	0	0	0	0	0	0	0	0	0
ENSG00000147889	9	21967753	21995301	CDKN2A	0	SV-altered expression	0	0	0	0	0	0	0	0	0	0	0	0	0	0	0	0	0	deletion	deletion	0	0	0	0	0	0	0	0	0	0	0	0	0	0	0	SV-altered expression	SV-altered expression	0	0	0	0	0	0	0
ENSG00000107864	10	92046692	92291078	CPEB3	0	0	0	0	0	0	0	0	0	0	0	0	0	0	0	0	0	0	0	0	0	0	0	0	0	0	0	0	0	0	0	0	0	0	0	0	0	0	0	0	0	0	0	0	0
ENSG00000182158	7	137874979	138002086	CREB3L2	0	0	0	0	0	0	0	0	amplification	0	0	0	0	0	0	0	0	0	0	0	0	0	0	0	amplification	0	amplification	0	0	0	0	0	0	0	0	0	0	0	0	0	0	0	0	0	0
ENSG00000101343	20	20034368	20056046	CRNKL1	0	0	0	0	0	0	0	0	0	0	0	0	0	0	0	0	0	0	0	0	0	0	0	0	0	0	0	0	0	0	0	0	0	0	0	0	0	0	0	amplification	0	0	0	0	0
ENSG00000105662	19	18683678	18782333	CRTC1	0	0	0	0	0	0	0	0	0	0	0	0	0	0	0	0	0	0	0	0	0	0	0	0	0	0	0	0	0	0	0	0	0	0	0	0	0	0	0	0	0	0	0	0	0
ENSG00000175197	12	57516588	57521737	DDIT3	0	0	0	0	0	0	0	SV-altered expression	0	0	0	0	0	0	0	0	0	0	0	0	0	0	0	0	0	0	0	0	0	0	0	0	0	0	0	0	0	0	0	0	0	0	0	0	0
ENSG00000146648	7	55019017	55211628	EGFR	0	0	0	0	0	0	0	SV-altered expression	0	0	0	0	0	0	0	0	0	0	0	0	0	0	0	0	amplification	0	0	0	0	0	SV-altered expression	0	0	0	0	SV-altered expression	0	0	0	0	0	0	0	0	0
ENSG00000106462	7	148807383	148884321	EZH2	0	0	0	0	0	0	0	0	amplification	0	0	0	0	0	0	0	0	0	0	0	0	0	0	0	amplification	0	amplification	0	0	0	0	0	0	0	0	0	0	0	0	0	0	0	0	0	0
ENSG00000221829	9	35073835	35080016	FANCG	0	0	0	0	0	0	0	0	0	0	0	0	0	0	0	0	0	0	0	0	0	0	0	0	amplification	0	0	0	0	0	0	0	0	0	0	0	0	0	0	0	0	0	0	0	0
ENSG00000196159	4	125316399	125492932	FAT4	0	0	0	0	0	0	0	0	0	0	0	0	0	0	0	0	0	0	0	0	0	0	0	0	amplification	0	amplification	0	0	0	0	0	0	0	0	0	0	0	0	0	0	0	0	0	0
ENSG00000160867	5	177086905	177098144	FGFR4	0	0	0	0	0	0	0	0	0	0	0	0	0	0	0	0	0	0	0	0	0	0	0	0	0	0	0	SV-altered expression	0	0	0	0	0	0	0	0	0	0	0	0	0	0	0	SV-altered expression	0
ENSG00000189283	3	59747277	61251459	FHIT	0	0	0	0	0	0	0	0	0	0	0	0	0	0	0	0	0	0	0	0	0	0	0	0	0	0	0	0	0	0	0	0	0	0	0	0	0	0	0	0	0	0	0	0	0
ENSG00000150907	13	40469953	40666641	FOXO1	0	0	0	0	0	0	0	0	0	0	0	0	0	0	0	0	0	0	0	0	0	0	0	0	0	0	0	0	0	amplification	0	0	0	0	0	0	0	0	0	0	0	0	0	0	0
ENSG00000176302	11	118971707	118981291	FOXR1	0	0	0	0	0	0	0	0	0	0	0	0	0	0	0	0	0	0	0	0	0	0	0	0	0	0	0	0	0	0	0	0	0	0	0	0	0	0	0	0	0	0	0	SV-altered expression	0
ENSG00000087460	20	58839718	58911192	GNAS	0	0	0	0	0	0	0	0	0	0	0	0	0	0	0	0	0	0	0	0	0	0	0	0	0	amplification	0	0	0	amplification	0	0	0	0	0	0	0	0	0	0	0	0	0	0	0
ENSG00000183454	16	9753404	10182754	GRIN2A	0	0	0	0	0	0	0	0	0	0	0	0	0	0	0	0	0	0	0	0	0	0	0	0	0	0	0	amplification	0	0	0	0	0	0	0	0	0	0	0	0	0	0	0	0	0
ENSG00000164683	8	79764010	79767857	HEY1	0	0	SV-altered expression	SV-altered expression	0	0	0	SV-altered expression	0	0	0	0	0	0	0	0	0	0	0	0	0	0	0	0	0	0	0	0	0	0	0	0	0	0	0	0	0	0	0	0	0	0	0	0	0
ENSG00000175329	22	35066136	35087387	ISX	0	0	0	0	0	0	0	0	amplification	0	0	0	0	0	0	0	0	0	0	0	0	0	0	0	amplification	0	0	0	0	0	0	0	0	0	0	0	0	0	0	0	0	0	0	0	0
ENSG00000073614	12	280129	389454	KDM5A	0	0	0	SNV_indel;p.W1466*	0	0	0	0	0	0	0	0	0	0	0	0	0	0	0	0	0	0	0	0	0	0	0	0	0	0	0	0	0	0	0	0	0	0	0	0	0	0	0	0	0
ENSG00000117139	1	202724495	202809470	KDM5B	0	0	0	SNV_indel;p.Q884*	0	0	0	0	0	0	0	0	0	0	0	0	0	0	0	0	0	0	0	0	0	0	0	0	0	0	0	0	0	0	0	0	0	0	0	0	0	0	0	0	0
ENSG00000132510	17	7839904	7854796	KDM6B	0	0	0	0	0	0	0	0	0	0	0	0	0	0	0	0	0	0	0	0	0	0	0	0	0	0	0	0	0	0	0	0	0	0	0	0	0	0	0	0	0	0	0	0	0
ENSG00000122778	7	138831381	138981318	KIAA1549	0	0	0	0	0	0	0	SV-altered expression	SV-altered expression	0	0	0	0	0	0	0	0	0	0	0	0	0	0	0	0	0	0	0	0	0	0	0	0	0	0	0	0	0	0	0	0	0	0	0	0
ENSG00000272333	19	35718019	35738878	KMT2B	0	0	0	0	0	0	0	0	0	0	0	0	0	0	0	0	0	0	0	0	0	0	0	0	0	0	0	0	0	0	0	0	0	0	0	0	0	0	0	0	0	0	0	0	0
ENSG00000055609	7	152134922	152436005	KMT2C	0	0	SNV_indel;p.C391*	SNV_indel	0	0	0	0	0	0	0	0	0	0	0	0	0	0	0	0	0	0	0	0	0	0	0	SNV_indel;p.C391*	0	0	0	0	0	0	0	0	0	0	0	0	0	0	0	0	0
ENSG00000167548	12	49018975	49059774	KMT2D	0	SNV_indel;p.A792_Q809del	0	0	0	0	0	0	0	0	0	0	0	0	0	0	0	0	0	0	0	0	0	0	0	0	0	0	0	0	0	0	0	0	0	0	0	0	0	0	0	0	0	0	0
ENSG00000133703	12	25204789	25250936	KRAS	0	0	0	0	0	0	0	0	0	0	0	0	0	0	0	0	0	0	0	0	0	0	0	0	0	0	0	0	0	0	0	0	0	0	0	0	0	0	0	0	0	0	0	0	0
ENSG00000150457	13	20973036	21061586	LATS2	0	0	0	0	0	0	0	0	0	0	0	0	0	0	0	0	0	0	0	0	0	0	0	0	0	0	amplification	0	0	0	0	0	0	0	0	0	0	0	0	0	0	0	0	0	0
ENSG00000184634	X	71118556	71142454	MED12	0	0	0	0	0	0	0	amplification	amplification	0	0	0	0	0	0	0	0	0	amplification	0	0	0	0	0	amplification	0	amplification	0	0	0	0	0	0	0	0	0	0	0	0	0	0	0	0	0	0
ENSG00000171843	9	20341669	20622518	MLLT3	0	0	0	0	0	0	0	0	0	0	0	0	SV-altered expression	0	0	0	0	0	0	0	0	0	0	0	0	0	0	0	0	0	0	0	0	0	0	0	0	0	0	0	0	0	0	0	0
ENSG00000130675	7	156994051	157010663	MNX1	0	0	0	0	0	0	0	0	0	0	0	0	0	0	0	0	0	0	0	0	0	0	0	0	amplification	0	amplification	0	0	0	0	0	0	0	0	0	0	0	0	0	0	0	0	0	0
ENSG00000136997	8	127735434	127742951	MYC	0	0	0	0	0	0	0	0	0	0	amplification; SV-altered expression	0	0	0	0	0	0	0	0	0	0	0	0	0	0	0	0	0	amplification	0	0	0	0	0	0	0	0	0	0	0	0	0	0	0	0
ENSG00000134323	2	15940550	15947007	MYCN	0	0	0	0	0	0	0	SV-altered expression	0	0	0	0	0	0	0	0	0	0	0	0	0	0	0	0	SV-altered expression	0	0	amplification; SV-altered expression	amplification	0	0	0	0	0	0	0	0	0	0	0	0	0	amplification; SV-altered expression	amplification; SV-altered expression	0
ENSG00000141027	17	16029157	16218185	NCOR1	0	0	0	0	0	0	0	0	0	0	0	0	0	0	0	0	0	0	0	SV-altered expression	0	0	0	SV-altered expression	0	SV-altered expression	0	0	0	0	0	0	0	0	0	0	0	0	0	0	0	SV-altered expression	0	0	0
ENSG00000196498	12	124324415	124567589	NCOR2	0	0	0	0	0	0	0	0	0	0	0	0	0	0	0	0	0	0	0	0	0	0	0	0	0	0	0	0	0	0	0	0	0	0	0	0	0	0	0	0	0	0	0	0	0
ENSG00000104419	8	133237171	133302022	NDRG1	0	0	0	0	0	0	0	0	0	0	0	0	0	0	0	0	0	0	0	0	0	0	0	0	0	0	0	0	0	0	0	0	0	0	0	0	0	0	0	0	SV-altered expression	0	SV-altered expression	0	0
ENSG00000196712	17	31094927	31382116	NF1	0	0	0	0	0	0	0	SV-altered expression	SV-altered expression	0	0	0	0	0	0	0	0	0	0	SV-altered expression	SV-altered expression	0	0	0	SV-altered expression	SV-altered expression	0	0	0	0	0	0	0	0	0	0	0	0	0	0	SV-altered expression	0	0	0	0
ENSG00000186575	22	29603556	29698598	NF2	0	0	0	0	SV-altered expression	SNV_indel;p.Y221Lfs*29	0	0	0	0	0	0	0	0	0	0	0	0	0	0	0	0	SV-altered expression	0	0	0	0	0	0	0	0	0	0	0	0	0	0	0	0	0	0	0	0	0	SNV_indel;p.K44Rfs*79
ENSG00000148400	9	136494433	136546048	NOTCH1	0	0	0	0	0	0	0	0	0	0	0	0	0	0	0	0	0	0	0	0	0	0	0	0	0	0	0	amplification	0	0	0	0	0	0	0	0	0	0	0	0	0	0	0	0	0
ENSG00000165671	5	177133025	177300215	NSD1	0	0	0	0	0	0	0	0	0	0	amplification	0	0	0	0	0	0	0	0	0	0	0	0	0	0	0	0	0	0	0	0	0	0	0	0	0	0	0	0	0	0	0	0	0	0
ENSG00000065057	16	2039815	2047866	NTHL1	0	0	0	0	0	0	0	SV-altered expression	SV-altered expression	SV-altered expression	0	0	0	0	SV-altered expression	0	0	0	0	0	0	0	0	0	0	0	0	0	0	0	0	0	0	0	0	0	0	SV-altered expression	0	0	0	0	0	0	0
ENSG00000196092	9	36833269	37034268	PAX5	0	0	0	0	0	0	0	0	0	0	0	0	0	0	0	0	0	0	0	0	0	0	0	0	amplification	0	0	0	0	0	0	0	0	0	0	0	0	0	0	0	0	0	0	0	0
ENSG00000121879	3	179148114	179240093	PIK3CA	0	0	0	0	0	0	0	0	0	0	0	0	0	0	0	0	0	0	0	0	0	0	0	0	0	0	0	0	0	0	0	0	0	0	0	0	0	0	0	0	0	0	0	0	0
ENSG00000145675	5	68215756	68301821	PIK3R1	0	0	0	SNV_indel;p.X373_splice	0	0	0	0	0	0	0	0	0	0	0	0	0	0	0	0	0	0	0	0	0	0	0	0	0	0	0	0	0	0	0	0	0	0	0	0	0	0	0	0	0
ENSG00000181690	8	56160909	56211324	PLAG1	0	0	0	0	0	0	0	0	0	0	0	0	SV-altered expression	0	0	0	0	0	0	0	0	0	0	0	0	0	0	0	0	0	0	0	0	SV-altered expression	0	0	0	0	0	0	0	0	0	0	0
ENSG00000132170	3	12287368	12434356	PPARG	0	0	0	0	0	0	0	0	amplification	0	0	0	0	0	0	0	0	0	0	0	0	0	0	0	amplification	0	0	0	0	0	0	0	0	0	0	0	0	0	0	0	0	0	0	0	0
ENSG00000185920	9	95442980	95517057	PTCH1	0	0	0	0	0	0	0	0	0	0	0	0	0	0	0	0	0	0	0	0	0	0	0	SV-altered expression	SV-altered expression	SV-altered expression	0	SV-altered expression	0	0	0	SV-altered expression	0	0	0	0	0	0	SV-altered expression	0	0	0	0	0	0
ENSG00000101213	20	63528001	63537376	PTK6	0	0	0	0	0	0	0	0	0	0	0	0	0	0	0	amplification	amplification	0	0	0	0	0	0	0	0	0	0	0	0	0	0	0	0	0	0	0	0	0	0	0	0	0	0	0	0
ENSG00000029725	17	5282265	5386340	RABEP1	0	0	0	0	0	0	0	0	amplification	0	0	0	0	0	0	0	0	0	0	0	0	0	0	0	amplification	0	amplification	0	0	0	0	0	0	0	0	0	0	0	0	0	0	0	0	0	0
ENSG00000131759	17	40309180	40357643	RARA	0	0	0	0	0	0	0	0	amplification	0	0	0	0	0	0	0	0	0	0	0	0	0	0	0	amplification	0	0	0	0	0	0	0	0	0	0	0	0	0	0	0	0	0	0	0	0
ENSG00000175643	16	11249619	11381662	RMI2	0	0	0	0	0	0	0	0	0	0	0	0	0	0	0	0	0	0	amplification	0	0	0	0	0	amplification	0	0	0	0	0	0	0	0	0	0	0	0	0	0	0	0	0	0	0	0
ENSG00000173821	17	80260866	80398786	RNF213	0	0	0	0	0	0	0	0	0	0	0	0	0	0	0	SV-altered expression	0	0	0	0	0	0	0	0	0	0	0	0	0	0	0	0	0	0	0	0	0	0	0	0	0	0	0	0	0
ENSG00000159216	21	34787801	36004667	RUNX1	0	0	0	0	0	0	0	0	0	0	0	0	0	0	0	0	0	0	0	0	0	0	0	amplification	0	0	0	0	0	0	0	0	0	0	0	0	0	0	0	0	0	0	0	0	0
ENSG00000139718	12	121804180	121832584	SETD1B	0	0	0	0	0	0	0	0	0	0	0	0	0	0	0	0	0	0	0	0	0	0	0	0	0	0	0	0	0	SV-altered expression	0	0	0	0	0	0	0	0	0	0	0	0	0	0	0
ENSG00000181555	3	47016429	47163967	SETD2	0	0	SNV_indel	SNV_indel;p.R388Q	0	0	0	0	0	0	0	0	0	0	0	0	0	0	0	0	0	0	0	0	0	0	0	0	0	0	0	0	0	0	0	0	0	0	0	0	0	0	0	0	0
ENSG00000080503	9	1980290	2193624	SMARCA2	0	0	SNV_indel	SNV_indel	0	0	0	0	0	0	0	0	0	0	0	0	0	0	0	0	0	0	0	0	0	0	0	0	0	0	0	0	0	0	0	0	0	0	0	0	0	0	0	0	0
ENSG00000080603	16	30698209	30741409	SRCAP	0	0	0	0	0	0	0	0	0	0	0	0	0	0	0	0	0	0	0	0	0	0	0	0	0	0	0	0	0	0	0	0	0	0	0	0	0	0	0	0	0	0	0	0	0
ENSG00000101972	X	123960212	124422664	STAG2	0	0	0	0	0	0	0	0	0	0	0	0	0	0	0	0	0	0	amplification	0	0	0	0	0	0	0	0	0	0	0	0	0	0	0	0	0	0	0	0	0	0	0	0	0	0
ENSG00000173757	17	42199168	42276707	STAT5B	0	0	0	0	0	0	0	0	0	0	0	0	0	0	0	0	0	0	0	0	0	0	0	0	0	0	amplification	0	0	0	0	0	0	0	0	0	0	0	0	0	0	0	0	0	0
ENSG00000071564	19	1609290	1652615	TCF3	0	0	0	0	0	0	0	0	0	0	0	0	0	0	0	0	amplification	0	amplification	0	0	0	0	0	0	0	0	0	0	0	0	0	0	0	0	0	0	0	0	0	0	0	0	0	0
ENSG00000164362	5	1253147	1295047	TERT	0	0	0	0	0	0	0	0	0	0	0	0	0	0	0	0	0	0	0	0	0	0	0	SV-altered expression	SV-altered expression	0	0	0	SV-altered expression	0	0	0	0	SV-altered expression	0	0	0	0	0	0	0	0	0	0	0
ENSG00000163513	3	30606502	30694142	TGFBR2	0	0	0	0	0	0	0	0	0	0	0	0	0	0	0	0	0	0	amplification	0	0	0	0	0	0	0	0	0	0	0	0	0	0	0	0	0	0	0	0	0	0	0	0	0	0
ENSG00000141510	17	7661779	7687550	TP53	0	0	SNV_indel;p.R213*	SNV_indel;p.R213*	0	0	0	0	0	0	0	0	0	0	0	0	0	0	0	0	0	0	0	SNV_indel;p.R175H	SNV_indel;p.R175H	SNV_indel;p.R175H	SNV_indel;p.R213*	SNV_indel;p.R213*	0	0	SNV_indel;p.G244C	SNV_indel;p.G244C	0	0	0	0	0	0	0	0	SNV_indel;p.E68Lfs*53	SNV_indel;p.A70Lfs*53	0	0	0
ENSG00000047410	1	186311652	186375693	TPR	0	0	0	0	0	0	0	0	0	0	0	0	0	0	0	0	0	0	0	0	0	0	0	0	0	0	0	0	0	0	0	0	0	0	0	0	0	0	0	0	0	0	0	0	0
ENSG00000122779	7	138460259	138589996	TRIM24	0	0	0	0	0	0	0	SV-altered expression	SV-altered expression	0	0	0	0	0	0	0	0	0	0	0	0	0	0	0	0	0	0	SV-altered expression	0	0	0	0	0	0	0	0	SV-altered expression	0	0	0	0	0	0	0	0
ENSG00000196367	7	98877933	99050831	TRRAP	0	0	0	0	0	0	0	0	0	0	0	0	0	0	0	0	0	0	0	0	0	0	0	0	0	0	0	0	0	SV-altered expression	0	0	0	0	0	0	0	0	0	0	0	0	0	0	0
ENSG00000165699	9	132891348	132946874	TSC1	0	0	0	0	0	0	0	0	0	0	0	0	0	0	SV-altered expression	SV-altered expression	SV-altered expression	0	0	0	0	0	0	0	0	0	0	0	0	0	0	0	0	0	0	0	0	0	0	0	0	0	0	0	0
ENSG00000165238	9	93184916	93320572	WNK2	0	0	0	0	0	0	0	amplification	amplification	0	0	0	0	0	0	0	0	0	0	0	0	0	0	0	amplification	0	amplification	0	0	0	0	0	0	0	0	0	0	0	0	0	0	0	0	0	0
ENSG00000136936	9	97674909	97697357	XPA	0	0	0	0	0	0	0	0	0	0	0	0	0	0	0	0	0	0	amplification	0	0	0	0	0	0	0	0	amplification	0	0	0	0	0	0	0	0	0	0	0	0	0	0	0	0	0
ENSG00000198795	18	25061924	25352190	ZNF521	0	0	0	0	0	0	0	0	0	0	0	0	0	0	0	0	0	0	0	0	0	0	0	0	0	0	0	0	0	0	0	0	0	0	0	0	0	0	0	0	0	0	0	0	0
[truncated: 51 more columns]
