# Supplementary material for: Global molecular alterations involving recurrence or progression of pediatric brain tumors
Source: Neoplasia. 2021 Dec 3;24(1):22–33. doi: 10.1016/j.neo.2021.11.014 (PMC8649620; doi:10.1016/j.neo.2021.11.014)
Supplement: Supplementary file 3 [file mmc3.xlsx]

## Sheet: RNA-seq results
				CBTTC RNA-seq		TCGA LGG+GBM RNA-seq
				recurrent/progressive vs. primary		recurrent vs. primary
				limma paired t test		limma paired t test
Ensembl	Entrez ID	Hugo_Symbol	median log2	t	P.Value	t	P.Value
ENSG00000276168	6029	RN7SL1	18.8655	0.305392	0.761073	NA	NA
ENSG00000269900	6023	RMRP	14.7928	0.367779	0.71427	1.60043	0.124326
ENSG00000202538	26834	RNU4-2	12.2887	-0.00259966	0.997934	NA	NA
ENSG00000207166	26780	SNORA68	11.9547	0.347163	0.729625	0.823885	0.419194
ENSG00000207389	6060	RNU1-4	11.9163	0.434584	0.665348	NA	NA
ENSG00000239002	692148	SCARNA10	11.2397	0.0545879	0.956639	1.50785	0.146376
ENSG00000120885	1191	CLU	11.2986	-0.201291	0.841119	-2.00489	0.0579339
ENSG00000156508	1915	EEF1A1	11.122	-0.817817	0.416542	-1.28834	0.211535
ENSG00000131095	2670	GFAP	11.0197	0.63787	0.525868	-1.9705	0.0620032
ENSG00000075624	60	ACTB	10.8707	-2.47642	0.0159663	0.638955	0.529708
ENSG00000167996	2495	FTH1	10.7595	-1.45915	0.149489	1.30344	0.206426
ENSG00000252481	677768	SCARNA13	10.3166	0.310395	0.757284	NA	NA
ENSG00000113140	6678	SPARC	10.3729	-3.46199	0.00096823	-2.55178	0.0185052
ENSG00000200795	26835	RNU4-1	10.3516	0.206169	0.837323	NA	NA
ENSG00000184009	71	ACTG1	10.493	-3.77007	0.000362121	0.287202	0.776751
ENSG00000252010	677775	SCARNA5	10.0032	0.459504	0.647453	0.461533	0.649125
ENSG00000111640	2597	GAPDH	10.4749	-1.31385	0.193657	1.53655	0.13922
ENSG00000026025	7431	VIM	10.5341	-1.78546	0.0789959	0.939217	0.358216
ENSG00000236824	618	BCYRN1	9.73287	2.88382	0.00536876	0.487808	0.630701
ENSG00000275708	100500862	MIR3648-1	10.0109	0.563324	0.575212	NA	NA
ENSG00000167526	6137	RPL13	10.0032	-0.375269	0.70872	-0.14052	0.889578
ENSG00000205542	7114	TMSB4X	10.0292	-1.25404	0.214457	NA	NA
ENSG00000229117	6171	RPL41	10.0811	-1.90143	0.0618176	-0.764792	0.45284
ENSG00000087086	2512	FTL	10.0292	-1.13732	0.259706	0.913358	0.371343
ENSG00000177954	6232	RPS27	9.8846	0.353618	0.724805	1.86256	0.0764659
ENSG00000197756	6168	RPL37A	9.87332	0.104283	0.917276	0.661601	0.515367
ENSG00000101439	1471	CST3	9.56906	-0.653855	0.515583	-2.18042	0.0406539
ENSG00000251562	378938	MALAT1	9.93007	-0.707453	0.481892	2.39601	0.0258911
ENSG00000133112	7178	TPT1	9.7292	-0.469528	0.640312	-1.24315	0.227411
ENSG00000273686	567	B2M	9.45246	-1.55788	0.124268	0.201018	0.842604
ENSG00000130203	348	APOE	9.62801	-1.70366	0.0933683	-1.74961	0.094674
ENSG00000034510	9168	TMSB10	9.59334	0.00209685	0.998334	2.7603	0.0116737
ENSG00000277194	9304	SNORD22	9.41673	0.128419	0.898226	0.79224	0.437012
ENSG00000167658	1938	EEF2	9.5761	-1.8088	0.0752499	-2.10838	0.0470871
ENSG00000197746	5660	PSAP	9.35394	-2.05625	0.0439027	-0.813254	0.425128
ENSG00000140988	6187	RPS2	9.54375	-1.48254	0.143177	0.097877	0.922951
ENSG00000137818	6176	RPLP1	9.48214	-0.368955	0.713397	0.288073	0.776093
ENSG00000142534	6205	RPS11	9.46715	0.168781	0.866509	0.0757466	0.940332
ENSG00000147403	6134	RPL10	9.43778	0.0727887	0.942205	-0.184607	0.855295
ENSG00000142541	23521	RPL13A	9.49682	-1.51508	0.134749	-0.563583	0.578961
ENSG00000105372	6223	RPS19	9.52784	0.134028	0.893807	0.144921	0.886145
ENSG00000174444	6124	RPL4	9.39686	-2.26323	0.0270733	-0.153474	0.879479
ENSG00000227794	6222	RPS18	9.47465	0.997866	0.322158	0.0907591	0.928538
ENSG00000100316	6122	RPL3	9.32044	-0.563465	0.575117	-1.64152	0.115467
ENSG00000108298	6143	RPL19	9.20237	-0.844441	0.401616	0.103795	0.918309
ENSG00000167552	7846	TUBA1A	9.25806	-0.294597	0.769269	0.144183	0.886721
ENSG00000019582	972	CD74	9.16397	-1.68984	0.0959976	-0.259862	0.797482
ENSG00000071082	6160	RPL31	9.22436	-0.345393	0.730948	-0.0113439	0.991055
ENSG00000138326	6229	RPS24	9.18074	-1.30443	0.196828	0.569876	0.574762
ENSG00000149925	226	ALDOA	9.24723	-0.0030087	0.997609	0.471746	0.641936
ENSG00000170315	7314	UBB	9.0696	-0.147137	0.883493	-0.176871	0.861292
ENSG00000161016	6132	RPL8	9.2465	0.896954	0.373155	-0.126274	0.900707
ENSG00000186468	6228	RPS23	9.08461	-0.275936	0.7835	-0.0749352	0.94097
ENSG00000213741	6235	RPS29	9.09458	1.42711	0.158481	0.188542	0.852248
ENSG00000063177	6141	RPL18	9.10484	0.435091	0.664982	-0.010303	0.991876
ENSG00000144713	6161	RPL32	9.05464	0.278705	0.781384	0.298915	0.76792
ENSG00000136942	11224	RPL35	9.12655	1.80045	0.0765736	0.496577	0.624606
ENSG00000135821	2752	GLUL	8.84264	-0.987861	0.326997	-2.1378	0.0443564
ENSG00000196262	5478	PPIA	8.9201	-0.0892099	0.929198	0.77209	0.448598
ENSG00000161970	6154	RPL26	9.01501	0.97592	0.332834	0.903857	0.376245
ENSG00000092841	4637	MYL6	8.97202	-1.58988	0.116864	1.2861	0.212302
ENSG00000149273	6188	RPS3	9.0447	1.36713	0.176439	-0.715203	0.4823
ENSG00000115268	6209	RPS15	9.0447	0.0999443	0.920706	0.371093	0.714257
ENSG00000174748	6138	RPL15	8.92953	-0.159959	0.873425	-0.949908	0.352882
ENSG00000087460	2778	GNAS	8.80712	-1.35036	0.181726	0.777628	0.445395
ENSG00000184258	1038	CDR1	8.31672	1.69043	0.0958834	0.559291	0.581834
ENSG00000089157	6175	RPLP0	9.07464	-0.687776	0.494116	-0.760868	0.455131
ENSG00000142937	6202	RPS8	8.96256	-0.701881	0.485336	-0.584278	0.565211
ENSG00000148303	6130	RPL7A	8.81993	0.196207	0.845079	-0.229558	0.820639
ENSG00000125691	9349	RPL23	8.75564	-0.252642	0.801366	0.0448451	0.964651
ENSG00000170889	6203	RPS9	8.90159	-0.468821	0.640815	-0.0908302	0.928482
ENSG00000145425	6189	RPS3A	8.78561	0.975979	0.332805	-0.427819	0.673105
ENSG00000008988	6224	RPS20	8.82848	0.341962	0.733517	1.01008	0.323869
ENSG00000137154	6194	RPS6	8.86978	0.729266	0.468539	-0.484831	0.632777
ENSG00000166441	6157	RPL27A	8.86058	-0.620251	0.537328	0.334126	0.741573
ENSG00000105640	6142	RPL18A	8.86999	1.54795	0.126638	-0.0969286	0.923695
ENSG00000172809	6169	RPL38	8.70035	1.64896	0.10413	1.29168	0.210396
ENSG00000156482	6156	RPL30	8.77689	0.871584	0.386742	-0.18183	0.857447
ENSG00000132475	3021	H3F3B	8.57437	-1.63091	0.107894	1.28895	0.211327
ENSG00000109971	3312	HSPA8	8.57065	1.08748	0.280962	-1.86735	0.075766
ENSG00000182774	6218	RPS17	8.75064	1.73298	0.0879876	0.60159	0.553837
ENSG00000108107	6158	RPL28	8.80683	-0.118664	0.905919	0.425647	0.674662
ENSG00000254772	1937	EEF1G	8.81975	-1.30477	0.196713	-0.553994	0.58539
ENSG00000108953	7531	YWHAE	8.41371	-1.11647	0.268458	-1.92869	0.0672897
ENSG00000198918	6170	RPL39	8.8242	0.794938	0.429631	1.13	0.271119
ENSG00000105193	6217	RPS16	8.72974	1.09954	0.275712	-0.48644	0.631655
ENSG00000197958	6136	RPL12	8.77694	0.257627	0.797534	-0.00634037	0.995001
ENSG00000135486	3178	HNRNPA1	8.66327	-0.686779	0.49474	0.13495	0.893927
ENSG00000070756	26986	PABPC1	8.75064	-0.545479	0.587349	-1.76513	0.0919699
ENSG00000234745	3106	HLA-B	8.75571	-1.5267	0.131837	-0.00160264	0.998736
ENSG00000067225	5315	PKM	8.56265	-1.58651	0.117627	1.53206	0.140322
ENSG00000130255	25873	RPL36	8.7422	0.927346	0.357283	0.403222	0.69083
ENSG00000124614	6204	RPS10	8.66767	1.36567	0.176896	0.327245	0.746697
ENSG00000198242	6147	RPL23A	8.61008	-0.86849	0.38842	-0.234205	0.817077
ENSG00000142676	6135	RPL11	8.68328	1.15203	0.253658	0.132482	0.895855
ENSG00000136156	9445	ITM2B	8.42514	-1.47644	0.144803	-1.29452	0.209433
ENSG00000131469	6155	RPL27	8.59776	1.43139	0.157258	0.102927	0.91899
ENSG00000187514	5757	PTMA	8.51285	-0.661769	0.51053	3.35021	0.0030087
ENSG00000233927	6234	RPS28	8.65097	1.05452	0.295667	0.451262	0.656391
ENSG00000134419	6210	RPS15A	8.55893	1.26729	0.209711	0.328049	0.746098
ENSG00000123416	10376	TUBA1B	8.45947	0.0343756	0.972686	1.57315	0.130516
ENSG00000197238	8363	HIST1H4J	8.78952	-0.563681	0.574971	-0.242936	0.810394
ENSG00000110651	975	CD81	8.31997	-1.28829	0.202354	-1.24461	0.226882
ENSG00000177600	6181	RPLP2	8.61415	-1.19288	0.237385	0.481102	0.635381
ENSG00000147604	6129	RPL7	8.52796	-0.335421	0.738421	-0.537819	0.596313
ENSG00000166165	1152	CKB	8.44248	2.31355	0.0239658	-0.888776	0.384115
ENSG00000171858	6227	RPS21	8.51285	2.22433	0.0297142	0.560572	0.580976
ENSG00000145592	6167	RPL37	8.5395	1.13221	0.261834	1.00823	0.324736
ENSG00000112306	6206	RPS12	8.58208	1.56995	0.121433	0.0704702	0.944481
ENSG00000162244	6159	RPL29	8.53764	0.405479	0.686498	-0.319877	0.752198
ENSG00000142192	351	APP	8.43269	-1.67516	0.098856	-1.38853	0.179418
ENSG00000172757	1072	CFL1	8.4365	-2.46258	0.0165379	1.24346	0.227296
ENSG00000221983	7311	UBA52	8.45556	0.519079	0.605523	0.460604	0.649781
ENSG00000108654	1655	DDX5	8.20419	-0.596633	0.552889	1.33423	0.196309
ENSG00000143947	6233	RPS27A	8.38831	1.49294	0.14044	0.576544	0.570329
ENSG00000135404	967	CD63	8.43276	-2.23855	0.0287239	0.336604	0.73973
ENSG00000089009	6128	RPL6	8.30927	-0.764075	0.447672	-0.0222046	0.982493
ENSG00000206503	3105	HLA-A	8.49769	-2.31484	0.0238901	0.405149	0.689434
ENSG00000265681	6139	RPL17	8.3886	1.54815	0.126592	0.3039	0.764172
ENSG00000109475	6164	RPL34	8.40462	2.50346	0.0149	0.0317246	0.974989
ENSG00000150991	7316	UBC	8.36301	-0.64238	0.522956	1.79423	0.0870761
ENSG00000164587	6208	RPS14	8.39558	0.173099	0.863128	-0.352453	0.727985
ENSG00000196531	4666	NACA	8.29105	0.582115	0.562565	-0.342283	0.735514
ENSG00000173812	10209	EIF1	8.17352	0.834434	0.407187	0.488783	0.630022
ENSG00000104904	4946	OAZ1	8.26614	0.951987	0.344739	1.68493	0.106694
ENSG00000122026	6144	RPL21	8.25591	0.847161	0.40011	0.621862	0.540675
ENSG00000198755	4736	RPL10A	8.20064	-0.505626	0.614882	-0.114477	0.909939
ENSG00000163682	6133	RPL9	8.2314	1.62102	0.110005	0.368314	0.716298
ENSG00000182899	6165	RPL35A	8.18042	1.09989	0.27556	0.73736	0.469001
ENSG00000114391	6152	RPL24	8.12377	1.20845	0.231388	0.455706	0.653243
ENSG00000140264	10169	SERF2	8.28002	-1.89449	0.0627479	1.42365	0.169126
ENSG00000149806	2197	FAU	8.17028	-0.0488409	0.9612	-0.108399	0.914701
ENSG00000179218	811	CALR	8.11867	-2.31711	0.023758	1.64745	0.114234
ENSG00000170296	11337	GABARAP	8.01043	-2.21909	0.0300871	0.0681538	0.946303
ENSG00000162734	8682	PEA15	7.91129	-0.128699	0.898006	-2.77864	0.0112039
ENSG00000198668	801	CALM1	7.70518	0.000528618	0.99958	-0.15473	0.8785
ENSG00000181163	4869	NPM1	8.11891	-0.381661	0.703996	-0.115599	0.90906
ENSG00000110321	1982	EIF4G2	7.99782	-0.743575	0.459896	0.101853	0.919832
ENSG00000122406	6125	RPL5	7.95578	0.238498	0.812268	-0.417696	0.680377
ENSG00000074800	2023	ENO1	8.06398	1.36446	0.177273	-0.874247	0.391797
ENSG00000083845	6193	RPS5	8.15051	1.00487	0.318801	-0.403694	0.690488
ENSG00000118181	6230	RPS25	7.99785	0.0468154	0.962808	-0.207034	0.837962
ENSG00000197111	5094	PCBP2	7.8702	1.03898	0.302782	-0.147735	0.88395
ENSG00000096384	3326	HSP90AB1	7.79519	1.53155	0.130635	0.29816	0.768488
ENSG00000168028	3921	RPSA	7.99233	0.893098	0.375201	0.269677	0.790021
ENSG00000241343	6173	RPL36A	7.91418	1.46168	0.148796	1.47712	0.154371
ENSG00000168298	3008	HIST1H1E	7.91129	-0.612519	0.542397	0.993356	0.331759
ENSG00000080824	3320	HSP90AA1	7.74385	1.912	0.0604224	-0.116605	0.908273
ENSG00000150625	2823	GPM6A	7.53044	0.091803	0.927146	-3.07655	0.00568879
ENSG00000137285	347733	TUBB2B	8.06415	0.5524	0.582627	-0.340095	0.737138
ENSG00000107317	5730	PTGDS	7.80352	0.100034	0.920635	0.585412	0.564462
ENSG00000135916	81618	ITM2C	7.5962	-0.939717	0.350949	-0.840085	0.410252
ENSG00000240972	4282	MIF	7.97353	-0.132414	0.895078	0.85159	0.403976
ENSG00000100097	3956	LGALS1	8.17352	-0.840412	0.403853	2.67201	0.0142087
ENSG00000171863	6201	RPS7	7.89355	0.63946	0.52484	0.260706	0.796839
ENSG00000204525	3107	HLA-C	7.94377	-1.46314	0.148396	-0.240807	0.812022
ENSG00000126247	826	CAPNS1	7.71515	-0.257352	0.797745	1.58889	0.126913
ENSG00000112531	9444	QKI	7.5548	-0.611765	0.542893	-1.96672	0.0624661
ENSG00000197694	6709	SPTAN1	7.6772	1.09223	0.278888	-0.357484	0.72427
ENSG00000187837	3006	HIST1H1C	7.83649	-0.392324	0.696142	1.45346	0.160765
ENSG00000065978	4904	YBX1	7.87917	-0.203993	0.839016	-0.152206	0.880466
ENSG00000110700	6207	RPS13	7.78174	1.57705	0.119789	0.0610596	0.951885
ENSG00000142089	10410	IFITM3	8.05815	-0.244891	0.807336	2.88813	0.00875312
ENSG00000109472	1363	CPE	7.48084	-1.36311	0.177697	-2.93956	0.00778735
ENSG00000127022	821	CANX	7.57752	-1.95705	0.0547727	-2.30684	0.0312664
ENSG00000198034	6191	RPS4X	7.79253	-0.170439	0.86521	-0.305725	0.762801
ENSG00000125730	718	C3	7.37023	-1.14241	0.257605	-1.26651	0.219094
ENSG00000131711	4131	MAP1B	7.60086	0.0897055	0.928806	-0.174027	0.863498
ENSG00000139644	7009	TMBIM6	7.51253	-1.63363	0.10732	-3.10054	0.0053825
ENSG00000113558	6500	SKP1	7.41389	0.685256	0.495694	-0.70962	0.485686
ENSG00000179010	93621	MRFAP1	7.55044	-1.34143	0.184593	-0.77718	0.445653
ENSG00000109846	1410	CRYAB	7.86204	1.15509	0.252412	-1.56764	0.131796
ENSG00000125534	79144	PPDPF	7.75748	0.243737	0.808226	1.50566	0.146935
ENSG00000164733	1508	CTSB	7.78701	-2.77359	0.00728337	0.0602569	0.952516
ENSG00000188846	9045	RPL14	7.76027	0.12226	0.903082	0.727585	0.474841
ENSG00000273594	1936	EEF1D	7.8059	0.216803	0.829062	-0.0133088	0.989506
ENSG00000172270	682	BSG	7.67444	-1.45876	0.149596	0.199853	0.843504
ENSG00000108518	5216	PFN1	7.78035	-1.46018	0.149205	1.40353	0.174962
ENSG00000197956	6277	S100A6	7.95274	0.226546	0.82151	0.979992	0.338161
ENSG00000118785	6696	SPP1	8.03232	-1.06439	0.291211	-0.725252	0.476241
ENSG00000092964	1808	DPYSL2	7.76821	-0.0903561	0.928291	-0.494586	0.625988
ENSG00000159335	5763	PTMS	7.68478	-0.803931	0.424458	0.960919	0.347444
ENSG00000111716	3945	LDHB	7.54581	0.0481379	0.961759	-1.67966	0.107728
ENSG00000244734	3043	HBB	7.98875	1.77717	0.0803634	-0.650939	0.522092
ENSG00000152583	8404	SPARCL1	7.35443	-1.15965	0.250562	-3.47747	0.00222942
ENSG00000131143	1327	COX4I1	7.5684	0.461047	0.646352	0.528903	0.602376
ENSG00000117984	1509	CTSD	7.59424	-1.11048	0.271008	1.33353	0.196536
ENSG00000111669	7167	TPI1	7.70261	0.315426	0.75348	1.76884	0.091332
ENSG00000092199	3183	HNRNPC	7.52354	-0.851776	0.397562	-0.455632	0.653295
ENSG00000123349	5204	PFDN5	7.61296	0.448442	0.655371	-0.0851965	0.932906
ENSG00000118816	10983	CCNI	7.54812	0.550139	0.584168	-1.18493	0.249182
ENSG00000168385	4735	43710	7.3143	-2.81663	0.00647129	-2.63786	0.0153224
ENSG00000165119	3190	HNRNPK	7.4221	-0.370735	0.712078	-0.142664	0.887905
ENSG00000099622	1153	CIRBP	7.46327	-1.62223	0.109743	0.336469	0.739831
ENSG00000106211	3315	HSPB1	7.83358	2.18924	0.0322885	0.820894	0.420858
ENSG00000160307	6285	S100B	7.07564	1.45493	0.15065	-1.14651	0.264384
ENSG00000188536	3040	HBA2	7.71014	1.87138	0.0659339	-0.156292	0.877284
ENSG00000111775	1337	COX6A1	7.48673	0.960956	0.340245	0.0285659	0.977479
ENSG00000196683	54543	TOMM7	7.55245	0.36696	0.714877	-0.564897	0.578084
ENSG00000104964	166	AES	7.40095	0.661069	0.510976	1.99088	0.0595623
ENSG00000089220	5037	PEBP1	7.19879	0.208543	0.835477	-0.678666	0.504704
ENSG00000143878	388	RHOB	7.49965	-0.817231	0.416874	-1.42522	0.168677
ENSG00000223680	780	DDR1	7.50191	-1.12066	0.266681	-2.67497	0.0141158
ENSG00000046653	2824	GPM6B	7.04205	1.9342	0.0575793	-2.94683	0.00765936
ENSG00000241468	9551	ATP5J2	7.40597	1.57576	0.120085	0.604546	0.551908
ENSG00000163453	3490	IGFBP7	7.363	-2.46891	0.0162743	-0.657778	0.517772
ENSG00000161960	1973	EIF4A1	7.38384	-1.31874	0.192024	0.803986	0.430344
ENSG00000143933	805	CALM2	7.03161	0.577815	0.565447	2.06656	0.0512292
ENSG00000115053	4691	NCL	7.41902	-0.341342	0.733981	0.470804	0.642597
ENSG00000169045	3187	HNRNPH1	7.40989	0.0326832	0.97403	0.843706	0.40827
ENSG00000164924	7534	YWHAZ	7.30097	1.16419	0.248733	1.5603	0.133519
ENSG00000088986	8655	DYNLL1	7.37579	2.53374	0.0137829	1.02633	0.316324
ENSG00000087250	4504	MT3	6.8638	-0.444571	0.658152	-1.98937	0.0597403
ENSG00000167468	2879	GPX4	7.29733	0.15251	0.879271	0.974066	0.341027
ENSG00000148180	2934	GSN	7.34083	-1.18654	0.239859	0.495989	0.625014
ENSG00000115306	6711	SPTBN1	7.24178	-0.49509	0.622257	-1.40453	0.174669
ENSG00000161203	1173	AP2M1	7.21222	-0.978251	0.331689	0.713162	0.483536
ENSG00000106153	51142	CHCHD2	7.35239	0.0339024	0.973062	-0.0720756	0.943219
ENSG00000010810	2534	FYN	7.0521	-0.559922	0.577516	-2.47953	0.0216452
ENSG00000185787	10933	MORF4L1	7.20384	-0.709323	0.480739	1.35081	0.191024
ENSG00000197728	6231	RPS26	7.47616	1.22193	0.226283	0.313854	0.756704
ENSG00000175130	65108	MARCKSL1	7.22947	-0.796467	0.42875	-0.570057	0.574642
ENSG00000224156	203068	TUBB	7.28973	-0.957846	0.341799	2.05651	0.0522713
ENSG00000176340	1351	COX8A	7.30661	-0.864597	0.390537	0.434857	0.668068
ENSG00000130522	3727	JUND	7.33496	0.111273	0.911753	0.280408	0.781888
ENSG00000110955	506	ATP5B	7.16503	0.464536	0.643864	-0.245288	0.808596
ENSG00000198830	3151	HMGN2	7.41195	-1.72374	0.089656	1.04521	0.30772
ENSG00000140391	10099	TSPAN3	7.09469	-0.307395	0.759556	-3.10034	0.00538493
ENSG00000165795	57447	NDRG2	6.73711	0.803762	0.424554	-4.07292	0.000538724
ENSG00000166794	5479	PPIB	7.33897	-2.18375	0.0327086	1.04496	0.307832
ENSG00000132613	92154	MTSS1L	7.14353	0.0523706	0.958399	-3.83544	0.000951534
ENSG00000067560	387	RHOA	7.31589	-3.53965	0.000758908	-0.38279	0.705693
ENSG00000117632	3925	STMN1	7.05506	0.0746646	0.940718	2.52822	0.0194791
ENSG00000125148	4502	MT2A	7.1701	-1.30872	0.19538	-2.05088	0.0528644
ENSG00000123384	4035	LRP1	7.17164	-1.71429	0.0913868	-1.56765	0.131793
ENSG00000206172	3039	HBA1	7.56229	2.04071	0.0454712	-0.866988	0.395673
ENSG00000167004	2923	PDIA3	7.29345	-2.7361	0.00806577	3.41624	0.0025759
ENSG00000122566	3181	HNRNPA2B1	7.17169	0.94208	0.349747	0.875039	0.391376
ENSG00000108946	5573	PRKAR1A	7.08542	-0.951713	0.344877	0.431116	0.670744
ENSG00000203879	2664	GDI1	7.15995	0.852735	0.397034	-0.0658328	0.948129
ENSG00000078369	2782	GNB1	7.12173	-0.328165	0.743874	-0.267	0.792054
ENSG00000170345	2353	FOS	7.53259	-0.948247	0.346624	0.584754	0.564896
ENSG00000044115	1495	CTNNA1	7.20038	-1.33038	0.188183	0.279732	0.782399
ENSG00000084234	334	APLP2	7.21405	-3.01048	0.00374827	-1.98917	0.0597631
ENSG00000185624	5034	P4HB	7.4018	-1.79652	0.0772019	2.19787	0.0392213
ENSG00000152234	498	ATP5A1	7.09154	-1.13884	0.259079	-0.582419	0.566439
ENSG00000133872	51669	SARAF	6.9457	0.0586386	0.953425	-1.54526	0.137107
ENSG00000163041	3020	H3F3A	7.22778	-0.954123	0.343665	2.25465	0.0348711
ENSG00000155368	1622	DBI	7.26683	-0.968622	0.336435	-1.48139	0.153239
ENSG00000141522	396	ARHGDIA	7.26058	-0.710237	0.480176	1.56976	0.131304
ENSG00000166598	7184	HSP90B1	7.19367	-0.683338	0.496896	2.43181	0.0239844
ENSG00000170348	10972	TMED10	7.09629	-1.58379	0.118245	-0.938977	0.358337
ENSG00000185883	527	ATP6V0C	6.98707	0.912445	0.36501	0.711478	0.484557
ENSG00000161011	8878	SQSTM1	7.43449	-0.483888	0.630142	0.897059	0.379779
ENSG00000196924	2316	FLNA	7.63753	-1.09846	0.276182	1.10374	0.282097
ENSG00000149294	4684	NCAM1	6.92041	-0.143761	0.886147	-2.35523	0.0282337
ENSG00000117450	5052	PRDX1	7.02311	-0.501311	0.617898	-0.68174	0.502797
ENSG00000075415	5250	SLC25A3	7.15827	-1.86272	0.0671618	0.093148	0.926662
ENSG00000145741	689	BTF3	7.14514	-0.283645	0.777612	-0.108987	0.91424
ENSG00000117519	1266	CNN3	7.27132	-0.282959	0.778135	-1.80788	0.0848604
ENSG00000189403	3146	HMGB1	7.07594	-0.257698	0.797479	1.60621	0.123047
ENSG00000047849	4134	MAP4	6.95272	-0.153155	0.878765	-1.07586	0.294101
ENSG00000122545	989	43715	7.1262	-0.805552	0.423529	-0.691634	0.496685
ENSG00000105223	23646	PLD3	6.98061	-1.8783	0.0649657	1.8005	0.0860518
ENSG00000107223	8721	EDF1	7.17506	-0.322949	0.747802	1.45644	0.159948
ENSG00000115677	3069	HDLBP	7.25526	-0.636627	0.526672	1.4255	0.168595
ENSG00000143761	375	ARF1	7.10884	-0.114706	0.909043	1.46037	0.158876
ENSG00000184260	8338	HIST2H2AC	7.24582	-0.326782	0.744915	1.93629	0.0663011
ENSG00000035862	7077	TIMP2	7.04419	-1.05139	0.297091	0.525114	0.604962
ENSG00000127184	1350	COX7C	6.98852	0.570969	0.57005	0.653166	0.520683
ENSG00000196498	9612	NCOR2	6.9203	0.484232	0.629899	-1.02617	0.316399
ENSG00000050165	27122	DKK3	6.88994	1.2617	0.211705	-0.3212	0.751209
ENSG00000100129	51386	EIF3L	7.01293	-0.0155804	0.987618	-1.74695	0.0951438
ENSG00000100201	10521	DDX17	7.06551	0.205452	0.837881	-1.01908	0.319676
ENSG00000085063	966	CD59	6.8094	-0.0635426	0.949535	-1.23073	0.231928
ENSG00000116251	6146	RPL22	7.10808	0.495648	0.621866	-1.00921	0.324274
ENSG00000105701	23770	FKBP8	7.03014	0.588666	0.558189	0.653752	0.520312
ENSG00000008441	4784	NFIX	7.10265	0.897496	0.372869	-2.07558	0.0503091
ENSG00000088247	8570	KHSRP	7.0244	1.00504	0.318721	-0.348862	0.73064
ENSG00000167978	23524	SRRM2	7.01729	0.167388	0.867601	-0.453566	0.654758
ENSG00000156976	1974	EIF4A2	6.84371	1.56509	0.122566	-0.510934	0.614686
ENSG00000167815	7001	PRDX2	7.03735	-0.324038	0.746981	-0.581763	0.566872
ENSG00000114353	2771	GNAI2	7.01721	-1.83117	0.0718003	-0.517016	0.610507
ENSG00000184110	8663	EIF3C	7.06252	-0.729841	0.46819	-0.018708	0.985249
ENSG00000084207	2950	GSTP1	7.12787	-1.81592	0.0741379	0.359364	0.722884
ENSG00000009307	7812	CSDE1	6.95181	-0.691562	0.491751	0.199653	0.843658
ENSG00000233276	2876	GPX1	6.84877	-1.50471	0.137391	-0.442424	0.662671
ENSG00000134308	10971	YWHAQ	6.98988	-0.278939	0.781205	0.326946	0.74692
ENSG00000168036	1499	CTNNB1	6.99992	-1.36524	0.17703	-0.0841338	0.933741
ENSG00000026508	960	CD44	7.54019	0.0725886	0.942363	-1.31776	0.201672
ENSG00000102265	7076	TIMP1	7.32188	-1.87037	0.0660761	3.15312	0.00476585
ENSG00000243678	4831	NME2	7.12398	0.726484	0.470231	0.336315	0.739945
ENSG00000230726	3122	HLA-DRA	6.70134	-1.28699	0.202801	-0.28312	0.779836
ENSG00000185650	677	ZFP36L1	7.05954	-0.845188	0.401202	-1.23866	0.229034
ENSG00000079215	6507	SLC1A3	6.78691	0.355334	0.723526	-3.24234	0.00387272
ENSG00000169020	521	ATP5I	6.97035	1.75368	0.0843448	1.01444	0.321829
ENSG00000183283	9802	DAZAP2	6.81414	-1.33055	0.188131	-2.61256	0.0161999
ENSG00000236632	3133	HLA-E	6.95048	-2.05377	0.04415	-1.37146	0.184598
ENSG00000132341	5901	RAN	6.98427	0.645226	0.521122	0.244338	0.809322
ENSG00000184640	10801	43717	7.00717	1.79406	0.0775987	0.523536	0.606041
ENSG00000160014	808	CALM3	6.90472	0.202839	0.839914	0.647141	0.524498
ENSG00000277443	4082	MARCKS	6.85243	-2.61009	0.0112944	-1.17274	0.253933
ENSG00000103260	79006	METRN	7.17178	0.083967	0.933349	-0.990096	0.333313
ENSG00000151914	667	DST	6.729	0.443428	0.658974	-1.89778	0.0714513
ENSG00000187109	4673	NAP1L1	6.90344	-0.571154	0.569926	-0.12481	0.901852
ENSG00000130402	81	ACTN4	6.89685	0.368423	0.713792	1.4657	0.15743
ENSG00000130723	84726	PRRC2B	6.8142	0.886785	0.378564	-0.592381	0.559872
ENSG00000240184	5098	PCDHGC3	6.54927	-1.68637	0.0966677	-3.91133	0.000793528
ENSG00000152082	80097	MZT2B	6.96486	-0.106199	0.915761	0.414326	0.682805
ENSG00000166925	81628	TSC22D4	6.67476	0.123088	0.902429	-1.44731	0.162461
ENSG00000162512	9672	SDC3	6.60321	0.20756	0.836241	-2.74412	0.0121036
ENSG00000108679	3959	LGALS3BP	6.72219	-1.10849	0.271861	1.07557	0.294229
ENSG00000063046	1975	EIF4B	6.89158	0.483689	0.630282	-1.53834	0.138785
ENSG00000140319	6727	SRP14	6.78325	-0.0184963	0.985301	0.317753	0.753786
ENSG00000105568	5518	PPP2R1A	6.95808	-0.15553	0.8769	1.00757	0.325041
ENSG00000134824	9415	FADS2	6.79626	0.900653	0.3712	-2.44876	0.0231278
ENSG00000100650	6430	SRSF5	6.74359	0.773688	0.442007	0.508897	0.616089
ENSG00000135390	517	ATP5G2	6.93342	-0.0603434	0.952073	-0.314139	0.756491
ENSG00000153187	3192	HNRNPU	6.96626	0.811295	0.420248	0.811136	0.426316
ENSG00000132507	1984	EIF5A	6.87449	-0.152508	0.879273	0.682909	0.502072
ENSG00000198258	59286	UBL5	6.87255	0.5787	0.564853	0.952503	0.351595
ENSG00000141367	1213	CLTC	6.73569	-2.28361	0.0257741	0.376996	0.709931
ENSG00000021300	58473	PLEKHB1	6.35887	1.9569	0.0547903	-1.56615	0.132144
ENSG00000113657	1809	DPYSL3	6.81179	-0.548263	0.585447	-3.07849	0.00566343
ENSG00000219200	440400	RNASEK	6.86626	-1.04033	0.30216	1.42547	0.168604
ENSG00000130726	10155	TRIM28	6.89683	0.316639	0.752564	0.121777	0.904224
ENSG00000137267	7280	TUBB2A	6.99844	1.57104	0.121178	0.241408	0.811562
ENSG00000130175	5589	PRKCSH	6.89029	0.506605	0.614199	1.03618	0.311813
ENSG00000180596	8347	HIST1H2BC	6.99131	-0.035341	0.971919	1.58471	0.127861
ENSG00000178719	2907	GRINA	6.64112	-0.697843	0.487841	-1.78335	0.0888792
ENSG00000168056	4054	LTBP3	6.91643	-1.30453	0.196795	-1.01556	0.321311
ENSG00000102109	27344	PCSK1N	6.37301	-0.327595	0.744303	-1.54791	0.136469
ENSG00000115414	2335	FN1	7.47657	-2.28329	0.025794	1.67358	0.108931
ENSG00000104805	4924	NUCB1	6.8859	-0.909858	0.366363	1.21935	0.236128
ENSG00000105270	25999	CLIP3	6.6852	0.663551	0.509397	-0.95609	0.349822
ENSG00000133318	10313	RTN3	6.73344	-0.120873	0.904176	-0.685284	0.500603
ENSG00000143774	2987	GUK1	6.9678	1.15177	0.253762	0.743776	0.465191
ENSG00000171603	22883	CLSTN1	6.55194	-0.306304	0.760383	-1.61211	0.121751
ENSG00000169714	7555	CNBP	6.73463	0.457995	0.64853	-0.707747	0.486824
ENSG00000263001	2969	GTF2I	6.8688	0.513235	0.609581	-0.627252	0.537203
ENSG00000149557	9638	FEZ1	6.63081	0.319435	0.750453	-1.04568	0.307507
ENSG00000186010	51079	NDUFA13	6.80586	-0.441253	0.660539	0.937908	0.358873
ENSG00000127603	23499	MACF1	6.72447	-0.0751718	0.940316	-2.28286	0.0328781
ENSG00000129244	482	ATP1B2	6.23247	0.632922	0.529073	-2.4713	0.0220327
ENSG00000136238	5879	RAC1	6.74022	-0.233407	0.816201	-0.251957	0.803505
ENSG00000197747	6281	S100A10	7.11052	0.971153	0.335183	-0.721704	0.478375
ENSG00000169564	5093	PCBP1	6.78798	1.2196	0.227161	1.88097	0.0738076
ENSG00000205336	9289	ADGRG1	6.71361	-1.68706	0.0965327	-1.95196	0.0643005
ENSG00000166033	5654	HTRA1	6.57692	-2.69019	0.00912875	-1.15484	0.261029
ENSG00000272196	723790	HIST2H2AA4	7.10897	1.61654	0.110971	NA	NA
ENSG00000015479	9782	MATR3	6.49761	-0.593896	0.554706	0.155258	0.878089
ENSG00000172354	2783	GNB2	6.87635	0.359657	0.720306	-0.288805	0.775541
ENSG00000104824	3191	HNRNPL	6.76433	1.37089	0.175269	0.66042	0.516109
ENSG00000155366	389	RHOC	6.85364	-1.40327	0.165441	-0.757138	0.457315
ENSG00000119335	6418	SET	6.66087	0.672294	0.503853	1.03297	0.313277
ENSG00000188612	6613	SUMO2	6.72113	-0.634169	0.528264	2.76744	0.0114886
ENSG00000115310	57142	RTN4	6.77389	-2.42527	0.0181725	1.44173	0.164014
ENSG00000270882	8370	HIST2H4A	7.1129	0.422277	0.674259	0.22361	0.825206
ENSG00000116209	9528	TMEM59	6.61837	-1.39773	0.167091	-0.0782422	0.93837
ENSG00000114942	1933	EEF1B2	6.77736	0.23713	0.813325	-0.399372	0.693621
ENSG00000060237	65125	WNK1	6.69064	0.160767	0.872791	-0.156867	0.876837
ENSG00000197102	1778	DYNC1H1	6.6441	-0.225322	0.822457	-0.135403	0.893573
ENSG00000175390	8665	EIF3F	6.81183	-0.0473629	0.962374	0.10099	0.920509
ENSG00000100664	1983	EIF5	6.59845	0.0642291	0.948991	-0.0532303	0.958048
ENSG00000134333	3939	LDHA	6.68032	1.58351	0.118308	2.26112	0.0344043
ENSG00000197061	8364	HIST1H4C	6.72561	0.160785	0.872777	0.350726	0.729261
ENSG00000175899	2	A2M	6.43961	-1.51958	0.133616	-1.17037	0.254862
ENSG00000232112	51372	TMA7	6.67971	-1.36761	0.176289	1.16489	0.257026
ENSG00000105254	1155	TBCB	6.6629	0.167503	0.86751	0.681027	0.503239
ENSG00000114867	1981	EIF4G1	6.71565	0.0567933	0.954889	0.208591	0.836762
ENSG00000099624	513	ATP5D	6.72	0.262666	0.793664	-0.0208446	0.983565
ENSG00000147140	4841	NONO	6.72618	-1.44067	0.154626	-0.32405	0.749081
ENSG00000168653	4725	NDUFS5	6.69384	1.25036	0.215789	1.3448	0.192928
ENSG00000228474	100128731	OST4	6.77679	-0.681753	0.497892	0.321699	0.750837
ENSG00000137726	53826	FXYD6	6.48868	0.350044	0.727472	-2.96775	0.0073024
ENSG00000163399	476	ATP1A1	6.46192	-0.374158	0.709542	0.540877	0.594241
ENSG00000125971	83658	DYNLRB1	6.57457	0.459387	0.647536	1.50535	0.147014
ENSG00000087274	118	ADD1	6.60625	-1.48676	0.142061	-2.19078	0.0397975
ENSG00000072778	37	ACADVL	6.68622	-0.32821	0.743841	1.12805	0.271924
ENSG00000123562	9643	MORF4L2	6.73675	1.92153	0.059188	1.60937	0.122352
ENSG00000099194	6319	SCD	6.5152	1.44907	0.152274	-1.58417	0.127986
ENSG00000093010	1312	COMT	6.62548	-0.934423	0.35365	-2.36433	0.0276941
ENSG00000172037	3913	LAMB2	6.87509	-2.5832	0.0121198	-0.420976	0.678017
ENSG00000167614	57348	TTYH1	6.29808	1.60845	0.112732	-2.22911	0.03677
ENSG00000174886	126328	NDUFA11	6.62966	0.767931	0.445395	0.824331	0.418946
ENSG00000180879	6748	SSR4	6.67436	-0.687931	0.494019	0.590254	0.561271
ENSG00000158406	8365	HIST1H4H	6.84627	-0.0198494	0.984226	2.96297	0.0073826
ENSG00000170906	4696	NDUFA3	6.64408	-0.826185	0.411814	0.223962	0.824935
ENSG00000135387	4076	CAPRIN1	6.65031	-0.459776	0.647259	-1.02728	0.315886
ENSG00000127483	50809	HP1BP3	6.63884	0.548514	0.585276	-1.33015	0.197626
ENSG00000100380	6767	ST13	6.49271	1.64798	0.104332	-1.57846	0.129292
ENSG00000106682	7458	EIF4H	6.53039	0.661091	0.510962	-1.017	0.32064
ENSG00000164405	27089	UQCRQ	6.59438	0.703717	0.4842	1.14035	0.26688
ENSG00000198563	7919	DDX39B	6.57835	-0.177143	0.859964	0.346954	0.732052
ENSG00000135506	10956	OS9	6.61737	-2.72213	0.00837669	0.447959	0.658735
ENSG00000126432	25824	PRDX5	6.61539	0.31749	0.751921	0.916981	0.369485
ENSG00000276966	8367	HIST1H4E	6.51121	-0.339904	0.735059	2.36635	0.0275762
ENSG00000171314	5223	PGAM1	6.61233	0.312642	0.755584	-0.0755809	0.940462
ENSG00000143742	6726	SRP9	6.6209	-0.262077	0.794116	0.810276	0.426799
ENSG00000143384	4170	MCL1	6.70021	-0.307251	0.759665	-0.757053	0.457365
ENSG00000132471	23558	WBP2	6.36609	0.744058	0.459605	-0.317942	0.753645
ENSG00000255302	23741	EID1	6.46594	-2.53185	0.0138502	1.77048	0.0910516
ENSG00000103187	23406	COTL1	6.38204	-1.0303	0.306806	0.400888	0.692521
ENSG00000125743	6633	SNRPD2	6.76433	1.49714	0.139345	1.19394	0.245713
ENSG00000138760	950	SCARB2	6.34077	-2.89225	0.00524341	-1.42066	0.169983
ENSG00000213639	5500	PPP1CB	6.53315	-2.91745	0.0048847	-0.409346	0.686399
ENSG00000164111	308	ANXA5	6.67472	-2.90559	0.00505069	-1.56303	0.132877
ENSG00000168066	7536	SF1	6.58851	1.00891	0.316872	-0.754006	0.459153
ENSG00000171130	155066	ATP6V0E2	6.2914	-0.449687	0.654478	-2.15021	0.0432476
ENSG00000109332	7323	UBE2D3	6.55668	0.968853	0.33632	0.893427	0.381676
ENSG00000116729	79971	WLS	6.55137	-0.521812	0.60363	-1.64491	0.114762
ENSG00000126214	3831	KLC1	6.39103	1.29428	0.200288	1.36544	0.186454
ENSG00000142168	6647	SOD1	6.51121	2.28863	0.0254627	0.601345	0.553997
ENSG00000179222	9500	MAGED1	6.5963	-1.10905	0.271619	-1.16682	0.256262
ENSG00000099795	4713	NDUFB7	6.58949	0.552534	0.582536	0.430973	0.670846
ENSG00000173369	713	C1QB	6.47648	-2.56647	0.012661	-1.1003	0.283559
ENSG00000130066	6303	SAT1	6.49272	-2.14757	0.0355987	1.13017	0.271052
ENSG00000089693	8079	MLF2	6.472	0.533997	0.595222	-0.1289	0.898654
ENSG00000102316	10916	MAGED2	6.61335	0.0784582	0.937712	0.747763	0.462832
ENSG00000265972	10628	TXNIP	6.34334	-0.18527	0.853612	-1.33402	0.196376
ENSG00000113712	1452	CSNK1A1	6.55098	-1.44635	0.153031	0.0307385	0.975766
ENSG00000089280	2521	FUS	6.46722	0.874377	0.385231	1.27914	0.214695
ENSG00000206427	7916	PRRC2A	6.39594	0.708279	0.481382	-0.806004	0.429205
ENSG00000126267	1340	COX6B1	6.57013	0.054998	0.956314	1.32891	0.19803
ENSG00000111328	8099	CDK2AP1	6.61041	-0.387735	0.699518	-2.34851	0.0286376
ENSG00000174437	488	ATP2A2	6.28735	-0.806231	0.42314	-1.06709	0.297952
ENSG00000159140	6651	SON	6.43279	-0.0372237	0.970424	-0.713736	0.483188
ENSG00000166136	4714	NDUFB8	6.44309	1.97032	0.053196	2.73785	0.0122741
ENSG00000184007	8073	PTP4A2	6.46894	0.98917	0.326361	0.293799	0.771773
ENSG00000105894	5764	PTN	6.40941	-1.06086	0.292798	-1.37264	0.184238
ENSG00000130208	341	APOC1	6.38758	-2.04257	0.0452817	-0.644217	0.526356
ENSG00000075785	7879	RAB7A	6.31951	-0.439003	0.66216	-1.6997	0.103839
ENSG00000233348	7917	BAG6	6.43788	-0.289802	0.772919	1.35557	0.189526
ENSG00000106278	5803	PTPRZ1	6.12632	0.335573	0.738307	-2.81708	0.0102771
ENSG00000128272	468	ATF4	6.58469	2.1613	0.0344763	0.0914187	0.92802
ENSG00000116288	11315	PARK7	6.45362	0.161214	0.87244	-0.553046	0.586027
ENSG00000124422	23326	USP22	6.34459	-0.127783	0.898727	1.09739	0.2848
ENSG00000115461	3488	IGFBP5	6.99601	-0.386698	0.700282	-1.08662	0.289427
ENSG00000196136	12	SERPINA3	6.37668	-0.818043	0.416413	0.31173	0.758296
ENSG00000182718	302	ANXA2	6.71189	-0.413042	0.680977	2.22875	0.0367972
ENSG00000171885	361	AQP4	6.56206	1.22726	0.224288	-2.07682	0.050183
ENSG00000100243	1727	CYB5R3	6.5548	0.169846	0.865675	-1.25934	0.22162
ENSG00000111642	1108	CHD4	6.45452	-1.74439	0.0859631	0.273829	0.786871
ENSG00000102144	5230	PGK1	6.57062	1.97677	0.0524448	1.01367	0.322188
ENSG00000171867	5621	PRNP	6.02015	0.564202	0.574618	-0.605067	0.551568
ENSG00000152795	9987	HNRNPDL	6.30003	0.0459656	0.963483	0.564508	0.578344
ENSG00000118971	894	CCND2	6.21009	-1.38329	0.171455	-0.512453	0.613641
ENSG00000078018	4133	MAP2	6.14591	0.916491	0.362901	-2.31441	0.0307728
ENSG00000200463	727676	SNORD118	6.48276	0.7268	0.470038	NA	NA
ENSG00000166340	1200	TPP1	6.60022	-0.53766	0.592704	-1.31205	0.203557
ENSG00000159189	714	C1QC	6.54578	-2.88195	0.00539691	-1.37266	0.18423
ENSG00000167191	51704	GPRC5B	6.29632	0.254064	0.800273	-2.31652	0.0306368
ENSG00000071127	9948	WDR1	6.51847	-0.302972	0.762909	-0.116404	0.90843
ENSG00000069275	64710	NUCKS1	6.20132	-0.423302	0.673515	0.892367	0.382231
ENSG00000162521	5928	RBBP4	6.36748	-1.15019	0.254411	-1.77986	0.0894632
ENSG00000105698	7392	USF2	6.39267	0.593046	0.555272	-0.260444	0.797039
ENSG00000132718	23208	SYT11	6.1442	-0.0621554	0.950636	-1.8921	0.0722395
ENSG00000135940	1329	COX5B	6.38124	0.864925	0.390359	0.744367	0.46484
ENSG00000125991	51614	ERGIC3	6.45803	-1.71464	0.0913227	-0.593228	0.559316
ENSG00000167460	7171	TPM4	6.66921	-0.416248	0.678642	3.50373	0.00209522
ENSG00000128739	6638	SNRPN	6.18915	0.589592	0.557571	-0.100573	0.920836
ENSG00000104419	10397	NDRG1	6.39515	1.01479	0.314083	0.552944	0.586096
ENSG00000105426	5802	PTPRS	6.39913	0.332992	0.740245	0.485912	0.632023
ENSG00000137076	7094	TLN1	6.45891	-0.494196	0.622885	-0.474533	0.63998
ENSG00000112081	6428	SRSF3	6.32847	1.08473	0.282173	1.32479	0.199367
ENSG00000030582	2896	GRN	6.43446	-1.78428	0.0791894	1.1485	0.26358
ENSG00000285441	6648	SOD2	6.58423	0.30964	0.757856	1.34362	0.1933
ENSG00000168264	359948	IRF2BP2	6.56774	1.01212	0.315351	1.38816	0.17953
ENSG00000189058	347	APOD	5.61155	-1.59785	0.115076	1.37637	0.183097
ENSG00000183255	754	PTTG1IP	6.41015	-1.78724	0.0787052	-2.55852	0.0182354
ENSG00000103034	65009	NDRG4	6.26992	1.13211	0.261876	-1.57046	0.13114
ENSG00000159692	1487	CTBP1	6.36853	1.57502	0.120257	0.391057	0.699664
ENSG00000237724	3303	HSPA1A	6.51399	1.97576	0.0525622	0.627763	0.536875
ENSG00000092096	51310	SLC22A17	6.04607	0.465024	0.643516	-1.07286	0.295416
ENSG00000110092	595	CCND1	6.57929	-0.92423	0.35889	0.576009	0.570684
ENSG00000126709	2537	IFI6	6.59297	-1.09194	0.279013	-0.071143	0.943952
ENSG00000105323	11100	HNRNPUL1	6.41989	-0.627768	0.532423	-1.78598	0.0884411
ENSG00000273761	57062	DDX24	6.12248	0.634756	0.527884	0.518129	0.609743
ENSG00000077549	832	CAPZB	6.43368	-0.416274	0.678623	-0.273931	0.786793
ENSG00000090266	4708	NDUFB2	6.32357	1.40148	0.165974	0.940292	0.357677
ENSG00000108424	3837	KPNB1	6.35332	0.471431	0.63896	-0.600648	0.554454
ENSG00000282019	2821	GPI	6.31342	1.41724	0.161336	0.86327	0.397667
ENSG00000277157	8360	HIST1H4D	6.40398	-0.567097	0.572662	0.503712	0.619667
ENSG00000104960	53635	PTOV1	6.41824	1.94565	0.0561571	1.05411	0.303717
ENSG00000197903	85236	HIST1H2BK	6.79268	-0.863895	0.39092	1.60323	0.123706
ENSG00000143549	7170	TPM3	6.43022	-0.7222	0.472842	2.14528	0.0436852
ENSG00000159842	29	ABR	6.3715	0.671668	0.504249	-1.29133	0.210516
ENSG00000164919	1345	COX6C	6.21776	0.980809	0.330436	1.12958	0.271293
ENSG00000010278	928	CD9	6.2212	-1.12921	0.263087	-0.725169	0.476291
ENSG00000135919	5270	SERPINE2	6.19807	0.554828	0.580975	-1.26763	0.218702
ENSG00000116459	515	ATP5F1	6.25357	-0.843384	0.402202	-1.68726	0.106239
ENSG00000005022	292	SLC25A5	6.31725	-0.440379	0.661169	-0.208462	0.836861
ENSG00000184897	8971	H1FX	6.40318	0.601488	0.549671	1.52447	0.142196
ENSG00000125995	140823	ROMO1	6.36378	0.530299	0.597767	1.01527	0.321443
ENSG00000163931	7086	TKT	6.31867	-0.02499	0.980142	0.387338	0.702374
ENSG00000215301	1654	DDX3X	6.29695	-0.823616	0.413262	-0.183773	0.855941
ENSG00000173786	1267	CNP	6.07625	1.01877	0.312207	0.675356	0.506762
ENSG00000111676	1822	ATN1	6.38453	1.34427	0.183676	-1.3547	0.189801
ENSG00000159176	1465	CSRP1	5.99221	1.84099	0.0703291	0.756375	0.457762
ENSG00000079246	7520	XRCC5	6.18702	-0.35123	0.726587	1.67887	0.107884
ENSG00000112695	1347	COX7A2	6.21189	0.494235	0.622858	1.22749	0.233117
ENSG00000086598	10959	TMED2	6.30073	0.247318	0.805466	0.529808	0.60176
ENSG00000170540	23204	ARL6IP1	6.17509	-1.87917	0.0648442	-1.20201	0.242638
ENSG00000147065	4478	MSN	6.51936	-0.612301	0.542541	0.235481	0.816099
ENSG00000188229	10383	TUBB4B	6.297	-0.220362	0.826301	1.40758	0.173776
ENSG00000231389	3113	HLA-DPA1	6.32567	-1.68897	0.0961644	-0.0620078	0.951138
ENSG00000082153	9689	BZW1	6.32375	-0.136917	0.891533	0.866009	0.396197
ENSG00000168209	54541	DDIT4	6.51843	2.16592	0.0341062	-0.874454	0.391687
ENSG00000185236	9230	RAB11B	6.23283	0.0848775	0.932628	0.558216	0.582555
ENSG00000175166	5708	PSMD2	6.29404	0.708128	0.481476	1.13948	0.267238
ENSG00000206340	720	C4A	6.40942	-1.34507	0.18342	-0.815935	0.423627
ENSG00000159377	5692	PSMB4	6.42764	0.503568	0.61632	1.13162	0.270455
ENSG00000018625	477	ATP1A2	6.18871	1.80757	0.0754433	-3.36698	0.00289245
ENSG00000182809	1397	CRIP2	6.47979	-1.21486	0.22895	-0.0456834	0.963991
ENSG00000038382	7204	TRIO	6.25998	0.966979	0.337249	-1.17981	0.251167
ENSG00000110492	4192	MDK	6.57174	-0.448149	0.655581	1.36199	0.187525
ENSG00000130294	547	KIF1A	6.40398	2.79883	0.0067964	-0.610178	0.548241
ENSG00000133030	23164	MPRIP	6.16198	1.53884	0.128848	1.09183	0.287184
ENSG00000189091	23450	SF3B3	6.28809	-1.35326	0.180805	-0.61323	0.546259
ENSG00000102226	8237	USP11	6.08057	1.45469	0.150715	0.0552792	0.956435
ENSG00000077782	2260	FGFR1	6.26993	1.15446	0.252669	1.18278	0.250016
ENSG00000111897	57515	SERINC1	5.86956	-1.0169	0.313087	-0.975557	0.340304
ENSG00000147684	4715	NDUFB9	6.1678	1.83593	0.0710831	0.364247	0.719288
ENSG00000105968	94239	H2AFV	6.20505	-0.062583	0.950297	-1.15732	0.260037
ENSG00000075618	6624	FSCN1	6.29713	-1.61884	0.110474	1.30233	0.206799
ENSG00000116560	6421	SFPQ	6.14529	0.840796	0.403639	0.337277	0.739231
ENSG00000108774	5878	RAB5C	6.22606	-1.27892	0.205611	-2.30629	0.0313026
ENSG00000107372	7763	ZFAND5	6.09964	1.34871	0.182254	0.0375537	0.970396
ENSG00000158710	8407	TAGLN2	6.61585	0.240647	0.81061	0.609508	0.548676
ENSG00000179134	55095	SAMD4B	6.15585	2.39	0.0198487	-1.4446	0.163215
ENSG00000277075	3012	HIST1H2AE	6.48167	-0.543565	0.588657	1.54879	0.136257
ENSG00000100644	3091	HIF1A	6.20471	-2.15731	0.0347994	-2.19904	0.0391272
ENSG00000142864	26135	SERBP1	6.33268	-1.69318	0.0953562	-0.637433	0.530679
ENSG00000102804	8848	TSC22D1	6.02887	-0.721717	0.473137	-1.4744	0.155096
ENSG00000125868	11034	DSTN	6.17808	-0.532731	0.596092	0.403167	0.69087
ENSG00000034713	11345	GABARAPL2	6.02618	-0.0117188	0.990687	-1.67782	0.108091
ENSG00000089597	23193	GANAB	6.31417	-0.258201	0.797093	-0.930084	0.362816
ENSG00000146278	10957	PNRC1	6.25249	0.0888797	0.929459	1.67983	0.107694
ENSG00000214253	51024	FIS1	6.13128	1.55004	0.126136	0.272325	0.788011
ENSG00000087365	10992	SF3B2	6.25428	0.687635	0.494204	-0.0199333	0.984283
ENSG00000223865	3115	HLA-DPB1	5.99459	-1.14605	0.256104	0.547715	0.589618
ENSG00000169862	1501	CTNND2	6.10179	0.912713	0.36487	-2.2604	0.0344563
ENSG00000100345	4627	MYH9	6.21431	-0.639654	0.524715	1.05405	0.303745
ENSG00000167986	1642	DDB1	6.20064	-0.870809	0.387162	-0.853371	0.40301
ENSG00000143321	3068	HDGF	6.38287	-0.122918	0.902563	2.01501	0.0567822
ENSG00000105669	11316	COPE	6.27679	-0.391985	0.696391	0.561368	0.580443
ENSG00000183648	4707	NDUFB1	6.17903	0.494263	0.622838	1.37076	0.184813
ENSG00000113648	9555	H2AFY	6.29631	-0.345353	0.730979	0.450063	0.657241
ENSG00000022267	2273	FHL1	6.44917	0.712519	0.478772	-2.59856	0.0167058
ENSG00000100906	4792	NFKBIA	6.08293	0.121642	0.903569	-0.742048	0.466215
ENSG00000065518	4710	NDUFB4	6.20333	0.78887	0.433144	0.979115	0.338584
ENSG00000174231	10594	PRPF8	6.12534	1.44442	0.153573	0.0661583	0.947873
ENSG00000156467	7381	UQCRB	6.10681	0.508013	0.613217	0.248836	0.805886
ENSG00000177606	3725	JUN	6.4807	-0.892871	0.375321	-0.678171	0.505011
ENSG00000168309	11170	FAM107A	5.83825	1.59832	0.114971	-1.6408	0.115618
ENSG00000223654	10211	FLOT1	6.21361	0.146427	0.884052	0.973019	0.341535
ENSG00000127540	10975	UQCR11	6.24859	0.172695	0.863444	0.373085	0.712796
ENSG00000154277	7345	UCHL1	6.11995	2.07688	0.0418932	0.763421	0.45364
ENSG00000148053	4915	NTRK2	6.03323	1.2653	0.210421	-2.9338	0.00789029
ENSG00000134287	377	ARF3	6.07629	0.831343	0.408917	-1.94176	0.0655964
ENSG00000178982	27335	EIF3K	6.18301	-0.209114	0.835034	0.873039	0.39244
ENSG00000165629	509	ATP5C1	6.03934	0.174495	0.862035	1.98259	0.0605441
ENSG00000130985	7317	UBA1	6.21085	2.02736	0.0468576	1.50355	0.147474
ENSG00000044574	3309	HSPA5	6.30676	0.642258	0.523034	2.41358	0.0249381
ENSG00000115524	23451	SF3B1	6.15944	-0.0102535	0.991851	0.0335526	0.973548
ENSG00000147677	8667	EIF3H	6.29921	0.621437	0.536553	-0.579173	0.568586
ENSG00000163466	10109	ARPC2	6.20058	-0.437998	0.662885	1.59091	0.126458
ENSG00000130811	8666	EIF3G	6.26919	1.41072	0.163242	0.555019	0.584701
ENSG00000091592	22861	NLRP1	6.0186	-0.512232	0.610278	-0.634607	0.532486
ENSG00000141905	4782	NFIC	6.21984	0.975411	0.333084	-1.93235	0.0668115
ENSG00000070087	5217	PFN2	6.24573	0.596291	0.553116	-0.415715	0.681803
ENSG00000144381	3329	HSPD1	6.27874	2.58504	0.0120618	-1.24667	0.22614
ENSG00000113575	5515	PPP2CA	6.01501	0.106024	0.9159	0.307939	0.761139
ENSG00000149131	710	SERPING1	6.43983	-2.21422	0.0304372	-0.0971108	0.923552
ENSG00000163191	6282	S100A11	6.55574	-1.62364	0.109442	0.84286	0.408732
ENSG00000175203	10540	DCTN2	6.19995	-1.63635	0.106748	-0.275301	0.785755
ENSG00000165280	7415	VCP	6.22262	0.078563	0.937629	0.959668	0.348059
ENSG00000185896	3916	LAMP1	6.04842	-0.963331	0.339061	0.649816	0.522803
ENSG00000149823	738	VPS51	6.14847	-0.603401	0.548406	-0.497769	0.62378
ENSG00000137409	23787	MTCH1	6.12973	2.26274	0.0271054	-0.450504	0.656929
ENSG00000156298	7102	TSPAN7	5.6979	-1.77616	0.080532	-3.16336	0.00465393
ENSG00000167792	4723	NDUFV1	6.14148	0.325449	0.745919	0.645217	0.525721
ENSG00000082641	4779	NFE2L1	6.16945	-0.658043	0.512906	-0.470122	0.643076
ENSG00000145284	79966	SCD5	5.83411	-0.921415	0.360346	-4.13538	0.000463745
ENSG00000101558	9218	VAPA	5.97978	0.0881194	0.930061	-0.55049	0.587747
ENSG00000112245	7803	PTP4A1	5.93818	1.05473	0.295574	2.03725	0.0543234
ENSG00000135441	2647	BLOC1S1	6.09234	-0.967492	0.336994	0.69358	0.495488
ENSG00000169504	25932	CLIC4	6.4545	0.00682312	0.994578	-0.0880677	0.930651
ENSG00000135624	10574	CCT7	6.09075	0.918951	0.361623	0.789392	0.438638
ENSG00000161671	284361	EMC10	5.98952	-2.191	0.0321554	-1.5676	0.131806
ENSG00000103495	4150	MAZ	6.32093	0.738844	0.462743	0.913465	0.371288
ENSG00000099995	10291	SF3A1	6.11109	0.552196	0.582766	-2.80412	0.0105811
ENSG00000173660	7388	UQCRH	6.15552	0.497009	0.620911	0.608991	0.549012
ENSG00000182670	7267	TTC3	6.08656	1.10211	0.274603	-0.475381	0.639385
ENSG00000115266	10297	APC2	6.02362	0.0804355	0.936146	-2.12192	0.0458119
ENSG00000145730	5066	PAM	6.09209	-1.6408	0.105819	-1.01064	0.323605
ENSG00000137575	6386	SDCBP	6.26564	-0.849749	0.398679	-0.698314	0.492584
ENSG00000160710	103	ADAR	6.13857	1.63549	0.106929	-0.544509	0.591783
ENSG00000230678	6046	BRD2	6.07391	0.249621	0.803692	-0.503994	0.619472
ENSG00000113758	1627	DBN1	6.27247	-0.948724	0.346383	1.12381	0.273679
ENSG00000140262	6938	TCF12	6.18439	-0.366623	0.715127	-2.47058	0.0220671
ENSG00000163902	6184	RPN1	6.17171	-0.770592	0.443827	0.947153	0.354251
ENSG00000038427	1462	VCAN	6.08196	-1.97156	0.0530517	-1.97786	0.061111
ENSG00000118680	103910	MYL12B	6.13699	-0.760354	0.449877	1.94663	0.0649746
ENSG00000129353	57153	SLC44A2	6.08772	-1.65244	0.103416	-2.22841	0.0368234
ENSG00000168610	6774	STAT3	6.20845	-1.47972	0.143927	-0.84358	0.408338
ENSG00000167863	10476	ATP5H	6.04577	0.102083	0.919015	1.52627	0.14175
ENSG00000153827	9320	TRIP12	6.05166	-0.605019	0.547338	-0.168196	0.868026
ENSG00000122705	1211	CLTA	6.13415	-0.860111	0.392986	1.43908	0.164756
ENSG00000164713	25798	BRI3	6.17383	0.385509	0.701158	0.991132	0.332819
ENSG00000151366	4718	NDUFC2	5.99743	-0.0233476	0.981447	-0.0479288	0.962222
ENSG00000099797	9524	TECR	6.05107	-0.0951026	0.924535	0.877262	0.390195
ENSG00000175550	10589	DRAP1	6.12185	-0.695396	0.489362	1.64083	0.115611
ENSG00000169567	3094	HINT1	6.04929	0.233583	0.816066	0.770062	0.449774
ENSG00000114115	5947	RBP1	6.20002	-1.541	0.128321	2.14633	0.0435916
ENSG00000119655	10577	NPC2	6.12756	-1.72276	0.0898333	-0.144469	0.886497
ENSG00000188186	389541	LAMTOR4	6.24005	-0.108617	0.913851	-0.170965	0.865876
ENSG00000106624	165	AEBP1	6.5585	0.0340973	0.972907	2.41599	0.0248103
ENSG00000088832	2280	FKBP1A	6.04226	0.250786	0.802795	1.02475	0.317052
ENSG00000241837	539	ATP5O	6.09811	1.42473	0.159168	0.717001	0.481213
ENSG00000226492	51596	CUTA	6.15681	-0.566581	0.57301	0.92593	0.364921
ENSG00000182220	10159	ATP6AP2	6.01554	-0.492474	0.624095	0.0696888	0.945096
ENSG00000129559	4738	NEDD8	6.07292	0.122774	0.902676	1.14074	0.266724
ENSG00000105404	10567	RABAC1	6.15936	-1.01496	0.314002	-0.0181097	0.985721
ENSG00000131051	9584	RBM39	6.10799	0.521539	0.603818	1.08459	0.290307
ENSG00000101182	5688	PSMA7	6.2013	0.689912	0.492781	1.22361	0.234549
ENSG00000161547	6427	SRSF2	6.11426	0.680793	0.498495	1.45847	0.159393
ENSG00000124942	79026	AHNAK	6.44391	0.103353	0.918011	-1.78726	0.0882282
ENSG00000178104	9659	PDE4DIP	6.19791	1.75568	0.0839998	-2.12687	0.0453531
ENSG00000224774	1460	CSNK2B	6.14145	-1.50335	0.137742	0.946722	0.354466
ENSG00000173915	84833	USMG5	5.82816	0.90539	0.368705	2.88746	0.00876628
ENSG00000182149	9798	IST1	5.99058	-0.931253	0.355274	-0.939283	0.358183
ENSG00000158373	3017	HIST1H2BD	6.41311	0.0924084	0.926667	1.59831	0.124798
ENSG00000079819	2037	EPB41L2	5.69276	-1.03743	0.303499	-1.49001	0.150976
ENSG00000115091	10096	ACTR3	6.12062	-1.55868	0.124078	2.13519	0.0445922
ENSG00000155506	23367	LARP1	6.03581	1.85707	0.0679735	-0.216395	0.830752
ENSG00000228454	721	C4B	6.36034	-1.13999	0.258603	NA	NA
ENSG00000111229	10094	ARPC3	6.04487	-0.601636	0.549573	1.35069	0.191063
ENSG00000129562	1603	DAD1	6.03903	-0.838965	0.404658	-0.645059	0.525821
ENSG00000224501	3304	HSPA1B	6.42418	2.20344	0.0312241	1.341	0.194138
ENSG00000004059	381	ARF5	6.11048	0.566583	0.573009	1.41673	0.171116
ENSG00000105438	10945	KDELR1	6.17252	-1.51531	0.13469	1.44121	0.164158
ENSG00000196419	2547	XRCC6	6.03232	0.588108	0.558561	0.923625	0.366093
ENSG00000213585	7416	VDAC1	6.00476	-0.0744265	0.940907	0.648801	0.523446
ENSG00000168906	4144	MAT2A	5.85711	1.80231	0.0762771	-1.381	0.181688
ENSG00000145362	287	ANK2	6.01958	1.373	0.174615	-1.96431	0.0627622
ENSG00000071054	9448	MAP4K4	6.08392	0.982945	0.329391	-0.0783482	0.938287
ENSG00000110958	10728	PTGES3	6.07747	1.06198	0.292295	0.708692	0.486249
ENSG00000213923	1454	CSNK1E	6.01269	0.018435	0.98535	-2.25542	0.0348155
ENSG00000150093	3688	ITGB1	6.08362	-1.14974	0.254592	2.76681	0.011505
ENSG00000164929	79870	BAALC	5.48983	0.66406	0.509073	-2.45751	0.0226969
ENSG00000168003	6520	SLC3A2	6.18304	-0.201442	0.841002	-1.2372	0.229564
ENSG00000159461	267	AMFR	6.08984	-2.58571	0.0120407	-2.26853	0.0338768
ENSG00000135720	1783	DYNC1LI2	6.02434	-0.54732	0.586091	-1.21984	0.235947
ENSG00000134686	1912	PHC2	6.03176	-1.45653	0.150208	-0.554103	0.585317
ENSG00000163479	6746	SSR2	6.24434	-0.97329	0.334128	0.959422	0.34818
ENSG00000138668	3184	HNRNPD	5.9033	1.33566	0.186462	1.89647	0.0716325
ENSG00000128524	9296	ATP6V1F	6.14848	0.834031	0.407412	0.258779	0.798306
ENSG00000116871	55700	MAP7D1	5.97074	-0.780996	0.437727	0.737984	0.468629
ENSG00000110076	9379	NRXN2	5.87558	-0.408718	0.684132	-0.318357	0.753334
ENSG00000008294	9043	SPAG9	5.89558	-0.169291	0.86611	-2.28496	0.0327338
ENSG00000133313	55748	CNDP2	5.81834	0.528643	0.598909	-1.13707	0.268219
ENSG00000274081	22827	PUF60	6.01154	0.172397	0.863678	-0.938119	0.358767
ENSG00000073921	8301	PICALM	5.94135	-0.390182	0.697717	-0.277792	0.783868
ENSG00000196576	23654	PLXNB2	6.1282	-1.13479	0.26076	-1.57992	0.128958
ENSG00000139970	6252	RTN1	5.69989	0.589371	0.557719	-1.68563	0.106556
ENSG00000171223	3726	JUNB	6.25283	-1.01164	0.315579	1.5531	0.135226
ENSG00000141002	22980	TCF25	6.09104	-0.515525	0.607989	-0.111969	0.911903
ENSG00000137497	4926	NUMA1	5.98673	0.304371	0.761848	-0.947156	0.35425
ENSG00000130770	93974	ATPIF1	5.95045	0.127403	0.899027	0.923164	0.366328
ENSG00000105887	136319	MTPN	6.02272	-1.66019	0.101843	NA	NA
ENSG00000117318	3399	ID3	6.50194	-1.2231	0.225845	-0.879297	0.389115
ENSG00000182196	51329	ARL6IP4	6.00787	1.23952	0.219746	1.5247	0.14214
ENSG00000169554	9839	ZEB2	5.71404	0.708912	0.480992	-0.843649	0.408301
ENSG00000118515	6446	SGK1	5.5569	-1.39353	0.168353	-0.470524	0.642794
ENSG00000167283	10632	ATP5L	5.98888	-0.558422	0.578534	0.409642	0.686185
ENSG00000011304	5725	PTBP1	6.18002	-0.491527	0.624761	0.778255	0.445033
ENSG00000131236	10487	CAP1	6.00419	-0.295807	0.76835	-1.19613	0.244876
ENSG00000075142	6717	SRI	6.01969	-0.309088	0.758274	-1.83729	0.0802514
ENSG00000206208	6892	TAPBP	6.12658	0.138562	0.890238	1.78424	0.0887306
ENSG00000145495	10299	43530	5.87563	0.198569	0.843239	-0.815596	0.423816
ENSG00000086758	10075	HUWE1	5.94779	0.856729	0.394839	-1.23722	0.229557
ENSG00000165502	6166	RPL36AL	6.00821	-0.0539858	0.957117	0.161888	0.87293
ENSG00000278705	8366	HIST1H4B	6.19655	0.067497	0.9464	1.37611	0.183177
ENSG00000058262	29927	SEC61A1	6.06781	-1.24326	0.218374	0.376734	0.710122
ENSG00000104853	1209	CLPTM1	5.91171	-0.588535	0.558276	-2.28514	0.0327212
ENSG00000051108	9709	HERPUD1	6.11014	-0.279554	0.780735	-1.19357	0.245854
ENSG00000196628	6925	TCF4	5.85024	-1.52797	0.13152	-0.888677	0.384167
ENSG00000146701	4191	MDH2	5.93922	0.564057	0.574717	-0.0981901	0.922705
ENSG00000120896	10174	SORBS3	6.10605	-1.58863	0.117147	0.214659	0.832088
ENSG00000205581	3150	HMGN1	6.08049	-1.72563	0.0893124	1.42868	0.167689
ENSG00000107742	9806	SPOCK2	5.42734	1.00119	0.320563	-2.11689	0.0462815
ENSG00000134352	3572	IL6ST	5.84444	-1.04087	0.301909	-2.20273	0.0388303
ENSG00000130724	27243	CHMP2A	6.04284	-1.65194	0.103518	0.859723	0.399576
ENSG00000203812	8337	HIST2H2AA3	6.40901	-0.552911	0.582279	0.925705	0.365036
ENSG00000134769	1837	DTNA	5.69796	1.09041	0.279682	-2.32969	0.0297987
ENSG00000197043	309	ANXA6	5.90077	-2.30997	0.0241755	1.18483	0.249221
ENSG00000173372	712	C1QA	6.29478	-2.12559	0.0374612	-0.351563	0.728642
ENSG00000179295	5781	PTPN11	5.78352	0.222556	0.8246	-1.91843	0.0686469
ENSG00000182095	84629	TNRC18	6.08931	0.320024	0.750008	-0.93879	0.35843
ENSG00000159352	5710	PSMD4	5.98161	1.02417	0.309668	1.26562	0.219406
ENSG00000103769	8766	RAB11A	5.93977	-0.133771	0.89401	-0.423746	0.676027
ENSG00000150459	10284	SAP18	5.95375	0.0362461	0.971201	-0.79964	0.432804
ENSG00000129351	3609	ILF3	6.00334	0.673846	0.502872	0.444085	0.661489
ENSG00000182492	633	BGN	6.17483	-2.20198	0.0313324	2.98079	0.00708789
ENSG00000170144	220988	HNRNPA3	5.88835	1.2404	0.219424	2.14231	0.0439502
ENSG00000022840	9921	RNF10	5.88662	0.50742	0.613631	0.584741	0.564905
ENSG00000120438	6950	TCP1	6.07051	2.15177	0.0352523	2.32083	0.0303601
ENSG00000140990	4716	NDUFB10	5.94833	-0.268304	0.789341	0.801122	0.431964
ENSG00000118363	9789	SPCS2	5.74658	-0.100615	0.920175	0.515388	0.611624
ENSG00000140740	7385	UQCRC2	5.84372	-0.454401	0.651101	-0.897652	0.37947
ENSG00000099817	5434	POLR2E	5.96717	0.520648	0.604436	0.962218	0.346806
ENSG00000140350	8125	ANP32A	5.96656	1.62971	0.108148	2.19788	0.0392205
ENSG00000135052	51280	GOLM1	6.05742	-0.917757	0.362243	-2.67833	0.0140113
ENSG00000154380	55740	ENAH	6.0824	-0.157845	0.875083	-1.32664	0.198765
ENSG00000142156	1291	COL6A1	6.57018	-2.57537	0.0123705	2.13963	0.0441916
ENSG00000128989	10776	ARPP19	5.70578	0.0769756	0.938887	-0.642287	0.527584
ENSG00000131238	5538	PPT1	5.78877	-1.36873	0.175941	-2.65848	0.0146404
ENSG00000143420	2029	ENSA	5.97713	0.701906	0.485321	1.70111	0.103571
ENSG00000128016	7538	ZFP36	6.23253	-0.842295	0.402806	-0.412984	0.683772
ENSG00000185201	10581	IFITM2	6.17825	0.431135	0.66784	1.00934	0.324212
ENSG00000178209	5339	PLEC	6.16476	-0.315308	0.753569	-0.988053	0.334289
ENSG00000166913	7529	YWHAB	5.79256	0.0354287	0.97185	-0.259149	0.798024
ENSG00000204843	1639	DCTN1	5.94185	-0.856455	0.394989	2.13499	0.0446105
ENSG00000262860	26065	LSM14A	5.92757	0.292126	0.771149	0.0631418	0.950246
ENSG00000090863	2734	GLG1	5.94507	-1.06507	0.290907	-0.282814	0.780067
ENSG00000070831	998	CDC42	5.98354	-0.656824	0.513684	0.903155	0.376609
ENSG00000099783	4670	HNRNPM	5.98351	1.53995	0.128576	0.943044	0.3563
ENSG00000189060	3005	H1F0	5.84195	0.437878	0.662971	0.193523	0.848395
ENSG00000169398	5747	PTK2	5.8641	1.66205	0.101468	-0.499509	0.622574
ENSG00000115694	10494	STK25	6.01434	-0.861034	0.392482	1.07457	0.294665
ENSG00000139613	6601	SMARCC2	5.78426	0.194806	0.846171	-2.37525	0.0270598
ENSG00000010256	7384	UQCRC1	5.90755	-1.5154	0.134667	0.962776	0.346533
ENSG00000109107	230	ALDOC	5.78474	0.599355	0.551084	-2.69362	0.0135439
ENSG00000100979	5360	PLTP	6.1282	-1.49544	0.139788	-1.63001	0.117895
ENSG00000104852	6625	SNRNP70	6.0242	0.617753	0.538963	1.05702	0.302419
ENSG00000182534	439921	MXRA7	5.82397	-0.771882	0.443068	1.69679	0.104398
ENSG00000215021	11331	PHB2	6.15037	-0.395907	0.69351	-0.445426	0.660535
ENSG00000074201	1207	CLNS1A	5.90097	1.0547	0.295587	-2.63943	0.0152693
ENSG00000169223	10960	LMAN2	5.95879	-1.79642	0.0772187	0.981834	0.337274
ENSG00000163956	4043	LRPAP1	5.96685	-2.42596	0.0181411	0.0431628	0.965976
ENSG00000100030	5594	MAPK1	5.67011	1.49293	0.140441	-1.94854	0.0647328
ENSG00000136450	6426	SRSF1	5.90224	-0.0100511	0.992012	1.33275	0.196785
ENSG00000095787	51322	WAC	5.79471	1.41178	0.162931	-0.196904	0.845781
ENSG00000181449	6657	SOX2	6.31437	0.657763	0.513085	-1.92375	0.0679411
ENSG00000175582	5870	RAB6A	5.92913	1.0813	0.283682	-1.27491	0.216161
ENSG00000173113	51504	TRMT112	6.05231	0.457448	0.648921	1.88179	0.0736903
ENSG00000205937	10921	RNPS1	5.89812	1.46103	0.148972	1.23946	0.228745
ENSG00000006125	163	AP2B1	5.74883	-0.172386	0.863686	-2.27183	0.0336447
ENSG00000169813	3185	HNRNPF	5.95721	-0.980444	0.330614	0.671863	0.50894
ENSG00000136448	4836	NMT1	5.85615	1.49419	0.140113	-0.435732	0.667444
ENSG00000182944	2130	EWSR1	5.90544	0.526927	0.600093	0.449381	0.657725
ENSG00000102317	5935	RBM3	5.92441	-0.575293	0.56714	1.9456	0.0651061
ENSG00000136193	9805	SCRN1	5.62299	1.43962	0.154922	-2.07513	0.0503537
ENSG00000258947	10381	TUBB3	6.1498	-0.669272	0.505765	0.757238	0.457256
ENSG00000133835	3295	HSD17B4	5.77668	-2.03839	0.0457102	-1.17628	0.252547
ENSG00000178741	9377	COX5A	5.87435	0.10747	0.914757	1.18368	0.249667
ENSG00000104823	1891	ECH1	5.83337	-1.76188	0.0829375	-0.80101	0.432028
ENSG00000147274	27316	RBMX	5.84401	-0.131369	0.895901	0.513134	0.613172
ENSG00000230989	3281	HSBP1	5.8032	0.33936	0.735467	-0.588994	0.5621
ENSG00000063244	11338	U2AF2	5.93848	0.504577	0.615615	-0.800546	0.43229
ENSG00000113013	3313	HSPA9	5.83251	0.675253	0.501984	-1.42074	0.169961
ENSG00000185432	25840	METTL7A	5.58956	-1.15579	0.252127	-3.91137	0.000793461
ENSG00000154096	7070	THY1	5.23947	0.733908	0.465725	0.279205	0.782798
ENSG00000078808	51150	SDF4	6.01099	-0.948705	0.346393	-0.10806	0.914966
ENSG00000162706	57863	CADM3	5.83551	1.04831	0.298496	0.197279	0.845492
ENSG00000099341	5714	PSMD8	5.95821	-0.572094	0.569292	1.19678	0.244629
ENSG00000178952	7284	TUFM	5.85511	-0.889437	0.377149	-1.16661	0.256347
ENSG00000177697	977	CD151	6.03639	-1.98588	0.0513987	1.34342	0.193364
ENSG00000189043	4697	NDUFA4	5.67294	2.13829	0.0363744	0.316671	0.754596
ENSG00000160789	4000	LMNA	6.21293	0.105099	0.916631	3.92394	0.000769931
ENSG00000107281	56654	NPDC1	6.04166	-1.35499	0.180254	-0.36237	0.720669
ENSG00000018408	25937	WWTR1	6.05822	-1.27064	0.208524	-1.76444	0.0920887
ENSG00000104067	7082	TJP1	5.53985	-0.319766	0.750203	-1.93237	0.0668097
ENSG00000115738	3398	ID2	6.0721	-0.716032	0.476615	-0.118414	0.906856
ENSG00000160310	3275	PRMT2	5.93875	0.500851	0.61822	-1.33421	0.196314
ENSG00000054148	29085	PHPT1	6.04812	0.660135	0.511571	0.175778	0.862139
ENSG00000091129	4897	NRCAM	5.54054	0.317598	0.751839	-3.13483	0.00497213
ENSG00000063245	29924	EPN1	5.85912	0.851767	0.397567	1.62864	0.118185
ENSG00000181722	26137	ZBTB20	5.81243	-0.219292	0.827131	-1.91541	0.0690513
ENSG00000159840	7791	ZYX	6.08512	-0.25505	0.799514	0.629412	0.535816
ENSG00000100234	7078	TIMP3	6.00131	-2.32543	0.0232796	-1.7308	0.0980437
ENSG00000128245	7533	YWHAH	5.83948	1.23416	0.221725	1.5856	0.127661
ENSG00000130638	25814	ATXN10	5.77871	0.994798	0.323637	-1.53946	0.138513
ENSG00000096746	3189	HNRNPH3	5.85453	1.25913	0.212626	1.56414	0.132616
ENSG00000196465	140465	MYL6B	5.79087	-1.1562	0.251962	0.379741	0.707922
ENSG00000029363	9774	BCLAF1	5.73734	-0.0502526	0.96008	-0.262378	0.795567
ENSG00000007168	5048	PAFAH1B1	5.53062	0.814783	0.418263	-0.215711	0.831278
ENSG00000181222	5430	POLR2A	5.84223	-1.26325	0.21115	-0.351705	0.728537
ENSG00000141551	1453	CSNK1D	5.80715	1.24825	0.216553	-2.04946	0.0530143
ENSG00000176903	9240	PNMA1	5.75941	0.207613	0.836201	-2.62022	0.0159294
ENSG00000176978	29952	DPP7	5.93608	1.0384	0.303051	0.0996715	0.921543
ENSG00000094916	23468	CBX5	5.64881	-0.54616	0.586883	-1.41034	0.172969
ENSG00000172053	5859	QARS	5.85707	-2.56736	0.0126317	0.5528	0.586193
ENSG00000160948	51160	VPS28	5.893	-1.70128	0.0938178	0.370171	0.714934
ENSG00000084090	56910	STARD7	5.7392	-1.81629	0.0740798	-1.94921	0.0646479
ENSG00000148700	120	ADD3	5.8156	-0.590266	0.557122	-1.71556	0.100849
ENSG00000277791	5691	PSMB3	5.85142	0.163597	0.870572	1.49151	0.150585
ENSG00000104763	427	ASAH1	5.77099	-1.08349	0.282716	-2.22283	0.0372511
ENSG00000183258	51428	DDX41	5.92919	-0.342534	0.733088	0.662359	0.51489
ENSG00000117592	9588	PRDX6	5.84223	0.436354	0.664071	1.04739	0.306737
ENSG00000071553	537	ATP6AP1	5.75919	-0.561333	0.57656	1.15787	0.259817
ENSG00000140416	7168	TPM1	5.86469	0.0818226	0.935047	1.89262	0.0721673
ENSG00000206306	3123	HLA-DRB1	5.87007	-1.49279	0.140479	0.382251	0.706087
ENSG00000105290	333	APLP1	5.44539	0.12672	0.899566	0.611666	0.547274
ENSG00000064393	28996	HIPK2	5.39748	2.18467	0.0326383	-2.29207	0.0322501
ENSG00000108828	10493	VAT1	6.00307	-0.227769	0.820563	0.183068	0.856487
ENSG00000105854	5445	PON2	5.52962	-0.90153	0.370738	-3.64981	0.00148155
ENSG00000137207	25844	YIPF3	5.79328	-1.72986	0.0885484	0.0141103	0.988874
ENSG00000140718	79068	FTO	5.6049	-0.760381	0.449861	-2.51978	0.0198392
ENSG00000171530	6902	TBCA	5.78352	0.227309	0.820919	0.566757	0.576842
ENSG00000137710	5962	RDX	5.8708	-0.850368	0.398338	-1.81841	0.0831845
ENSG00000164054	51246	SHISA5	5.94668	-1.79202	0.0779277	0.469929	0.643212
ENSG00000080503	6595	SMARCA2	5.80431	-0.65577	0.514358	-1.59543	0.125442
ENSG00000090238	83719	YPEL3	5.81106	-0.665701	0.508031	-0.322956	0.749898
ENSG00000117410	533	ATP6V0B	5.77764	0.205684	0.837701	0.7379	0.468679
ENSG00000167470	90007	MIDN	5.80012	-1.16582	0.248079	-0.541589	0.593758
ENSG00000120738	1958	EGR1	5.96395	-1.54996	0.126157	0.373911	0.71219
ENSG00000173511	7423	VEGFB	5.83452	-0.756176	0.452359	-0.0624451	0.950794
ENSG00000174903	81876	RAB1B	5.78282	-0.456724	0.649439	0.0209764	0.983461
ENSG00000168461	11031	RAB31	5.91122	-1.36739	0.176357	-2.22109	0.0373857
ENSG00000116016	2034	EPAS1	5.63609	-0.851788	0.397555	-1.63843	0.116114
ENSG00000143569	9898	UBAP2L	5.74861	0.742222	0.460709	-0.784409	0.441493
ENSG00000250479	400916	CHCHD10	5.46515	0.930247	0.355791	-0.0228498	0.981984
ENSG00000105221	208	AKT2	5.80083	-0.429364	0.669122	-1.74696	0.0951425
ENSG00000109180	54940	OCIAD1	5.69541	-0.550314	0.584048	-0.267266	0.791851
ENSG00000005486	57414	RHBDD2	5.70199	-0.190017	0.849906	-0.511455	0.614327
ENSG00000120948	23435	TARDBP	5.75784	2.49865	0.0150851	1.20469	0.241623
ENSG00000120129	1843	DUSP1	5.90594	-0.711591	0.479343	-0.0181767	0.985668
ENSG00000110367	1656	DDX6	5.62763	0.427608	0.670393	-1.918	0.068705
ENSG00000113387	10923	SUB1	5.66003	-0.42447	0.672668	1.11536	0.277201
ENSG00000198561	1500	CTNND1	5.84049	-0.775197	0.441121	-2.29449	0.0320868
ENSG00000105767	199731	CADM4	5.41391	0.577	0.565994	-1.7795	0.0895252
ENSG00000163468	7203	CCT3	5.84648	1.94635	0.0560712	-0.218492	0.829139
ENSG00000105993	10049	DNAJB6	5.76587	3.00413	0.00381724	-0.500993	0.621547
ENSG00000051523	1535	CYBA	6.12089	-2.60493	0.0114486	-0.431187	0.670693
ENSG00000084733	10890	RAB10	5.74909	-1.93497	0.057482	-2.25985	0.0344952
ENSG00000158941	57805	CCAR2	5.71831	-0.363215	0.717659	-0.049075	0.96132
ENSG00000146066	192286	HIGD2A	5.85142	-1.33997	0.185065	-0.521629	0.607345
ENSG00000057608	2665	GDI2	5.75625	-0.967804	0.33684	1.34766	0.19202
ENSG00000129657	6397	SEC14L1	5.81107	-1.19805	0.235381	-1.74348	0.0957608
ENSG00000145912	55651	NHP2	5.79255	0.914062	0.364167	0.0876562	0.930974
ENSG00000166734	113201	CASC4	5.74031	-1.95204	0.0553773	-1.22096	0.23553
ENSG00000138071	10097	ACTR2	5.70288	-1.19195	0.237748	1.68576	0.106532
ENSG00000042753	1175	AP2S1	5.89967	-2.23457	0.028998	2.5261	0.019569
ENSG00000133169	55859	BEX1	5.15381	0.439397	0.661876	-1.43083	0.167079
ENSG00000142208	207	AKT1	5.90285	-1.10719	0.272418	0.090798	0.928507
ENSG00000078674	5108	PCM1	5.62561	-0.607496	0.545703	-0.596055	0.557461
ENSG00000175215	10106	CTDSP2	5.70466	0.646259	0.520457	-0.317971	0.753623
ENSG00000177156	6888	TALDO1	5.74655	-0.398878	0.691331	1.6819	0.107287
ENSG00000126351	7067	THRA	5.5798	0.654563	0.51513	-2.47742	0.0217437
ENSG00000101294	81502	HM13	5.81743	0.298221	0.766515	-0.931045	0.36233
ENSG00000148516	6935	ZEB1	5.76773	-2.87715	0.00546994	-2.09912	0.0479766
ENSG00000220205	6844	VAMP2	5.47499	1.54532	0.127274	0.0382038	0.969883
ENSG00000105401	11140	CDC37	5.85709	0.233481	0.816145	1.97262	0.0617449
ENSG00000177728	9772	TMEM94	5.66946	0.0670042	0.94679	-1.54139	0.138043
ENSG00000123091	26994	RNF11	5.68633	-0.981828	0.329937	-0.556487	0.583715
ENSG00000106665	7461	CLIP2	5.96264	0.218354	0.827859	-1.01591	0.321148
ENSG00000187193	4501	MT1X	5.65059	-0.746669	0.458039	-2.47764	0.0217335
ENSG00000074657	55205	ZNF532	5.7143	2.10435	0.0393403	-0.898479	0.379039
ENSG00000165637	7417	VDAC2	5.58262	-0.0949211	0.924679	1.45884	0.159293
ENSG00000162599	4774	NFIA	5.87708	0.0707331	0.943834	-2.34675	0.0287445
ENSG00000141552	51529	ANAPC11	5.87581	0.676775	0.501024	0.860914	0.398934
ENSG00000163346	57326	PBXIP1	5.65283	-0.527842	0.599462	-1.66413	0.110825
ENSG00000100242	25777	SUN2	5.62909	-0.283971	0.777363	0.788856	0.438945
ENSG00000152518	678	ZFP36L2	5.93713	-0.867035	0.38921	0.112455	0.911522
ENSG00000173457	26472	PPP1R14B	6.11082	-1.28373	0.203936	0.849819	0.404937
ENSG00000184840	54732	TMED9	5.79518	-0.619881	0.53757	1.89338	0.0720608
ENSG00000010404	3423	IDS	5.59668	1.44502	0.153403	-1.24596	0.226398
ENSG00000197858	8733	GPAA1	5.76819	-0.240548	0.810686	0.509222	0.615865
ENSG00000110880	23603	CORO1C	5.77481	0.0545189	0.956694	-0.595296	0.557958
ENSG00000177700	5441	POLR2L	5.91646	-0.849203	0.398981	1.01366	0.322195
ENSG00000163463	200185	KRTCAP2	5.85974	-0.0825734	0.934452	0.819015	0.421905
ENSG00000105576	30000	TNPO2	5.75514	1.03813	0.303175	-1.79418	0.0870841
ENSG00000138085	51374	ATRAID	5.75986	-1.4384	0.155267	-0.773746	0.447639
ENSG00000265241	9939	RBM8A	5.74497	1.01292	0.314969	-1.20098	0.24303
ENSG00000104408	3646	EIF3E	5.73689	0.129254	0.897568	-1.35817	0.188713
ENSG00000131507	80762	NDFIP1	5.61945	-1.15007	0.254459	-1.1365	0.268451
ENSG00000109654	23321	TRIM2	5.46735	1.25705	0.213372	-0.441583	0.66327
ENSG00000182768	51335	NGRN	5.53101	1.76951	0.0816445	-0.563638	0.578925
ENSG00000110717	4728	NDUFS8	5.74237	-0.145032	0.885148	0.837273	0.411795
ENSG00000179195	144348	ZNF664	5.63094	1.2069	0.231981	-1.82718	0.0818098
ENSG00000104870	2217	FCGRT	5.79635	-2.78182	0.00712118	-1.19342	0.245913
ENSG00000134121	10752	CHL1	5.04449	0.621646	0.536416	-2.19988	0.0390591
ENSG00000226248	1192	CLIC1	5.99151	-0.829092	0.41018	1.44695	0.162563
ENSG00000182087	91304	TMEM259	5.68911	0.833433	0.407746	0.157366	0.876448
ENSG00000107863	57584	ARHGAP21	5.62227	-0.277757	0.782107	0.213953	0.832632
ENSG00000166848	54386	TERF2IP	5.53025	0.899196	0.371969	-0.0145411	0.988534
ENSG00000166986	4141	MARS	5.76125	2.65175	0.0101156	0.416369	0.681333
ENSG00000137642	6653	SORL1	5.6059	-0.92471	0.358643	-2.69299	0.0135629
ENSG00000154518	518	ATP5G3	5.77269	-0.916177	0.363065	-0.228728	0.821276
ENSG00000123560	5354	PLP1	5.22025	2.94493	0.00451951	-0.300448	0.766767
ENSG00000175334	8815	BANF1	5.77175	1.32943	0.188495	0.283401	0.779623
ENSG00000244038	1650	DDOST	5.82132	-1.67407	0.0990701	-0.00912508	0.992805
ENSG00000095637	10580	SORBS1	5.54672	1.07961	0.284427	-2.57386	0.0176344
ENSG00000087191	5705	PSMC5	5.58546	0.0319069	0.974647	1.64462	0.114823
ENSG00000162909	824	CAPN2	5.76382	-0.12741	0.899022	-0.955107	0.350307
ENSG00000164754	5885	RAD21	5.6606	-0.26706	0.790294	-0.836551	0.412192
ENSG00000111540	5869	RAB5B	5.57801	0.110787	0.912137	-2.42838	0.0241613
ENSG00000188643	140576	S100A16	5.91754	-1.54934	0.126304	-1.36939	0.185234
ENSG00000169976	83443	SF3B5	5.78041	-0.840353	0.403886	0.681462	0.502969
ENSG00000118705	6185	RPN2	5.67486	-1.01161	0.315592	-0.114304	0.910074
ENSG00000142657	5226	PGD	5.68976	-1.79561	0.0773476	0.257876	0.798993
ENSG00000154723	522	ATP5J	5.60696	0.717307	0.475834	1.41221	0.172424
ENSG00000273562	4676	NAP1L4	5.57862	0.373187	0.710261	0.73545	0.470139
ENSG00000214078	8904	CPNE1	5.80593	0.0311132	0.975278	0.885753	0.385705
ENSG00000100823	328	APEX1	5.66006	-1.79617	0.0772576	-0.168504	0.867787
ENSG00000122218	1314	COPA	5.71204	0.867191	0.389126	-0.145221	0.885911
ENSG00000108175	57178	ZMIZ1	5.54756	-1.00984	0.316431	-2.05753	0.0521645
ENSG00000121413	65982	ZSCAN18	5.69114	0.7409	0.461504	-0.722972	0.477612
ENSG00000115457	3485	IGFBP2	6.13796	-1.44005	0.1548	2.06108	0.0517949
ENSG00000011600	7305	TYROBP	5.83963	-1.83603	0.0710692	-1.08187	0.291486
ENSG00000101608	10627	MYL12A	5.89253	-1.30723	0.195881	2.19628	0.0393502
ENSG00000113732	8992	ATP6V0E1	5.6297	-0.867507	0.388954	-0.883699	0.386788
ENSG00000112335	8724	SNX3	5.63661	-0.352898	0.725342	-1.60647	0.12299
ENSG00000175826	23399	CTDNEP1	5.70936	-0.487802	0.627382	0.461791	0.648943
ENSG00000148672	2746	GLUD1	5.49486	-1.04265	0.301093	-3.36239	0.00292385
ENSG00000125944	10236	HNRNPR	5.67895	0.756604	0.452105	1.15229	0.262053
ENSG00000126934	5605	MAP2K2	5.79331	1.40221	0.165758	1.23091	0.231861
ENSG00000105583	51398	WDR83OS	5.69609	-0.54904	0.584917	0.506291	0.617886
ENSG00000136938	10541	ANP32B	5.71808	1.39291	0.168538	0.686788	0.499673
ENSG00000141867	23476	BRD4	5.73196	1.87118	0.0659616	0.266362	0.792538
ENSG00000125970	22913	RALY	5.77598	0.656946	0.513607	1.72976	0.0982323
ENSG00000131116	126299	ZNF428	5.65921	-0.353613	0.724809	0.218652	0.829016
ENSG00000019144	23187	PHLDB1	5.48092	-0.735891	0.464526	0.516616	0.610781
ENSG00000067182	7132	TNFRSF1A	5.89218	-1.13876	0.25911	0.335986	0.74019
ENSG00000123143	5585	PKN1	5.76359	0.375207	0.708766	0.2648	0.793725
ENSG00000148175	2040	STOM	5.68434	0.294829	0.769093	-2.12682	0.0453579
ENSG00000175756	54998	AURKAIP1	5.78849	0.689767	0.492872	0.513417	0.612978
ENSG00000105402	8775	NAPA	5.642	0.698112	0.487674	1.45708	0.159773
ENSG00000134531	2012	EMP1	6.29034	-2.08419	0.0411999	-2.488	0.0212526
ENSG00000167671	80700	UBXN6	5.68804	0.404905	0.686918	-0.282865	0.780029
ENSG00000143702	9859	CEP170	5.65059	-0.609073	0.544664	-0.517803	0.609967
ENSG00000008952	7095	SEC62	5.38131	0.166683	0.868153	-1.01808	0.320138
ENSG00000183011	84316	NAA38	5.77094	-0.662239	0.510232	0.851458	0.404047
ENSG00000168159	149603	RNF187	5.69536	0.766443	0.446273	-0.0192491	0.984823
ENSG00000171604	51523	CXXC5	5.69579	0.927088	0.357416	-0.611724	0.547236
ENSG00000142669	83442	SH3BGRL3	5.93527	-0.712667	0.478681	0.384382	0.70453
ENSG00000008018	5689	PSMB1	5.63506	-0.226109	0.821848	2.10219	0.0476798
ENSG00000150753	22948	CCT5	5.58244	1.25569	0.21386	1.29352	0.209772
ENSG00000178035	3615	IMPDH2	5.78329	0.299051	0.765885	-0.61289	0.54648
ENSG00000142599	473	RERE	5.59404	1.0864	0.281439	-1.58812	0.127087
ENSG00000184014	23258	DENND5A	5.63176	0.0607358	0.951762	-2.37058	0.0273299
ENSG00000170248	10015	PDCD6IP	5.70447	1.01883	0.312176	1.18226	0.250216
ENSG00000169710	2194	FASN	5.7018	0.799424	0.427046	-0.70902	0.48605
ENSG00000169439	6383	SDC2	6.00018	-0.265981	0.791122	-0.338336	0.738444
ENSG00000140526	11057	ABHD2	5.4742	-1.34093	0.184753	-1.87647	0.0744494
ENSG00000136295	80727	TTYH3	5.59024	-0.0325859	0.974108	-0.38941	0.700864
ENSG00000111786	8683	SRSF9	5.71583	0.0597688	0.952529	1.15028	0.262861
ENSG00000168000	26580	BSCL2	5.11774	-1.71821	0.0906655	1.1734	0.253671
ENSG00000179604	23580	CDC42EP4	5.67638	1.44199	0.154253	-3.14134	0.00489775
ENSG00000170275	10491	CRTAP	5.65332	-0.622405	0.53592	1.03825	0.310872
ENSG00000163430	11167	FSTL1	6.28817	-3.25276	0.0018379	2.44996	0.0230683
ENSG00000168175	93487	MAPK1IP1L	5.75534	-1.76202	0.0829124	-1.34378	0.19325
ENSG00000168488	11273	ATXN2L	5.68913	1.34763	0.1826	0.686127	0.500082
ENSG00000171634	2186	BPTF	5.48922	1.31541	0.193136	-1.10509	0.281527
ENSG00000147862	4781	NFIB	5.66672	1.46371	0.14824	-2.14225	0.0439557
ENSG00000102882	5595	MAPK3	5.60312	-0.29219	0.771101	-0.645736	0.525391
ENSG00000111674	2026	ENO2	5.65111	1.36246	0.177901	0.0146107	0.98848
ENSG00000182054	3418	IDH2	5.57227	-1.08089	0.283865	-0.43356	0.668995
ENSG00000170027	7532	YWHAG	5.47711	1.85726	0.0679462	1.10736	0.280566
ENSG00000101160	1522	CTSZ	5.56312	-0.947676	0.346913	0.833834	0.413687
ENSG00000100412	50	ACO2	5.63907	1.32488	0.189992	-1.57178	0.130833
ENSG00000132692	63827	BCAN	5.27295	0.805982	0.423282	-2.11905	0.0460797
ENSG00000085733	2017	CTTN	5.67943	1.86558	0.0667537	1.36267	0.187312
ENSG00000171766	2628	GATM	5.0449	0.824355	0.412846	-2.61847	0.0159908
ENSG00000109099	5376	PMP22	5.56274	0.317649	0.7518	-0.048756	0.961571
ENSG00000101210	1917	EEF1A2	5.09083	0.904075	0.369397	0.754812	0.45868
ENSG00000161714	113026	PLCD3	5.68313	-0.206136	0.837349	-1.1456	0.264749
ENSG00000130332	51690	LSM7	5.69092	0.920529	0.360805	0.842016	0.409194
ENSG00000266028	23380	SRGAP2	5.67381	1.72282	0.0898234	0.667868	0.511436
ENSG00000180304	4947	OAZ2	5.5762	-1.44506	0.153393	-0.502668	0.620389
ENSG00000196405	51466	EVL	5.50196	-0.0294089	0.976631	1.75277	0.0941179
ENSG00000197965	9019	MPZL1	5.57496	-1.64124	0.105727	-1.12854	0.271725
ENSG00000104695	5516	PPP2CB	5.51827	0.254679	0.7998	-0.98326	0.336588
ENSG00000169604	84168	ANTXR1	5.46516	-1.82417	0.0728655	-1.14875	0.263476
ENSG00000214736	100188893	TOMM6	5.65393	0.875668	0.384534	1.70941	0.102
ENSG00000079805	1785	DNM2	5.63563	0.703959	0.48405	0.31231	0.757862
ENSG00000130338	56995	TULP4	5.3159	0.799072	0.427248	2.27829	0.0331935
ENSG00000254999	55845	BRK1	5.55446	-0.590944	0.55667	1.09575	0.285502
ENSG00000125818	9491	PSMF1	5.63711	0.643429	0.522279	-1.4099	0.173096
ENSG00000143799	142	PARP1	5.6338	1.05891	0.293683	-0.0339198	0.973259
ENSG00000141759	10907	TXNL4A	5.62478	1.18491	0.240501	1.94844	0.0647454
ENSG00000143418	29956	CERS2	5.62685	1.58294	0.118439	0.777428	0.44551
ENSG00000141959	5211	PFKL	5.66626	0.0285684	0.977299	0.75918	0.456118
ENSG00000142507	5694	PSMB6	5.5529	-0.103524	0.917876	1.32716	0.198596
ENSG00000090621	8761	PABPC4	5.58421	1.21169	0.230151	0.121509	0.904434
ENSG00000010244	7756	ZNF207	5.57465	0.388182	0.699189	0.185889	0.854302
ENSG00000162511	7805	LAPTM5	5.59508	-2.02302	0.0473163	-1.38133	0.181589
ENSG00000126457	3276	PRMT1	5.61778	0.251701	0.802091	0.288559	0.775727
ENSG00000196562	55959	SULF2	5.8728	-1.9029	0.0616221	-1.94039	0.0657722
ENSG00000109046	26118	WSB1	5.77853	1.1926	0.237497	1.10465	0.281713
ENSG00000149100	10480	EIF3M	5.60416	0.315337	0.753547	0.153081	0.879784
ENSG00000007080	115098	CCDC124	5.62808	1.26912	0.209063	0.942854	0.356395
ENSG00000177556	475	ATOX1	5.5314	-0.347027	0.729727	0.894715	0.381003
ENSG00000168137	55209	SETD5	5.50095	0.878018	0.383267	-1.21897	0.236269
ENSG00000159403	715	C1R	5.94888	-2.35857	0.021458	0.213808	0.832743
ENSG00000133142	79921	TCEAL4	5.5578	0.377941	0.706743	0.440289	0.664192
ENSG00000033627	535	ATP6V0A1	5.40229	0.135446	0.892691	-0.831064	0.415216
ENSG00000100353	8664	EIF3D	5.58544	0.343608	0.732284	-1.12741	0.27219
ENSG00000132329	10267	RAMP1	4.8851	0.906378	0.368187	-2.49483	0.0209414
ENSG00000148337	25792	CIZ1	5.60778	2.14232	0.0360355	0.203866	0.840406
ENSG00000002834	3927	LASP1	5.55273	-0.116778	0.907407	0.0877135	0.930929
ENSG00000014641	4190	MDH1	5.48237	0.511484	0.610799	1.58234	0.128403
ENSG00000129103	25870	SUMF2	5.58344	-1.07552	0.28624	-0.233363	0.817722
ENSG00000117362	51107	APH1A	5.62805	-1.20578	0.232407	-1.555	0.134773
ENSG00000156639	60685	ZFAND3	5.46258	0.575377	0.567084	-1.68428	0.10682
ENSG00000138834	23162	MAPK8IP3	5.40843	0.161344	0.872338	0.542227	0.593326
ENSG00000198911	6721	SREBF2	5.54952	1.58475	0.118025	-1.95844	0.0634894
ENSG00000165916	5702	PSMC3	5.54098	0.449704	0.654466	1.69453	0.104831
ENSG00000124181	5335	PLCG1	5.83053	0.450323	0.654022	-0.513822	0.6127
ENSG00000160752	2224	FDPS	5.67769	-0.0454504	0.963892	0.738209	0.468496
ENSG00000157933	6497	SKI	5.67035	0.664924	0.508524	-1.48271	0.15289
ENSG00000162191	51035	UBXN1	5.52578	0.44489	0.657923	0.400063	0.69312
ENSG00000120727	51247	PAIP2	5.41135	1.2748	0.207057	1.17648	0.252466
ENSG00000127616	6597	SMARCA4	5.57881	0.265717	0.791324	0.8227	0.419853
ENSG00000032444	10908	PNPLA6	5.60454	0.112852	0.910507	0.611224	0.547561
ENSG00000178252	11180	WDR6	5.55584	-0.893419	0.37503	-1.18225	0.250222
ENSG00000101361	10528	NOP56	5.58766	2.3591	0.0214299	0.322967	0.74989
ENSG00000157514	1831	TSC22D3	5.52446	-0.713226	0.478337	-0.493139	0.626992
ENSG00000068697	9741	LAPTM4A	5.53921	-2.33899	0.0225184	-0.485695	0.632174
ENSG00000100138	4809	SNU13	5.57396	0.57443	0.56772	-0.153339	0.879584
ENSG00000132002	3337	DNAJB1	5.70671	1.64563	0.104816	0.877339	0.390154
ENSG00000140937	1009	CDH11	5.83318	-1.88247	0.0643882	-0.460646	0.649751
ENSG00000007202	9703	KIAA0100	5.60473	1.04495	0.300035	-1.14086	0.266673
ENSG00000177731	2314	FLII	5.80735	0.511432	0.610835	1.51288	0.145102
ENSG00000180573	8334	HIST1H2AC	5.55005	0.349144	0.728145	0.802441	0.431218
ENSG00000143870	10130	PDIA6	5.52538	-1.40712	0.164303	0.980808	0.337768
ENSG00000138443	10152	ABI2	5.5643	-1.72196	0.0899794	-2.75436	0.0118298
ENSG00000137106	9380	GRHPR	5.55898	0.772277	0.442835	-1.39855	0.176433
ENSG00000197006	51108	METTL9	5.60335	-2.10798	0.0390137	-1.15624	0.260469
ENSG00000155096	51582	AZIN1	5.58243	0.414416	0.679976	-1.47549	0.154804
ENSG00000184076	29796	UQCR10	5.50496	0.0921498	0.926871	0.869255	0.39446
ENSG00000137845	102	ADAM10	5.44727	-0.139435	0.889551	-0.755195	0.458455
ENSG00000168439	10963	STIP1	5.60964	2.99117	0.00396169	1.34971	0.191372
ENSG00000099204	3983	ABLIM1	5.45825	-0.846323	0.400573	-2.30416	0.0314425
ENSG00000136527	6434	TRA2B	5.50876	0.737579	0.463507	1.23135	0.231702
ENSG00000084623	8668	EIF3I	5.73288	0.261797	0.794332	-0.498686	0.623144
ENSG00000072310	6720	SREBF1	5.60895	-1.40602	0.164626	-1.20062	0.243164
ENSG00000134644	9698	PUM1	5.52053	0.848594	0.399318	-1.90544	0.0703988
ENSG00000214022	29803	REPIN1	5.50804	1.84655	0.0695064	-2.00362	0.0580798
ENSG00000175387	4087	SMAD2	5.41612	-0.371078	0.711823	0.142399	0.888112
ENSG00000090060	10914	PAPOLA	5.47221	1.12171	0.26624	0.307451	0.761505
ENSG00000104765	665	BNIP3L	5.59625	0.621621	0.536432	0.138165	0.891417
ENSG00000149357	55004	LAMTOR1	5.56431	-1.0366	0.303883	-0.661348	0.515526
ENSG00000006118	54972	TMEM132A	5.44474	0.996921	0.322613	-0.14003	0.88996
ENSG00000055163	26999	CYFIP2	5.10067	-0.106859	0.91524	-1.39782	0.176647
ENSG00000159228	873	CBR1	5.44089	0.104443	0.91715	0.577445	0.569732
ENSG00000203880	55251	PCMTD2	5.39172	-0.201632	0.840854	-1.55876	0.133882
ENSG00000031698	6301	SARS	5.46821	0.805883	0.423339	-0.308795	0.760497
ENSG00000062485	1431	CS	5.53377	0.668904	0.505999	-1.26186	0.22073
ENSG00000141027	9611	NCOR1	5.48585	1.11397	0.26952	-1.47482	0.154983
ENSG00000144028	23020	SNRNP200	5.52429	-0.0636063	0.949485	-1.42268	0.169401
ENSG00000106803	10952	SEC61B	5.60962	-0.565797	0.57354	1.75017	0.094576
ENSG00000134970	51014	TMED7	5.52203	-2.29013	0.0253702	0.00597304	0.99529
ENSG00000099864	5064	PALM	5.74142	-1.02125	0.311037	0.322454	0.750273
ENSG00000141279	9520	NPEPPS	5.48479	0.32847	0.743644	-2.16215	0.042205
ENSG00000168090	10980	COPS6	5.51325	1.10336	0.274065	0.298329	0.768361
ENSG00000134871	1284	COL4A2	5.89199	-2.32401	0.023361	2.63255	0.0155029
ENSG00000063660	2817	GPC1	5.59307	-0.659898	0.511723	0.820897	0.420856
ENSG00000164292	22836	RHOBTB3	5.6978	-0.550525	0.583904	-1.52114	0.143027
ENSG00000101421	128866	CHMP4B	5.44685	-0.45987	0.647191	-0.383384	0.705259
ENSG00000135926	64114	TMBIM1	5.6244	-0.811131	0.420342	0.126935	0.90019
ENSG00000245532	283131	NEAT1	5.86602	0.971736	0.334895	2.08585	0.0492792
ENSG00000085662	231	AKR1B1	5.31409	0.791679	0.431516	-0.281446	0.781102
ENSG00000107331	20	ABCA2	5.43952	1.16115	0.249956	0.640058	0.529004
ENSG00000179094	5187	PER1	5.40591	0.338698	0.735963	-1.92252	0.068104
ENSG00000131018	23345	SYNE1	5.34549	0.54884	0.585053	-1.90849	0.069985
ENSG00000104388	5862	RAB2A	5.33255	0.0791256	0.937183	-0.79082	0.437822
ENSG00000014216	823	CAPN1	5.62437	-1.68006	0.0978951	-0.645329	0.525649
ENSG00000012822	57658	CALCOCO1	5.44129	-0.0908324	0.927914	-2.46877	0.0221533
ENSG00000171206	81603	TRIM8	5.50741	0.383908	0.702338	-0.255261	0.800986
ENSG00000136930	5695	PSMB7	5.53112	1.89865	0.062189	1.91409	0.0692282
ENSG00000054523	23095	KIF1B	5.47207	1.97812	0.0522887	-3.29469	0.00342685
ENSG00000182985	23705	CADM1	5.50619	-0.455092	0.650606	-1.62619	0.118708
ENSG00000106263	8662	EIF3B	5.6007	1.77953	0.0799719	1.00106	0.328108
ENSG00000197226	23061	TBC1D9B	5.60232	1.46303	0.148426	-0.999883	0.328663
ENSG00000106244	11333	PDAP1	5.54753	-0.122817	0.902643	1.83699	0.0802959
ENSG00000135924	3300	DNAJB2	5.59811	2.07916	0.0416762	0.432649	0.669647
ENSG00000162704	10092	ARPC5	5.57801	-1.32776	0.189045	3.28945	0.00346915
ENSG00000165458	3636	INPPL1	5.59044	-0.512673	0.609972	-2.90946	0.00833939
ENSG00000126261	10054	UBA2	5.49668	0.340771	0.734409	-0.237095	0.814863
ENSG00000138674	22872	SEC31A	5.49176	1.09469	0.277815	-0.357531	0.724236
ENSG00000105088	93145	OLFM2	5.16339	-1.89393	0.0628239	-2.62111	0.0158981
ENSG00000166313	322	APBB1	5.41617	-0.344289	0.731775	0.329698	0.744869
ENSG00000176788	10409	BASP1	5.41907	-1.56057	0.123631	0.752463	0.460061
ENSG00000187957	92737	DNER	5.42405	-0.249568	0.803733	-0.896485	0.380079
ENSG00000108848	51747	LUC7L3	5.39598	1.11361	0.269673	0.0749701	0.940943
ENSG00000173402	1605	DAG1	5.42165	-1.17071	0.24612	-3.306	0.00333728
ENSG00000117713	8289	ARID1A	5.55959	0.809094	0.421504	-1.82837	0.081625
ENSG00000155876	10670	RRAGA	5.37498	-0.316237	0.752867	-0.644001	0.526493
ENSG00000172020	2596	GAP43	5.16416	0.124776	0.901098	-0.165704	0.869963
ENSG00000117691	29937	NENF	5.46314	-1.12796	0.263612	0.90971	0.37322
ENSG00000152556	5213	PFKM	5.41291	-2.36658	0.0210372	-3.03172	0.0063071
ENSG00000111639	51258	MRPL51	5.48789	0.424367	0.672743	1.18486	0.249207
ENSG00000172531	5499	PPP1CA	5.53784	-1.24083	0.219265	1.2763	0.21568
ENSG00000152661	2697	GJA1	5.47315	0.376333	0.707933	-1.44865	0.162091
ENSG00000266412	8031	NCOA4	5.40501	-1.22834	0.223886	-1.48019	0.153557
ENSG00000241553	10093	ARPC4	5.5526	-0.412926	0.681061	1.34066	0.194244
ENSG00000132716	50717	DCAF8	5.49866	-0.416788	0.678249	-1.54916	0.13617
ENSG00000117394	6513	SLC2A1	5.46712	0.446585	0.656705	-1.48845	0.151384
ENSG00000100813	22985	ACIN1	5.58202	1.91382	0.060185	0.818437	0.422228
ENSG00000234741	60674	GAS5	5.75879	2.61217	0.0112325	0.181216	0.857922
ENSG00000004455	204	AK2	5.48402	1.80186	0.0763475	0.303871	0.764193
ENSG00000213619	4722	NDUFS3	5.39499	0.471397	0.638984	0.622695	0.540138
ENSG00000153944	124540	MSI2	5.36387	0.000997104	0.999208	-3.00876	0.00664826
ENSG00000103202	4833	NME4	5.69741	0.135813	0.892402	-0.0107045	0.991559
ENSG00000105855	3696	ITGB8	5.33816	-0.188778	0.850873	-2.69829	0.0134043
ENSG00000125107	23019	CNOT1	5.57224	-0.755588	0.45271	-0.306937	0.761891
ENSG00000005339	1387	CREBBP	5.43196	0.967771	0.336856	-1.68907	0.105886
ENSG00000121774	10657	KHDRBS1	5.6301	0.0452006	0.96409	1.75605	0.0935436
ENSG00000177565	79718	TBL1XR1	5.38701	-1.01458	0.314184	0.566844	0.576783
ENSG00000135446	1019	CDK4	5.62067	-0.210973	0.833589	0.23599	0.815709
ENSG00000197157	27044	SND1	5.54444	1.59284	0.116198	-0.511251	0.614468
ENSG00000003756	10181	RBM5	5.44915	0.194955	0.846055	0.260427	0.797052
ENSG00000276879	83982	IFI27L2	5.49341	-0.826769	0.411486	-0.292661	0.772631
ENSG00000176871	55884	WSB2	5.43265	-1.23488	0.221458	-0.427638	0.673234
ENSG00000244687	7335	UBE2V1	5.40518	-0.186378	0.852747	-0.629517	0.535748
ENSG00000188243	170622	COMMD6	5.53019	0.817078	0.41696	0.923248	0.366285
ENSG00000198408	10724	MGEA5	5.3991	1.12374	0.265384	1.44488	0.163136
ENSG00000166226	10576	CCT2	5.41295	1.14419	0.25687	-0.0843832	0.933545
ENSG00000116754	9295	SRSF11	5.46862	1.14739	0.255555	0.0139071	0.989034
ENSG00000163539	23122	CLASP2	5.15034	0.15046	0.880882	-0.923721	0.366045
ENSG00000084754	3030	HADHA	5.43059	-2.29706	0.0249473	-1.25529	0.22306
ENSG00000185825	10134	BCAP31	5.44895	0.0844124	0.932996	0.470968	0.642482
ENSG00000152291	10618	TGOLN2	5.38779	1.45068	0.151826	0.249594	0.805308
ENSG00000008710	5310	PKD1	5.55719	0.887965	0.377934	2.0818	0.0496828
ENSG00000197457	50861	STMN3	5.49537	0.119393	0.905344	-1.74003	0.0963781
ENSG00000113269	55819	RNF130	5.5012	-0.0858233	0.931879	0.515472	0.611566
ENSG00000103266	10273	STUB1	5.49907	0.176086	0.860791	0.906824	0.37471
ENSG00000082898	7514	XPO1	5.36697	1.49789	0.139153	1.49347	0.150075
ENSG00000143252	6391	SDHC	5.41045	1.02642	0.308616	-0.996786	0.33013
ENSG00000127445	5300	PIN1	5.4509	0.66598	0.507853	1.1754	0.252891
ENSG00000028528	6642	SNX1	5.28989	-1.34593	0.183146	0.10026	0.921082
ENSG00000100804	5693	PSMB5	5.48282	-0.303161	0.762765	1.12069	0.274978
ENSG00000146731	908	CCT6A	5.47794	1.71898	0.0905249	0.354717	0.726312
ENSG00000198898	830	CAPZA2	5.33038	-0.535322	0.594311	-0.379121	0.708375
ENSG00000002330	572	BAD	5.6011	-1.31864	0.19206	0.314477	0.756238
ENSG00000274958	3705	ITPK1	5.39636	-0.480114	0.632808	-0.604221	0.55212
ENSG00000177885	2885	GRB2	5.41544	-0.0972816	0.922811	-0.0188096	0.985169
ENSG00000152102	130074	FAM168B	5.44509	0.0978941	0.922327	-0.325151	0.748259
ENSG00000239672	4830	NME1	5.40489	0.427301	0.670616	0.403512	0.690619
ENSG00000257727	10330	CNPY2	5.50751	0.204015	0.838999	1.31306	0.203223
ENSG00000164985	11168	PSIP1	5.27835	-0.526596	0.600322	-0.543116	0.592725
ENSG00000174306	23051	ZHX3	5.52735	-1.11914	0.267326	-3.78595	0.00107097
ENSG00000091527	55573	CDV3	5.39344	-0.739557	0.462313	-0.942788	0.356428
ENSG00000054965	23201	FAM168A	5.19699	0.33592	0.738047	-3.23664	0.00392455
ENSG00000023191	6050	RNH1	5.66239	-0.665322	0.508271	1.21863	0.236396
ENSG00000147526	6867	TACC1	5.41854	-1.75779	0.0836372	-1.59148	0.126329
ENSG00000080845	22839	DLGAP4	5.39767	0.629229	0.531472	0.534067	0.598861
ENSG00000132688	10763	NES	5.67341	0.656955	0.5136	-1.12547	0.272993
ENSG00000181789	22820	COPG1	5.44251	-1.39741	0.167189	1.54997	0.135975
ENSG00000164828	23353	SUN1	5.57207	2.30229	0.0246323	0.526862	0.603769
ENSG00000116649	6723	SRM	5.49468	1.40136	0.166009	-0.173638	0.8638
ENSG00000169230	27166	PRELID1	5.60764	-0.724963	0.471156	0.780883	0.443519
ENSG00000107262	573	BAG1	5.30844	-0.49102	0.625117	-0.56893	0.575392
ENSG00000158828	65018	PINK1	5.28573	0.178233	0.859111	-1.69305	0.105116
ENSG00000113719	57222	ERGIC1	5.50338	-0.501898	0.617487	-2.07127	0.0507459
ENSG00000181029	126003	TRAPPC5	5.50883	0.149295	0.881797	0.634655	0.532455
ENSG00000143543	10899	JTB	5.47243	1.25087	0.215602	0.538044	0.59616
ENSG00000131100	529	ATP6V1E1	5.30766	0.95894	0.341252	1.60584	0.123127
ENSG00000187243	81557	MAGED4B	5.3508	0.25171	0.802084	-3.02705	0.00637505
ENSG00000144746	10550	ARL6IP5	5.41096	-1.59525	0.115658	-0.510089	0.615268
ENSG00000169727	2873	GPS1	5.41451	-0.54354	0.588674	0.751071	0.460881
ENSG00000170043	58485	TRAPPC1	5.49796	-0.252657	0.801355	1.52459	0.142166
ENSG00000174080	8722	CTSF	5.30264	-0.729181	0.468591	-1.49452	0.149802
ENSG00000205352	54458	PRR13	5.52202	-0.0204563	0.983744	0.996175	0.330419
ENSG00000078304	5527	PPP2R5C	5.34674	0.234292	0.815517	-1.19381	0.245765
ENSG00000119705	81892	SLIRP	5.42318	1.32329	0.190516	1.89672	0.071598
ENSG00000101856	10857	PGRMC1	5.21901	-0.687676	0.494179	1.53967	0.138461
ENSG00000273749	23191	CYFIP1	5.52709	-3.16649	0.00237764	-1.57724	0.129572
ENSG00000157227	4323	MMP14	5.99882	-2.62072	0.0109822	1.02341	0.317673
ENSG00000173726	9804	TOMM20	5.28217	0.811708	0.420013	0.352014	0.728309
ENSG00000100591	10598	AHSA1	5.3451	2.34347	0.022272	0.164147	0.871173
ENSG00000196235	6829	SUPT5H	5.46093	0.400447	0.690181	-0.714954	0.482451
ENSG00000133612	116988	AGAP3	5.48734	1.70729	0.0926882	1.50369	0.147439
ENSG00000152558	114908	TMEM123	5.40213	-0.813677	0.418892	-0.393385	0.69797
ENSG00000213465	402	ARL2	5.3637	-0.0817979	0.935067	1.45296	0.160903
ENSG00000100632	2079	ERH	5.31332	-0.324434	0.746684	-0.43935	0.664861
ENSG00000138448	3685	ITGAV	5.38513	-1.53771	0.129124	-0.790908	0.437772
ENSG00000168710	10768	AHCYL1	5.34914	-0.157446	0.875397	-2.35375	0.0283223
ENSG00000106609	55069	TMEM248	5.47531	-0.672388	0.503793	-0.635498	0.531916
ENSG00000137100	11258	DCTN3	5.42989	0.844592	0.401532	0.358857	0.723257
ENSG00000152377	6695	SPOCK1	4.71221	0.11885	0.905772	0.365599	0.718293
ENSG00000125817	1059	CENPB	5.55701	-0.690179	0.492614	0.503426	0.619865
ENSG00000159388	7832	BTG2	5.53188	-0.924589	0.358705	-0.417102	0.680805
ENSG00000204310	10554	AGPAT1	5.41458	0.0959181	0.92389	-0.633503	0.533192
ENSG00000189067	9516	LITAF	5.36501	-1.104	0.273787	-0.65112	0.521977
ENSG00000102225	5127	CDK16	5.49395	0.995093	0.323494	2.17789	0.0408663
ENSG00000177410	441951	ZFAS1	5.72479	1.94639	0.0560665	0.0184141	0.985481
ENSG00000135535	8763	CD164	5.47676	-1.61177	0.112007	0.593043	0.559437
ENSG00000198231	11325	DDX42	5.32603	1.16847	0.247016	0.664605	0.513481
ENSG00000130520	25804	LSM4	5.4822	1.79749	0.0770471	1.38339	0.180965
ENSG00000102898	10204	NUTF2	5.43528	0.453815	0.65152	0.39719	0.695205
ENSG00000126005	101410538	MMP24-AS1	5.46084	-0.27557	0.78378	NA	NA
ENSG00000213928	10379	IRF9	5.39548	-0.580773	0.563464	-0.761929	0.454511
ENSG00000087258	2775	GNAO1	5.12901	0.103623	0.917797	-1.9303	0.0670794
ENSG00000064601	5476	CTSA	5.58984	-0.806482	0.422997	1.30698	0.205242
ENSG00000108349	22794	CASC3	5.33349	1.42159	0.160071	-2.08858	0.0490081
ENSG00000183020	161	AP2A2	5.43633	0.283184	0.777964	1.16925	0.255305
ENSG00000073584	6605	SMARCE1	5.39632	-0.79381	0.430284	1.51046	0.145714
ENSG00000072110	87	ACTN1	5.83901	0.373165	0.710277	2.21105	0.0381696
ENSG00000022277	51507	RTFDC1	5.32705	-0.685852	0.49532	-0.919699	0.368095
ENSG00000143621	3608	ILF2	5.44446	-0.445256	0.65766	0.949353	0.353157
ENSG00000086061	3301	DNAJA1	5.24707	1.90813	0.0609293	-0.394681	0.697028
ENSG00000090006	8425	LTBP4	5.71632	0.203293	0.839561	-0.62656	0.537649
ENSG00000116171	6342	SCP2	5.31396	-1.50371	0.137648	-1.31564	0.202371
ENSG00000108588	57003	CCDC47	5.30659	0.0692828	0.944984	-0.687695	0.499113
ENSG00000143183	54499	TMCO1	5.3607	-0.92646	0.35774	-1.05082	0.305192
ENSG00000170525	5209	PFKFB3	5.66603	-0.256153	0.798667	-0.514987	0.611899
ENSG00000136888	9550	ATP6V1G1	5.40636	-0.139885	0.889197	1.51581	0.144363
ENSG00000100836	8106	PABPN1	5.41565	0.460001	0.647098	0.687298	0.499358
ENSG00000133243	55643	BTBD2	5.45463	1.10201	0.274648	-0.658568	0.517275
ENSG00000080822	56650	CLDND1	5.34432	1.13121	0.26225	-0.00258497	0.997962
ENSG00000018189	22902	RUFY3	5.23968	-2.3691	0.0209067	-1.23125	0.231738
ENSG00000116044	4780	NFE2L2	5.3634	-1.8547	0.0683163	-1.77709	0.0899311
ENSG00000149932	124446	TMEM219	5.49885	-1.30613	0.196254	-0.244444	0.809241
ENSG00000140545	4240	MFGE8	5.45163	-1.56394	0.122838	0.42486	0.675227
ENSG00000111275	217	ALDH2	5.35931	-0.809974	0.421001	-2.37091	0.0273103
ENSG00000148248	6836	SURF4	5.44532	-0.135207	0.892879	0.697087	0.493336
ENSG00000221869	1052	CEBPD	5.80958	0.120209	0.9047	-0.144103	0.886783
ENSG00000131508	7322	UBE2D2	5.40914	-2.09627	0.0400771	0.754753	0.458714
ENSG00000143545	5872	RAB13	5.51029	-0.492721	0.623921	-0.0747786	0.941093
ENSG00000146535	2768	GNA12	5.28083	0.858927	0.393634	-2.09012	0.0488564
ENSG00000143198	4259	MGST3	5.42297	1.87692	0.065157	1.56398	0.132654
ENSG00000134250	4853	NOTCH2	5.56334	-1.67542	0.0988045	-2.49989	0.0207135
ENSG00000125648	79085	SLC25A23	5.37883	0.379567	0.705543	-2.54495	0.0187826
ENSG00000135679	4193	MDM2	5.26792	-1.59631	0.115421	-0.375587	0.710962
ENSG00000141756	60681	FKBP10	5.63951	-2.10782	0.0390281	0.552254	0.58656
ENSG00000090581	84572	GNPTG	5.47112	-1.5988	0.114865	-1.52662	0.141663
ENSG00000092010	5720	PSME1	5.44843	-0.703456	0.484361	0.191104	0.850266
ENSG00000126524	51119	SBDS	5.30878	-0.290415	0.772452	-1.62964	0.117974
ENSG00000179262	5886	RAD23A	5.34379	1.09586	0.277309	1.33763	0.195217
ENSG00000166333	3611	ILK	5.53716	-1.86234	0.0672155	0.551576	0.587016
ENSG00000115541	3336	HSPE1	5.47296	2.73642	0.00805887	0.665098	0.513171
ENSG00000144560	9686	VGLL4	5.51941	-0.596539	0.552951	0.309679	0.759834
ENSG00000134825	746	TMEM258	5.54313	0.0750567	0.940407	1.24457	0.226898
ENSG00000062716	81671	VMP1	5.32243	0.555346	0.580623	0.944006	0.35582
ENSG00000079308	7145	TNS1	5.47242	-0.596786	0.552787	-1.03806	0.31096
ENSG00000131981	3958	LGALS3	5.67551	-0.973454	0.334047	0.0013167	0.998962
ENSG00000169715	4493	MT1E	5.01856	-0.0553893	0.956003	-2.04504	0.0534852
ENSG00000159199	516	ATP5G1	5.34318	0.980632	0.330522	0.834512	0.413314
ENSG00000180354	222166	MTURN	5.31458	2.92759	0.00474688	-0.378026	0.709177
ENSG00000099901	5902	RANBP1	5.37225	-0.41253	0.68135	1.34341	0.193368
ENSG00000162434	3716	JAK1	5.40534	-2.79655	0.00683923	-1.0228	0.317954
ENSG00000134248	10542	LAMTOR5	5.38998	0.0309583	0.975401	0.254529	0.801544
ENSG00000186298	5501	PPP1CC	5.41649	-1.01356	0.314667	0.569186	0.575222
ENSG00000132670	5786	PTPRA	5.28789	-1.38894	0.169739	-3.05382	0.00599459
ENSG00000171552	598	BCL2L1	5.34363	-0.546325	0.58677	-2.69355	0.013546
ENSG00000139112	23710	GABARAPL1	5.26673	-0.283915	0.777406	1.1333	0.269763
ENSG00000090861	16	AARS	5.30311	2.1932	0.0319891	-0.798736	0.433316
ENSG00000127837	14	AAMP	5.37431	-1.06091	0.292779	-1.38586	0.180222
ENSG00000172379	9915	ARNT2	5.1083	-2.65549	0.0100156	-2.75479	0.0118184
ENSG00000223802	10715	CERS1	5.40144	2.19567	0.0318027	-1.13268	0.27002
ENSG00000165802	26012	NSMF	5.38491	1.74908	0.0851435	-1.43523	0.165836
ENSG00000155660	9601	PDIA4	5.46405	-0.460518	0.646729	1.39564	0.177297
ENSG00000182117	55505	NOP10	5.50411	-1.17708	0.243589	1.23549	0.230187
ENSG00000100764	5700	PSMC1	5.34895	0.0419986	0.966633	2.13801	0.0443368
ENSG00000143222	51506	UFC1	5.37699	0.510778	0.61129	-0.363116	0.72012
ENSG00000198961	9867	PJA2	5.04988	-0.487085	0.627887	-0.209852	0.83579
ENSG00000005893	3920	LAMP2	5.10575	-0.196912	0.844529	0.338344	0.738438
ENSG00000144579	58190	CTDSP1	5.41906	-1.80051	0.076563	-0.515262	0.611711
ENSG00000125952	4149	MAX	5.33589	0.89838	0.372401	-0.540765	0.594316
ENSG00000138757	9908	G3BP2	5.13883	0.265199	0.791721	0.18604	0.854185
ENSG00000182473	23265	EXOC7	5.28651	0.561823	0.576228	0.0299866	0.976359
ENSG00000160633	6294	SAFB	5.40655	1.31372	0.193699	1.64948	0.113815
ENSG00000160075	29101	SSU72	5.3596	1.40813	0.164004	0.961971	0.346928
ENSG00000162407	8613	PLPP3	4.98795	-1.08683	0.281248	-3.2925	0.00344447
ENSG00000125356	4694	NDUFA1	5.34267	0.71234	0.478882	1.34362	0.193301
ENSG00000100994	5834	PYGB	5.31971	-0.721827	0.473069	-0.142092	0.888351
ENSG00000166562	90701	SEC11C	4.71602	2.17572	0.0333319	-0.188519	0.852266
ENSG00000108465	80279	CDK5RAP3	5.37965	0.333639	0.739759	0.383976	0.704827
ENSG00000106261	7586	ZKSCAN1	5.28494	0.820947	0.41477	-1.40422	0.174761
ENSG00000179403	64856	VWA1	5.27554	-1.3534	0.180759	2.21061	0.0382046
ENSG00000275395	8857	FCGBP	5.69288	0.143958	0.885992	0.00841375	0.993366
ENSG00000121653	9479	MAPK8IP1	5.56513	1.68043	0.0978215	-0.518546	0.609457
ENSG00000188157	375790	AGRN	5.33228	-0.22893	0.819664	-0.12163	0.90434
ENSG00000131473	47	ACLY	5.34414	-0.267717	0.789791	-0.451358	0.656322
ENSG00000034053	321	APBA2	5.30684	-0.704464	0.483738	0.851071	0.404257
ENSG00000130414	4705	NDUFA10	5.33181	-0.0954979	0.924222	0.823855	0.41921
ENSG00000140400	4123	MAN2C1	5.34167	0.324835	0.746381	1.03694	0.311466
ENSG00000145675	5295	PIK3R1	5.08747	-0.87572	0.384506	-2.12133	0.0458669
ENSG00000085224	546	ATRX	5.1993	1.22883	0.223703	-0.0136961	0.989201
ENSG00000187051	91582	RPS19BP1	5.45264	0.395886	0.693526	0.166029	0.86971
ENSG00000128463	51234	EMC4	5.26779	-0.736331	0.46426	1.61914	0.120224
ENSG00000141349	92579	G6PC3	5.23164	-0.689625	0.49296	-1.42671	0.168251
ENSG00000114902	28972	SPCS1	5.20747	-1.92082	0.0592788	-0.346605	0.732311
ENSG00000136240	11014	KDELR2	5.35432	-0.94509	0.348221	2.13564	0.0445515
ENSG00000124570	5269	SERPINB6	5.312	-0.541079	0.590359	-0.323921	0.749177
ENSG00000122786	800	CALD1	5.65878	-1.3543	0.180474	0.971885	0.342086
ENSG00000166963	4130	MAP1A	5.13637	2.01789	0.0478627	0.0550225	0.956637
ENSG00000120742	27230	SERP1	5.40808	-0.477056	0.634972	-0.840408	0.410075
ENSG00000103549	9810	RNF40	5.41531	-0.54866	0.585176	-1.72423	0.0992439
ENSG00000183741	23466	CBX6	5.25078	1.21578	0.228601	-1.49128	0.150644
ENSG00000142173	1292	COL6A2	6.3122	-2.01287	0.0484029	4.05445	0.000563126
ENSG00000179915	9378	NRXN1	4.67399	0.319319	0.75054	-1.67277	0.109093
ENSG00000173933	5936	RBM4	5.28806	0.0230953	0.981647	0.315781	0.755262
ENSG00000136436	10241	CALCOCO2	5.33089	-1.13412	0.261037	-1.96561	0.0626017
ENSG00000161526	29115	SAP30BP	5.24386	1.14796	0.255322	0.29016	0.774518
ENSG00000136003	23479	ISCU	5.12793	-1.28109	0.204853	-1.23275	0.23119
ENSG00000134440	4677	NARS	5.27177	0.252379	0.801569	-0.438649	0.665362
ENSG00000072062	5566	PRKACA	5.29715	-0.239337	0.81162	2.00411	0.0580232
ENSG00000168374	378	ARF4	5.39198	-1.37247	0.174781	0.909963	0.37309
ENSG00000147588	5375	PMP2	4.5947	0.655348	0.514627	-1.33275	0.196785
ENSG00000111530	55832	CAND1	5.27723	-0.895042	0.374168	-0.753519	0.45944
ENSG00000140575	8826	IQGAP1	5.49763	-0.441653	0.660251	0.121223	0.904658
ENSG00000131409	94030	LRRC4B	5.04868	-0.852447	0.397192	-1.47105	0.15599
ENSG00000145907	10146	G3BP1	5.38509	0.727245	0.469768	-0.954944	0.350388
ENSG00000124702	116138	KLHDC3	5.26104	-0.353195	0.72512	1.18751	0.248184
ENSG00000189171	6284	S100A13	5.27987	0.00535963	0.995741	-0.205245	0.839342
ENSG00000134294	54407	SLC38A2	5.27496	1.09136	0.279268	0.00728097	0.994259
ENSG00000164434	2173	FABP7	4.69027	-0.648852	0.51879	-1.29029	0.210871
ENSG00000173272	653784	MZT2A	5.32179	-0.290198	0.772617	0.838169	0.411303
ENSG00000182578	1436	CSF1R	5.07758	-3.24489	0.00188191	-2.13103	0.0449716
ENSG00000123989	79586	CHPF	5.63175	-0.640253	0.524328	0.722666	0.477796
ENSG00000171490	26156	RSL1D1	5.435	0.523825	0.602237	-0.81922	0.421791
ENSG00000124126	57580	PREX1	5.44703	-0.993475	0.324276	-1.695	0.104741
ENSG00000154856	147495	APCDD1	4.9357	-1.3413	0.184634	-1.82965	0.0814275
ENSG00000204569	5514	PPP1R10	5.20297	-0.451688	0.653044	-0.862895	0.397869
ENSG00000108561	708	C1QBP	5.24839	0.153177	0.878748	-0.231034	0.819507
ENSG00000182979	9112	MTA1	5.38763	1.07005	0.288678	-1.09132	0.2874
ENSG00000123159	10755	GIPC1	5.34522	-0.618463	0.538498	1.51655	0.144175
ENSG00000156587	9246	UBE2L6	5.39704	-0.928059	0.356916	-1.74532	0.0954338
ENSG00000100902	5687	PSMA6	5.2661	0.461997	0.645673	1.49894	0.148658
ENSG00000167085	5245	PHB	5.29717	0.931448	0.355175	0.245096	0.808743
ENSG00000163625	23001	WDFY3	5.24658	-1.97023	0.0532065	-2.57474	0.0176003
ENSG00000136279	28988	DBNL	5.33473	-1.01861	0.31228	1.18024	0.251001
ENSG00000196141	26010	SPATS2L	5.51364	-2.15025	0.0353769	-0.023012	0.981856
ENSG00000101367	22919	MAPRE1	5.16955	-0.887361	0.378257	-0.918856	0.368525
ENSG00000131828	5160	PDHA1	5.23579	0.543545	0.588671	0.282084	0.780619
ENSG00000197451	3182	HNRNPAB	5.37696	-0.29955	0.765506	1.82937	0.0814697
ENSG00000159210	11267	SNF8	5.28712	0.995418	0.323338	1.62666	0.118608
ENSG00000134982	324	APC	5.04347	0.58617	0.559854	-2.0616	0.0517408
ENSG00000138107	10121	ACTR1A	5.19275	-0.930281	0.355773	1.97689	0.061228
ENSG00000166595	51647	FAM96B	5.3853	-0.432146	0.66711	0.438981	0.665125
ENSG00000124762	1026	CDKN1A	5.54636	-0.742444	0.460576	0.760025	0.455624
ENSG00000160551	57551	TAOK1	5.17212	0.305802	0.760763	-1.80217	0.0857819
ENSG00000172201	3400	ID4	5.41632	-0.661453	0.510732	-3.01692	0.00652497
ENSG00000183044	18	ABAT	5.0044	-0.21345	0.831665	-3.64622	0.00149425
ENSG00000167491	54815	GATAD2A	5.41938	0.63455	0.528018	-0.633263	0.533346
ENSG00000167005	11051	NUDT21	5.26183	-0.409406	0.68363	-0.27217	0.788129
ENSG00000198752	9578	CDC42BPB	5.24371	0.542709	0.589243	-0.114255	0.910113
ENSG00000227317	23564	DDAH2	5.54719	-1.59228	0.116323	0.963674	0.346093
ENSG00000130429	10095	ARPC1B	5.50514	-0.732154	0.466788	0.0276253	0.97822
ENSG00000171222	51282	SCAND1	5.38346	-0.908478	0.367085	0.74913	0.462025
ENSG00000172500	9158	FIBP	5.28959	-2.62594	0.010832	1.11232	0.278477
ENSG00000197324	26020	LRP10	5.54218	-1.59378	0.115987	-2.35659	0.0281524
ENSG00000124006	23363	OBSL1	5.43846	-0.415225	0.679387	-0.0587384	0.953712
ENSG00000156642	27020	NPTN	5.08037	0.147701	0.88305	1.10206	0.282811
ENSG00000125844	6238	RRBP1	5.53334	-0.308328	0.758849	2.94649	0.00766534
ENSG00000242485	55052	MRPL20	5.33894	-0.19268	0.847829	0.766056	0.452103
ENSG00000060138	8531	YBX3	5.60312	-0.538241	0.592306	1.1916	0.246611
ENSG00000175216	9793	CKAP5	5.18531	0.349039	0.728223	-0.0678825	0.946516
ENSG00000138434	6744	SSFA2	5.05392	-1.00031	0.320985	-0.525999	0.604358
ENSG00000117525	2152	F3	5.42948	-1.72462	0.0894961	-0.535032	0.598205
ENSG00000160209	8566	PDXK	5.44607	-0.323369	0.747486	-0.0388132	0.969403
ENSG00000166974	10982	MAPRE2	4.99637	1.0332	0.305459	-0.400851	0.692548
ENSG00000102409	56271	BEX4	4.96938	-1.16067	0.250152	-1.24192	0.227853
ENSG00000079432	23152	CIC	5.34253	0.845827	0.400848	0.632512	0.533828
ENSG00000166444	6764	ST5	5.25361	0.474912	0.636491	-1.51574	0.144379
ENSG00000140941	81631	MAP1LC3B	5.28464	-1.29135	0.201296	-0.877858	0.389879
ENSG00000159720	9114	ATP6V0D1	5.34089	-1.43148	0.15723	0.788611	0.439085
ENSG00000015676	23386	NUDCD3	5.30381	0.646542	0.520275	-1.15179	0.262254
ENSG00000127314	5908	RAP1B	5.34899	-1.58798	0.117292	0.672186	0.508738
ENSG00000081154	57092	PCNP	5.17055	-0.0341259	0.972885	0.933512	0.361085
ENSG00000092148	25831	HECTD1	5.21726	-0.842627	0.402622	-0.79049	0.43801
ENSG00000122203	57179	KIAA1191	5.19593	-1.30898	0.195292	-1.86032	0.0767956
ENSG00000100427	23209	MLC1	5.30103	0.600599	0.55026	-3.1046	0.00533222
ENSG00000243147	9553	MRPL33	5.20268	0.74524	0.458896	0.809955	0.42698
ENSG00000105677	10430	TMEM147	5.32652	-0.213664	0.831498	-0.329205	0.745237
ENSG00000058668	493	ATP2B4	5.3036	0.140463	0.888742	-1.53819	0.138822
ENSG00000073578	6389	SDHA	5.12672	-0.55455	0.581165	0.750746	0.461072
ENSG00000111481	22818	COPZ1	5.31218	-0.26029	0.795488	0.255061	0.801138
ENSG00000213593	51075	TMX2	5.17049	-0.0118648	0.990571	-1.87127	0.0751983
ENSG00000117020	10000	AKT3	5.07305	1.55813	0.124208	-1.35107	0.190941
ENSG00000070614	3340	NDST1	5.25606	-1.17547	0.244225	-1.36	0.188143
ENSG00000106992	203	AK1	5.34993	1.03691	0.303737	0.121021	0.904816
ENSG00000253729	5591	PRKDC	5.3728	-0.229855	0.818948	-0.585522	0.564389
ENSG00000105518	374882	TMEM205	5.2899	0.0613637	0.951264	-0.310773	0.759013
ENSG00000175224	9776	ATG13	5.23682	1.64226	0.105516	0.113516	0.910692
ENSG00000133706	51520	LARS	5.22321	0.406164	0.685997	-2.29489	0.0320598
ENSG00000131446	4245	MGAT1	5.32069	-1.30715	0.195909	0.31884	0.752974
ENSG00000143862	127829	ARL8A	5.18703	0.502321	0.617192	0.559312	0.58182
ENSG00000100505	114088	TRIM9	4.90613	2.34832	0.0220076	-4.05519	0.000562128
ENSG00000135829	1660	DHX9	5.18963	0.154048	0.878064	-0.421638	0.677541
ENSG00000174684	11041	B4GAT1	5.02144	-0.0825478	0.934473	-2.10138	0.0477585
ENSG00000232569	2550	GABBR1	4.9429	1.51002	0.136033	-3.07231	0.00574466
ENSG00000164050	5364	PLXNB1	5.07998	0.221105	0.825725	-1.58192	0.128499
ENSG00000197448	373156	GSTK1	5.31124	0.0485153	0.961459	-1.01041	0.323715
ENSG00000114416	8087	FXR1	5.24312	1.63586	0.106851	1.05865	0.301692
ENSG00000116584	9181	ARHGEF2	5.32895	1.32348	0.190454	1.33093	0.197375
ENSG00000173486	2286	FKBP2	5.31879	-1.0752	0.286382	1.13089	0.270755
ENSG00000124783	6745	SSR1	5.22703	-1.69987	0.0940846	0.518031	0.60981
ENSG00000107263	2889	RAPGEF1	5.1629	0.707356	0.481952	-1.84755	0.0786949
ENSG00000101940	64743	WDR13	5.32079	-1.59541	0.115621	0.480587	0.635741
ENSG00000129625	7905	REEP5	5.21639	0.218508	0.827739	-0.58705	0.563381
ENSG00000179364	23241	PACS2	5.27505	1.09181	0.279073	0.50967	0.615556
ENSG00000137491	11309	SLCO2B1	5.12308	-3.54737	0.000740634	-1.877	0.0743731
ENSG00000286522	8358	HIST1H3B	6.32509	-0.513449	0.609432	3.73651	0.0012051
ENSG00000100852	394	ARHGAP5	5.00712	-0.147188	0.883453	-1.71671	0.100635
ENSG00000108883	9343	EFTUD2	5.22409	-0.559952	0.577496	1.03518	0.31227
ENSG00000092820	7430	EZR	5.50974	0.255538	0.79914	-1.94953	0.0646075
ENSG00000072071	22859	ADGRL1	5.02653	0.784574	0.435641	0.436938	0.666582
ENSG00000166337	6881	TAF10	5.40916	-0.601743	0.549503	0.445762	0.660296
ENSG00000171853	51112	TRAPPC12	5.27815	-0.0369174	0.970667	-0.292149	0.773018
ENSG00000184602	8303	SNN	4.98604	-0.366962	0.714876	-2.91706	0.00819663
ENSG00000099875	2872	MKNK2	5.4548	2.02837	0.0467516	-0.677028	0.505722
ENSG00000276734	3800	KIF5C	5.03228	0.620278	0.53731	0.295255	0.770676
ENSG00000188554	4077	NBR1	5.10314	-0.762454	0.448632	-1.42597	0.168461
ENSG00000285437	548644	POLR2J3	5.12161	1.18674	0.239782	-1.01931	0.319565
ENSG00000108523	26001	RNF167	5.19798	0.033759	0.973176	-0.503825	0.619589
ENSG00000186868	4137	MAPT	5.11531	0.759035	0.45066	-2.18053	0.0406448
ENSG00000124357	55577	NAGK	5.33684	-1.73051	0.0884304	0.842998	0.408656
ENSG00000164032	3015	H2AFZ	5.45163	-0.001816	0.998557	2.32045	0.0303845
ENSG00000198816	140467	ZNF358	5.29328	1.16247	0.249425	0.240182	0.8125
ENSG00000135744	183	AGT	5.53098	1.37666	0.173485	-2.34561	0.028814
ENSG00000113384	64083	GOLPH3	5.2523	-1.18984	0.238571	-0.197756	0.845123
ENSG00000108312	7343	UBTF	5.28604	-0.696903	0.488425	0.311079	0.758784
ENSG00000122565	11335	CBX3	5.12138	-0.0172099	0.986323	0.648048	0.523923
ENSG00000129116	23022	PALLD	5.28435	0.286954	0.775088	-0.85671	0.401202
ENSG00000186591	7328	UBE2H	5.19448	0.916896	0.362691	-1.40165	0.175516
ENSG00000143819	2052	EPHX1	5.24108	0.0815893	0.935232	-0.517614	0.610096
ENSG00000168077	51435	SCARA3	5.33278	0.724818	0.471245	-1.34417	0.193128
ENSG00000140497	10066	SCAMP2	5.1174	-1.62219	0.109752	-0.914265	0.370877
ENSG00000172775	80011	FAM192A	5.16277	-2.09904	0.0398234	-3.13326	0.00499021
ENSG00000130821	6535	SLC6A8	5.23282	2.23713	0.028821	0.266255	0.792619
ENSG00000198836	4976	OPA1	5.11508	0.371433	0.71156	0.166747	0.869152
ENSG00000122642	11328	FKBP9	5.34236	-1.00429	0.319079	0.530987	0.600957
ENSG00000114062	7337	UBE3A	5.17096	0.705971	0.482806	0.547739	0.589602
ENSG00000177889	7334	UBE2N	5.13677	-0.269224	0.788637	-0.222502	0.826056
ENSG00000101460	84557	MAP1LC3A	5.23239	0.89691	0.373179	1.57874	0.129227
ENSG00000168894	51255	RNF181	5.40693	-0.62356	0.535166	1.48374	0.152619
ENSG00000169992	57555	NLGN2	5.19914	-0.532158	0.596486	-0.326361	0.747357
ENSG00000065150	3843	IPO5	5.17208	1.03558	0.304354	-0.969457	0.343267
ENSG00000108819	84687	PPP1R9B	5.2726	0.360428	0.719732	0.872005	0.392991
ENSG00000168958	56947	MFF	5.19416	-1.20148	0.23406	-0.515393	0.61162
ENSG00000099331	4650	MYO9B	5.25164	0.554939	0.5809	1.73544	0.0972027
ENSG00000048828	23196	FAM120A	5.24344	1.70604	0.0929213	-1.03704	0.311421
ENSG00000275003	1652	DDT	5.33556	-0.539632	0.591351	-0.419513	0.679069
ENSG00000068745	51447	IP6K2	5.09154	-0.204865	0.838338	0.521379	0.607516
ENSG00000077380	1781	DYNC1I2	5.14666	-1.00586	0.318329	-1.29218	0.210226
ENSG00000105379	2109	ETFB	5.34571	-1.26776	0.209546	0.518163	0.60972
ENSG00000115234	9784	SNX17	5.26792	-1.50875	0.136358	0.0233134	0.981619
ENSG00000115286	374291	NDUFS7	5.24912	-0.708684	0.481133	0.662832	0.514593
ENSG00000138758	55752	43719	5.35645	-1.87809	0.0649941	-1.48124	0.15328
ENSG00000090372	29888	STRN4	5.34172	0.884095	0.380004	-0.00186323	0.998531
ENSG00000100568	10490	VTI1B	5.18798	0.738158	0.463157	0.10377	0.918329
ENSG00000149084	51144	HSD17B12	5.04323	-0.57077	0.570184	-2.28953	0.0324224
ENSG00000175745	7025	NR2F1	5.5839	-0.434848	0.665158	-2.29339	0.0321609
ENSG00000154122	56172	ANKH	5.06484	-0.691131	0.49202	0.587811	0.56288
ENSG00000144749	26018	LRIG1	4.983	0.561096	0.576721	-2.70359	0.0132474
ENSG00000196961	160	AP2A1	5.22795	-0.0263191	0.979086	0.336991	0.739443
ENSG00000171703	6919	TCEA2	5.25752	1.42876	0.158009	0.298886	0.767942
ENSG00000113621	79770	TXNDC15	5.17307	-2.11903	0.0380332	-0.354795	0.726254
ENSG00000274305	114823	LENG8	5.37372	0.972661	0.334438	0.13551	0.893489
ENSG00000131467	10197	PSME3	5.17906	0.144298	0.885725	-1.76898	0.0913087
ENSG00000075043	3785	KCNQ2	5.13623	0.32885	0.743359	-0.590592	0.561048
ENSG00000083857	2195	FAT1	5.30925	1.1075	0.272285	-2.15651	0.0426948
ENSG00000178531	404217	CTXN1	5.46405	0.582486	0.562316	0.308382	0.760806
ENSG00000185359	9146	HGS	5.27249	0.920917	0.360604	1.4606	0.158812
ENSG00000198363	444	ASPH	5.20048	-0.747191	0.457726	-0.937583	0.359036
ENSG00000079459	2222	FDFT1	5.1491	4.67704e-05	0.999963	-1.03144	0.313979
ENSG00000213614	3073	HEXA	5.34075	-2.24247	0.0284555	1.25311	0.223833
ENSG00000169738	51181	DCXR	5.22913	-0.371201	0.711732	-0.976735	0.339734
ENSG00000132470	3691	ITGB4	4.96574	0.785272	0.435235	-2.4207	0.0245616
ENSG00000160271	5900	RALGDS	5.0934	0.729081	0.468651	-1.10461	0.281728
ENSG00000130511	170463	SSBP4	5.40419	0.3662	0.715442	1.38737	0.179766
ENSG00000110917	9761	MLEC	5.22984	-1.81798	0.0738179	-0.60445	0.551971
ENSG00000100300	706	TSPO	5.45342	-0.697513	0.488046	-0.703202	0.489594
ENSG00000010322	11188	NISCH	5.17194	-0.894181	0.374626	0.597517	0.556503
ENSG00000170004	1107	CHD3	5.06262	0.544044	0.58833	0.771952	0.448678
ENSG00000111077	23371	TNS2	5.17888	-0.757425	0.451617	-1.15683	0.260232
ENSG00000198053	140885	SIRPA	5.00018	-0.652364	0.516538	-0.927171	0.364292
ENSG00000165424	219654	ZCCHC24	5.03299	-0.450885	0.653619	-1.99777	0.0587559
ENSG00000088448	55608	ANKRD10	5.17711	0.420721	0.675389	1.30416	0.206185
ENSG00000179091	1537	CYC1	5.30312	0.256612	0.798314	-0.739659	0.467633
ENSG00000243716	100132247	NPIPB5	5.2376	1.61503	0.111298	-0.194777	0.847425
ENSG00000114850	6747	SSR3	5.19728	-0.480875	0.63227	-0.574649	0.571588
ENSG00000107581	8661	EIF3A	5.31172	-1.22899	0.223644	-0.84014	0.410221
ENSG00000141504	112483	SAT2	5.18201	-1.51219	0.135481	0.347451	0.731684
ENSG00000168092	5049	PAFAH1B2	5.10177	-1.51078	0.13584	-1.77538	0.0902197
ENSG00000087088	581	BAX	5.4455	-1.08189	0.28342	1.2664	0.219131
ENSG00000132563	51308	REEP2	5.03588	0.195807	0.845391	-1.30152	0.207073
ENSG00000157020	6396	SEC13	5.19245	-0.524415	0.601828	1.53041	0.140726
ENSG00000178127	4729	NDUFV2	5.09661	0.826489	0.411644	1.82137	0.0827178
ENSG00000091039	114882	OSBPL8	5.20157	-1.44329	0.15389	0.128941	0.898622
ENSG00000134453	84991	RBM17	5.18331	0.63214	0.529581	0.898857	0.378842
ENSG00000169627	654483	BOLA2B	5.29963	0.479936	0.632934	NA	NA
ENSG00000152601	4154	MBNL1	5.16489	0.79508	0.42955	-0.418349	0.679907
ENSG00000131016	9590	AKAP12	5.35467	0.525761	0.600899	0.367581	0.716837
ENSG00000187555	7874	USP7	5.11441	1.55532	0.124875	1.20648	0.240948
ENSG00000241685	10552	ARPC1A	5.1604	1.7467	0.0855584	0.866535	0.395915
ENSG00000003056	4074	M6PR	5.13427	-2.0018	0.0496129	0.084627	0.933353
ENSG00000049245	9341	VAMP3	5.27413	0.370019	0.712608	-0.678435	0.504847
ENSG00000072364	27125	AFF4	5.15979	-0.298451	0.76634	-1.27788	0.215132
ENSG00000196369	647135	SRGAP2B	5.27106	1.19538	0.236415	NA	NA
ENSG00000130287	1463	NCAN	5.04197	0.545709	0.587191	-1.70444	0.102938
ENSG00000135046	301	ANXA1	5.64363	0.0768299	0.939002	0.679924	0.503923
ENSG00000108821	1277	COL1A1	5.84594	-1.95473	0.0550516	3.74087	0.00119263
ENSG00000078668	7419	VDAC3	5.18533	1.08054	0.284016	0.0786578	0.938044
ENSG00000103811	1512	CTSH	5.45727	-0.928141	0.356874	-1.75297	0.0940826
ENSG00000129968	81926	ABHD17A	5.26717	0.0587771	0.953316	0.534581	0.598511
ENSG00000067955	865	CBFB	5.19769	-1.33421	0.186934	1.15875	0.259468
ENSG00000054118	9967	THRAP3	5.22512	-0.051645	0.958975	-0.690102	0.497629
ENSG00000257923	1523	CUX1	5.2018	1.70605	0.0929207	-2.07345	0.0505248
ENSG00000150593	27250	PDCD4	5.09757	-0.335192	0.738593	1.3703	0.184955
ENSG00000106628	5425	POLD2	5.32879	0.794702	0.429768	-0.292814	0.772516
ENSG00000158604	222068	TMED4	5.18331	-0.863905	0.390915	-2.19792	0.0392176
ENSG00000117419	79033	ERI3	5.10885	1.50812	0.136519	-0.66333	0.514281
ENSG00000275023	4302	MLLT6	5.19332	2.29562	0.0250345	-1.41379	0.171967
ENSG00000179085	54344	DPM3	5.29176	0.847564	0.399886	0.0561518	0.955748
ENSG00000055070	26099	SZRD1	5.34317	-0.260907	0.795014	-0.307023	0.761827
ENSG00000153113	831	CAST	5.32551	-0.935076	0.353317	0.744592	0.464707
ENSG00000072958	8907	AP1M1	5.26854	0.138308	0.890438	1.47696	0.154413
ENSG00000103275	7329	UBE2I	5.31448	0.133153	0.894496	1.68031	0.107599
ENSG00000165478	220296	HEPACAM	4.93338	0.844691	0.401477	-2.1137	0.0465819
ENSG00000229833	100131801	PET100	5.21461	0.362708	0.718036	NA	NA
ENSG00000079332	56681	SAR1A	5.16277	-1.50232	0.138007	1.51698	0.144068
ENSG00000012061	2067	ERCC1	5.22128	-0.486246	0.628479	0.267514	0.791663
ENSG00000133226	10250	SRRM1	5.22901	1.95149	0.0554442	0.232211	0.818605
ENSG00000144566	5868	RAB5A	4.96353	-0.661951	0.510415	-0.655629	0.519128
ENSG00000143013	8543	LMO4	5.30359	-3.19494	0.00218508	0.326019	0.747612
ENSG00000144711	9922	IQSEC1	5.167	-0.795339	0.4294	0.489288	0.62967
ENSG00000074696	51495	HACD3	4.96894	-0.590281	0.557112	-1.86646	0.0758953
ENSG00000075292	27332	ZNF638	5.15828	1.30151	0.197818	0.834108	0.413536
ENSG00000004399	23129	PLXND1	5.34592	-0.2312	0.817908	2.26318	0.0342568
ENSG00000149485	3992	FADS1	5.04672	1.14519	0.256461	-1.50102	0.148125
ENSG00000104341	55353	LAPTM4B	5.32306	-1.67831	0.0982364	0.0255316	0.97987
ENSG00000173598	11163	NUDT4	5.03266	-0.359244	0.720613	-1.70306	0.103201
ENSG00000103249	1186	CLCN7	5.2282	-0.0865976	0.931266	1.18635	0.248632
ENSG00000100280	162	AP1B1	5.05499	-2.06869	0.042681	-1.19524	0.245215
ENSG00000072134	22905	EPN2	4.89971	0.699732	0.486668	-1.19036	0.247086
ENSG00000149428	10525	HYOU1	5.18189	0.0115309	0.990836	-0.250956	0.804269
ENSG00000186635	116985	ARAP1	5.22849	-0.838577	0.404874	-0.554365	0.585141
ENSG00000198931	353	APRT	5.3457	-0.848939	0.399127	0.218265	0.829314
ENSG00000100911	5721	PSME2	5.24088	-0.155627	0.876824	1.6555	0.112577
ENSG00000122378	84293	FAM213A	5.02783	-1.73861	0.0869834	-1.40186	0.175455
ENSG00000112977	1611	DAP	5.27508	-0.504775	0.615477	-0.203287	0.840852
ENSG00000092621	26227	PHGDH	5.31294	0.492159	0.624316	-2.06106	0.0517972
ENSG00000026297	8635	RNASET2	5.18303	-0.916891	0.362693	-0.657378	0.518025
ENSG00000124193	6431	SRSF6	5.0319	0.666949	0.507238	1.01068	0.323585
ENSG00000161013	11282	MGAT4B	5.31141	-0.795677	0.429205	1.06689	0.29804
ENSG00000127948	5447	POR	5.29009	-0.0451609	0.964122	-1.25562	0.222941
ENSG00000162585	199990	FAAP20	5.3149	0.226497	0.821547	-0.0549937	0.956659
ENSG00000118523	1490	CTGF	5.09535	-1.9676	0.0535165	-0.584365	0.565153
ENSG00000049449	5954	RCN1	5.3926	0.253395	0.800788	0.828165	0.416819
ENSG00000146223	285855	RPL7L1	5.07426	0.526995	0.600047	-0.0722027	0.943119
ENSG00000173575	1106	CHD2	5.2038	0.485309	0.629139	-1.73227	0.0977775
ENSG00000227500	113178	SCAMP4	5.1699	0.0329802	0.973795	-1.20726	0.240653
ENSG00000100219	7494	XBP1	5.47311	1.09203	0.278977	0.358237	0.723714
ENSG00000165775	65991	FUNDC2	5.14726	0.591974	0.555985	-1.00957	0.324105
ENSG00000163110	10611	PDLIM5	5.21747	-1.88361	0.0642313	-2.93539	0.0078617
ENSG00000056097	51663	ZFR	5.01362	0.102652	0.918565	-1.28665	0.212113
ENSG00000065000	8943	AP3D1	5.17264	0.700902	0.485943	-0.215934	0.831107
ENSG00000196914	23365	ARHGEF12	4.91243	-0.0235948	0.98125	-1.85074	0.0782171
ENSG00000182667	50863	NTM	4.92978	-0.119923	0.904926	0.180482	0.858491
ENSG00000134369	89796	NAV1	5.12023	-0.27993	0.780448	-0.849938	0.404873
ENSG00000143442	23126	POGZ	5.26057	2.17613	0.0332999	0.260016	0.797365
ENSG00000134313	57498	KIDINS220	4.87888	-0.591695	0.55617	-1.42049	0.170032
ENSG00000117523	23215	PRRC2C	5.09384	0.670969	0.504691	-0.306595	0.762148
ENSG00000275214	3429	IFI27	5.16347	0.273204	0.785589	1.20833	0.240248
ENSG00000124155	51604	PIGT	5.19858	-1.07026	0.288583	2.30168	0.0316066
ENSG00000135018	29979	UBQLN1	5.03504	2.78635	0.00703334	0.629277	0.535902
ENSG00000125835	6628	SNRPB	5.16361	0.730389	0.467858	1.80011	0.0861158
ENSG00000170581	6773	STAT2	5.09643	0.00779182	0.993808	0.622225	0.54044
ENSG00000166233	25820	ARIH1	5.04632	0.0893217	0.929109	0.164445	0.870941
ENSG00000174021	2787	GNG5	5.31169	-1.44992	0.152038	0.089011	0.92991
ENSG00000131171	6451	SH3BGRL	5.09449	-2.53409	0.0137706	-0.475574	0.63925
ENSG00000137309	3159	HMGA1	5.34024	0.0457681	0.96364	1.05443	0.303576
ENSG00000141646	4089	SMAD4	5.2354	0.340017	0.734974	-0.221864	0.826547
ENSG00000048649	51773	RSF1	5.14823	0.763373	0.448088	-1.7264	0.0988466
ENSG00000101266	1457	CSNK2A1	5.18133	0.473431	0.637541	-0.464659	0.64692
ENSG00000189241	7259	TSPYL1	5.03524	0.597794	0.552119	0.723845	0.477087
ENSG00000113141	3550	IK	5.12935	-0.877131	0.383745	1.35489	0.189739
ENSG00000158195	10163	WASF2	5.13359	-0.229586	0.819156	-1.70987	0.101913
ENSG00000170776	11214	AKAP13	5.2377	-1.00131	0.320504	-0.517562	0.610132
ENSG00000102401	51566	ARMCX3	5.1647	-0.24089	0.810422	-0.973484	0.341309
ENSG00000234539	1388	ATF6B	5.10597	-0.22814	0.820276	-1.50127	0.148059
ENSG00000172638	30008	EFEMP2	5.33976	-2.25948	0.0273186	2.16807	0.0416968
ENSG00000111142	10988	METAP2	5.14102	-1.17364	0.244953	-2.21064	0.0382015
ENSG00000169180	23214	XPO6	5.16262	0.726231	0.470385	0.647125	0.524509
ENSG00000130741	1968	EIF2S3	5.15029	0.566888	0.572803	1.77388	0.0904735
ENSG00000197894	128	ADH5	5.21111	-0.946226	0.347646	-1.01885	0.319781
ENSG00000157540	1859	DYRK1A	5.10709	-0.599128	0.551234	-0.439318	0.664884
ENSG00000132780	4678	NASP	5.17295	0.238392	0.81235	1.50428	0.147288
ENSG00000116747	6738	TROVE2	5.0461	-0.449789	0.654405	1.14241	0.266043
ENSG00000115561	51652	CHMP3	5.18004	-0.478979	0.633611	-0.803856	0.430418
ENSG00000105696	25789	TMEM59L	4.97416	0.917818	0.362212	-1.9031	0.0707186
ENSG00000184432	9276	COPB2	5.12757	-1.30927	0.195193	-0.363722	0.719674
ENSG00000095139	372	ARCN1	5.08838	-0.67453	0.50244	-0.680541	0.50354
ENSG00000068903	22933	SIRT2	5.00499	-0.903683	0.369603	-1.31693	0.201945
ENSG00000198732	64093	SMOC1	4.56759	-1.45212	0.151426	-2.33965	0.0291787
ENSG00000172115	54205	CYCS	4.99327	1.92662	0.0585365	0.306151	0.762481
ENSG00000013275	5704	PSMC4	5.09333	0.560977	0.576801	1.35586	0.189435
ENSG00000102054	5931	RBBP7	5.00925	-0.918174	0.362027	-1.07015	0.296606
ENSG00000062582	64951	MRPS24	5.19393	1.07538	0.286304	0.361379	0.721399
ENSG00000100028	6634	SNRPD3	5.1336	0.941789	0.349895	1.69766	0.104231
ENSG00000165821	6297	SALL2	4.94441	-0.212853	0.832129	-4.53578	0.000177465
ENSG00000100142	5435	POLR2F	5.06394	1.69189	0.0956032	-0.568298	0.575813
ENSG00000110107	27339	PRPF19	5.07903	1.59665	0.115345	1.22989	0.232235
ENSG00000133026	4628	MYH10	5.22767	-0.0497379	0.960489	-0.167289	0.868731
ENSG00000082397	23136	EPB41L3	5.117	0.791413	0.43167	1.17886	0.251539
ENSG00000099956	6598	SMARCB1	5.15481	0.0820073	0.934901	-0.121085	0.904766
ENSG00000103342	2935	GSPT1	5.05211	-0.0398354	0.96835	-1.53628	0.139287
ENSG00000126012	8242	KDM5C	5.18987	1.89725	0.0623759	0.322911	0.749932
ENSG00000175220	392	ARHGAP1	5.17837	-2.33642	0.0226609	-0.00414285	0.996733
ENSG00000163374	55249	YY1AP1	5.05813	1.94012	0.0568404	0.674153	0.507512
ENSG00000188486	3014	H2AFX	5.25114	-0.853772	0.396463	0.110109	0.913361
ENSG00000083312	3842	TNPO1	5.07246	-1.52092	0.13328	-0.791049	0.437692
ENSG00000114646	10675	CSPG5	4.18107	-0.251013	0.80262	-1.99171	0.0594645
ENSG00000147123	54539	NDUFB11	5.19827	-1.1434	0.257194	0.798523	0.433437
ENSG00000170558	1000	CDH2	5.1509	-0.766279	0.44637	-1.19355	0.245862
ENSG00000172845	6670	SP3	5.10746	-2.27197	0.026509	-0.943442	0.356102
ENSG00000184702	5413	43713	5.20077	1.28214	0.204487	0.755727	0.458143
ENSG00000110436	6506	SLC1A2	4.75592	0.683427	0.496841	-3.31989	0.00323048
ENSG00000164402	23176	43716	4.75172	-0.116129	0.907919	-0.147928	0.8838
ENSG00000136830	64855	FAM129B	5.20135	0.262731	0.793615	0.376163	0.71054
ENSG00000129250	10749	KIF1C	5.1049	0.451116	0.653454	-0.21859	0.829063
ENSG00000130313	25796	PGLS	5.32098	-0.341026	0.734218	0.27772	0.783922
ENSG00000158669	137964	GPAT4	5.14156	-0.137523	0.891056	0.28492	0.778475
ENSG00000278032	4061	LY6E	5.38248	0.466542	0.642435	0.351069	0.729007
ENSG00000239779	23559	WBP1	5.153	0.344873	0.731338	0.581927	0.566764
ENSG00000160294	8888	MCM3AP	5.17432	0.820057	0.415273	0.457946	0.651658
ENSG00000167110	2801	GOLGA2	5.07519	1.33229	0.187562	1.3921	0.178351
ENSG00000175416	1212	CLTB	5.12023	-0.902348	0.370306	0.703076	0.489671
ENSG00000143153	481	ATP1B1	5.2634	1.89614	0.0625263	1.80734	0.0849464
ENSG00000170873	9788	MTSS1	4.87248	-2.28749	0.025533	-0.481028	0.635432
ENSG00000167522	29123	ANKRD11	5.17646	1.3949	0.167941	0.118147	0.907065
ENSG00000075413	4140	MARK3	5.06979	2.36953	0.020884	0.80552	0.429478
ENSG00000114650	22937	SCAP	5.0093	-0.894306	0.374559	-1.17546	0.252867
ENSG00000183978	28958	COA3	5.01862	-0.558679	0.578359	0.0937224	0.926211
ENSG00000197622	56882	CDC42SE1	5.12132	-0.00141781	0.998873	-0.409296	0.686435
ENSG00000103353	56061	UBFD1	5.14986	0.983495	0.329123	-0.805272	0.429618
ENSG00000133606	23608	MKRN1	5.01814	0.764631	0.447344	-0.999737	0.328732
ENSG00000015171	10771	ZMYND11	4.95105	-0.590488	0.556974	-1.12347	0.273822
ENSG00000107874	79004	CUEDC2	5.07547	-1.90015	0.0619884	0.77295	0.4481
ENSG00000153317	50807	ASAP1	5.00837	1.10913	0.271586	-1.33458	0.196195
ENSG00000161057	5701	PSMC2	5.08132	-0.604059	0.547972	0.888742	0.384132
ENSG00000203814	440689	HIST2H2BF	5.372	-0.1396	0.889421	-0.76797	0.45099
ENSG00000011485	5536	PPP5C	5.12217	0.90934	0.366634	-1.10809	0.28026
ENSG00000136485	10238	DCAF7	5.07461	0.427294	0.670621	-1.81221	0.0841675
ENSG00000103994	64397	ZNF106	5.01668	-0.375663	0.708428	-0.99393	0.331486
ENSG00000158186	22808	MRAS	4.96558	0.454937	0.650717	-2.00296	0.0581557
ENSG00000074071	65993	MRPS34	5.13746	1.03953	0.30253	0.641054	0.528369
ENSG00000276833	8148	TAF15	5.10257	0.728797	0.468824	0.733664	0.471204
ENSG00000149182	84364	ARFGAP2	5.04121	1.41145	0.163028	-0.158209	0.875792
ENSG00000243279	11230	PRAF2	5.16727	-0.686356	0.495005	-0.602174	0.553456
ENSG00000005810	23077	MYCBP2	4.92225	1.50877	0.136351	-0.0405889	0.968004
ENSG00000134910	3703	STT3A	5.10967	-1.01704	0.313019	-0.692326	0.49626
ENSG00000110422	10114	HIPK3	5.07902	0.635508	0.527397	-1.58042	0.128842
ENSG00000184752	55967	NDUFA12	5.04288	0.414529	0.679894	0.126588	0.900462
ENSG00000184900	6612	SUMO3	5.12533	-0.694794	0.489737	-0.176407	0.861651
ENSG00000023734	11171	STRAP	5.02196	-1.15771	0.251348	1.57011	0.131222
ENSG00000136717	274	BIN1	5.20673	0.37991	0.705289	1.16427	0.257274
ENSG00000187147	55182	RNF220	5.09333	-0.563092	0.575369	1.02446	0.317184
ENSG00000041982	3371	TNC	5.44324	-0.413599	0.680571	-1.31746	0.201772
ENSG00000071655	53615	MBD3	5.1514	0.513291	0.609542	0.364186	0.719332
ENSG00000158864	4720	NDUFS2	5.12588	1.64864	0.104196	1.26392	0.220004
ENSG00000179632	84232	MAF1	5.15281	0.434744	0.665233	0.123755	0.902677
ENSG00000249915	10016	PDCD6	5.06914	-1.06761	0.289766	-1.1588	0.259448
ENSG00000105953	4967	OGDH	5.12573	-0.861251	0.392363	-0.902852	0.376767
ENSG00000070413	9993	DGCR2	4.96244	-0.699476	0.486827	-2.89848	0.00854986
ENSG00000167553	84790	TUBA1C	5.48365	-1.17417	0.244743	1.19963	0.243543
ENSG00000132912	51164	DCTN4	5.00195	-1.48913	0.141439	-2.4581	0.0226678
ENSG00000115204	4358	MPV17	5.08985	-1.97244	0.0529483	-2.11447	0.0465096
ENSG00000105258	5438	POLR2I	5.17639	1.79136	0.0780344	1.17562	0.252805
ENSG00000164889	6522	SLC4A2	5.4134	0.816874	0.417076	0.0789221	0.937836
ENSG00000119950	4601	MXI1	5.1674	0.358238	0.721362	-1.16474	0.257088
ENSG00000080603	10847	SRCAP	5.10289	1.07974	0.28437	-1.61283	0.121596
ENSG00000136205	64759	TNS3	4.98456	0.33516	0.738617	-2.24427	0.0356319
ENSG00000008838	9862	MED24	5.06276	0.866724	0.38938	-0.290601	0.774185
ENSG00000091542	54890	ALKBH5	5.1383	2.57255	0.0124616	1.38336	0.180974
ENSG00000115307	550	AUP1	5.08435	-0.152859	0.878997	0.288611	0.775687
ENSG00000185262	283991	UBALD2	5.1491	-0.284755	0.776765	1.19849	0.243976
ENSG00000149923	5531	PPP4C	5.234	-1.30974	0.195035	0.829826	0.4159
ENSG00000187735	6917	TCEA1	5.11562	-1.23074	0.22299	-0.977915	0.339164
ENSG00000175115	55690	PACS1	5.12799	1.76209	0.0829002	0.632303	0.533961
ENSG00000087087	51593	SRRT	5.19726	1.65786	0.102313	1.09875	0.284219
ENSG00000197971	4155	MBP	4.44634	2.06784	0.0427639	0.495878	0.625091
ENSG00000013306	51629	SLC25A39	5.19329	2.10722	0.0390823	0.601264	0.554051
ENSG00000108344	5709	PSMD3	5.0733	0.917558	0.362347	1.59171	0.126277
ENSG00000072506	3028	HSD17B10	5.19032	-0.103444	0.917939	0.200098	0.843314
ENSG00000160007	2909	ARHGAP35	5.03891	1.07837	0.284978	-1.47279	0.155524
ENSG00000162736	23385	NCSTN	5.09129	-0.547173	0.586191	-2.22511	0.0370761
ENSG00000130725	9040	UBE2M	5.11701	1.84494	0.0697443	1.40765	0.173753
ENSG00000125124	583	BBS2	4.74643	-1.68196	0.0975224	-3.25027	0.00380176
ENSG00000140105	7453	WARS	5.04717	1.21553	0.228695	1.50098	0.148133
ENSG00000185627	5719	PSMD13	5.11745	0.781413	0.437484	1.24306	0.227442
ENSG00000131669	4814	NINJ1	5.1688	-1.5088	0.136344	-0.676349	0.506144
ENSG00000172992	79877	DCAKD	5.0328	-0.39093	0.697167	-2.88737	0.00876808
ENSG00000178498	196403	DTX3	5.04491	0.520097	0.604817	-1.35364	0.190132
ENSG00000004779	4706	NDUFAB1	5.01909	0.41935	0.676385	0.912887	0.371585
ENSG00000149187	10658	CELF1	5.07089	1.79541	0.0773801	-0.881738	0.387824
ENSG00000147416	526	ATP6V1B2	4.82891	-0.850347	0.39835	0.398364	0.694352
ENSG00000106484	4232	MEST	5.35955	-0.331035	0.741716	0.101482	0.920123
ENSG00000131495	4695	NDUFA2	5.09527	0.238033	0.812627	0.907293	0.374468
ENSG00000105393	29086	BABAM1	5.08219	-0.488549	0.626856	0.898965	0.378786
ENSG00000108468	10951	CBX1	5.04618	-0.520913	0.604252	0.681344	0.503042
ENSG00000105835	10135	NAMPT	5.53102	0.94316	0.349199	-0.227386	0.822306
ENSG00000272325	11165	NUDT3	4.7791	-0.0273094	0.978299	0.323563	0.749445
ENSG00000171681	55729	ATF7IP	4.92473	-0.77691	0.440117	-1.2227	0.234886
ENSG00000154978	81552	VOPP1	5.12411	-0.0339975	0.972987	0.10023	0.921106
ENSG00000197912	6687	SPG7	5.10285	-0.183725	0.854819	-0.059274	0.95329
ENSG00000168734	11142	PKIG	5.13674	-0.626454	0.533279	-1.15694	0.260187
ENSG00000168575	6575	SLC20A2	5.03775	-0.764097	0.447659	-2.4317	0.02399
ENSG00000274811	81037	CLPTM1L	4.95618	0.148598	0.882345	2.02137	0.0560689
ENSG00000126698	22826	DNAJC8	5.05435	-1.65402	0.103093	0.227011	0.822594
ENSG00000089063	29058	TMEM230	5.06666	-0.0877581	0.930347	0.534064	0.598863
ENSG00000185565	4045	LSAMP	4.77995	0.0254394	0.979785	-2.24939	0.0352548
ENSG00000119408	10783	NEK6	5.05409	-0.054528	0.956687	-2.13685	0.0444418
ENSG00000105397	7297	TYK2	5.10609	-0.135304	0.892802	-0.120255	0.905415
ENSG00000105647	5296	PIK3R2	5.03139	0.540348	0.590861	0.293942	0.771665
ENSG00000055609	58508	KMT2C	5.03843	0.705301	0.48322	-1.46493	0.157639
ENSG00000276293	8396	PIP4K2B	4.93515	0.213948	0.831278	-1.30823	0.204826
ENSG00000106105	2617	GARS	5.17818	1.89571	0.0625839	2.20306	0.0388038
ENSG00000132824	10955	SERINC3	4.96794	-0.313648	0.754824	-1.10817	0.280224
ENSG00000111348	397	ARHGDIB	4.92968	-1.8509	0.0688683	-0.873013	0.392454
ENSG00000182326	716	C1S	5.42256	-2.11899	0.0380367	0.0729331	0.942544
ENSG00000007237	8522	GAS7	4.83963	1.85918	0.0676695	0.423776	0.676006
ENSG00000048740	10659	CELF2	4.87678	-1.13545	0.260484	-2.52848	0.019468
ENSG00000103502	10423	CDIPT	4.93281	-0.44733	0.65617	-0.670585	0.509737
ENSG00000135677	2799	GNS	5.12111	-1.39748	0.167168	-0.0771438	0.939234
ENSG00000198356	439	ASNA1	5.09712	-1.23312	0.22211	-0.25502	0.801169
ENSG00000198218	54870	QRICH1	4.99987	0.0137481	0.989074	0.0797256	0.937205
ENSG00000129226	968	CD68	5.29103	-2.11834	0.0380932	-0.977641	0.339296
ENSG00000116857	252839	TMEM9	5.06457	-0.0956862	0.924073	-0.43447	0.668345
ENSG00000101474	57136	APMAP	4.95157	-0.39919	0.691102	-1.75155	0.0943319
ENSG00000128487	92521	SPECC1	4.94534	0.631259	0.530153	-0.399885	0.693249
ENSG00000143811	29920	PYCR2	5.04069	-0.0410376	0.967396	-1.49062	0.150815
ENSG00000162545	55450	CAMK2N1	5.15333	-1.36597	0.176802	0.0302462	0.976154
ENSG00000110075	55291	PPP6R3	5.06522	0.0585011	0.953534	0.592316	0.559915
ENSG00000126777	3895	KTN1	4.85742	-0.527485	0.599708	-1.46613	0.157314
ENSG00000170035	10477	UBE2E3	4.97725	-1.54537	0.127263	0.956623	0.349559
ENSG00000103197	7249	TSC2	4.97809	1.20897	0.231188	1.02119	0.318697
ENSG00000147162	8473	OGT	5.00062	2.43057	0.0179315	0.0981439	0.922742
ENSG00000154305	375056	MIA3	4.97831	-0.370089	0.712557	-0.154181	0.878928
ENSG00000137509	5547	PRCP	4.95075	-0.129065	0.897717	-1.54337	0.137564
ENSG00000173821	57674	RNF213	5.06103	0.14058	0.88865	-0.686632	0.499769
ENSG00000099860	4616	GADD45B	5.41821	-0.513171	0.609625	1.29271	0.210048
ENSG00000128928	3712	IVD	4.8858	-0.781091	0.437672	-2.79736	0.010743
ENSG00000131558	60412	EXOC4	5.05235	0.399218	0.691082	-1.54703	0.136682
ENSG00000112473	7922	SLC39A7	5.06272	-1.69299	0.0953931	2.15846	0.0425248
ENSG00000143393	5298	PI4KB	4.99475	1.18074	0.242139	-0.354683	0.726337
ENSG00000171298	2548	GAA	5.08156	-0.413009	0.681001	0.841254	0.409611
ENSG00000105700	79036	KXD1	5.23432	-0.31956	0.750358	0.124347	0.902214
ENSG00000170515	5036	PA2G4	4.99128	-0.154269	0.87789	-0.0659246	0.948057
ENSG00000132589	2319	FLOT2	5.08901	0.132951	0.894655	0.909742	0.373204
ENSG00000072832	1400	CRMP1	4.92199	-1.48285	0.143096	-1.34382	0.193239
ENSG00000134001	1965	EIF2S1	5.00576	0.420009	0.675907	-0.381344	0.70675
ENSG00000159069	54461	FBXW5	5.14047	1.40278	0.165588	1.08696	0.289278
ENSG00000105202	2091	FBL	5.21387	0.984264	0.328748	0.234661	0.816727
ENSG00000154229	5578	PRKCA	4.71913	-0.0805736	0.936036	-1.75343	0.0940021
ENSG00000142227	2014	EMP3	5.56795	-0.381866	0.703845	1.92731	0.0674717
ENSG00000171148	10474	TADA3	5.08888	-1.63656	0.106704	0.545451	0.591146
ENSG00000177830	66005	CHID1	5.07559	-1.03882	0.302855	0.699447	0.49189
ENSG00000090661	79603	CERS4	4.71503	0.0227952	0.981886	-0.054532	0.957023
ENSG00000188895	339287	MSL1	5.02975	0.366245	0.715408	0.40431	0.690041
ENSG00000178913	6879	TAF7	5.02427	0.377302	0.707216	0.314117	0.756508
ENSG00000049618	57492	ARID1B	5.10368	1.39092	0.16914	-0.676487	0.506059
ENSG00000156515	3098	HK1	5.00915	0.599757	0.550817	1.17974	0.251195
ENSG00000089248	10961	ERP29	5.09229	-0.821367	0.414532	0.805966	0.429227
ENSG00000130706	11047	ADRM1	5.07848	0.604949	0.547384	1.81981	0.0829629
ENSG00000221978	81669	CCNL2	5.30494	0.510773	0.611294	0.850658	0.404482
ENSG00000113916	604	BCL6	5.13815	0.265898	0.791186	-1.05835	0.301827
ENSG00000159658	9813	EFCAB14	4.90357	-0.930049	0.355893	-1.88487	0.0732541
ENSG00000153904	23576	DDAH1	5.09555	-1.17544	0.244237	-2.30897	0.0311267
ENSG00000105722	2077	ERF	5.1135	1.20448	0.232905	-0.318374	0.753322
ENSG00000182175	56963	RGMA	5.34317	-0.221475	0.825438	-2.13219	0.0448655
ENSG00000103653	1445	CSK	4.92522	0.749905	0.456101	1.27842	0.214945
ENSG00000167397	79001	VKORC1	5.10136	-0.203447	0.839441	1.33682	0.195476
ENSG00000146425	6993	DYNLT1	5.18532	-0.734674	0.465262	0.391202	0.699559
ENSG00000104969	6449	SGTA	5.03979	0.919763	0.361202	0.206847	0.838106
ENSG00000125398	6662	SOX9	5.32017	-1.62155	0.109891	-1.36303	0.187202
ENSG00000204356	7936	NELFE	5.04031	0.858157	0.394056	0.927144	0.364306
ENSG00000214046	79086	SMIM7	5.02576	-0.24117	0.810206	0.269224	0.790365
ENSG00000241973	5297	PI4KA	4.90475	2.6562	0.00999669	0.888956	0.38402
ENSG00000131165	5119	CHMP1A	5.1371	0.0092803	0.992625	0.290152	0.774524
ENSG00000185630	5087	PBX1	4.96808	0.00728703	0.994209	-2.03009	0.0551049
ENSG00000139218	9169	SCAF11	4.99339	0.170537	0.865134	-1.07583	0.294117
ENSG00000067082	1316	KLF6	5.21104	0.285421	0.776257	-0.166271	0.869522
ENSG00000104897	8175	SF3A2	5.16572	1.11178	0.270455	0.909899	0.373123
ENSG00000136521	4711	NDUFB5	4.94986	-0.519068	0.60553	0.152112	0.880539
ENSG00000140632	84656	GLYR1	4.9271	0.938599	0.351518	-1.95519	0.0638955
ENSG00000125505	79143	MBOAT7	5.1701	0.13739	0.891161	0.621189	0.541109
ENSG00000090097	57060	PCBP4	4.91963	-1.31471	0.193369	0.0474449	0.962604
ENSG00000113594	3977	LIFR	4.8618	0.822386	0.413957	-2.94126	0.00775728
ENSG00000142949	5792	PTPRF	5.03573	2.4267	0.0181073	-2.54714	0.0186935
ENSG00000116586	28956	LAMTOR2	5.17055	0.203691	0.839251	0.391682	0.699209
ENSG00000177963	60626	RIC8A	5.11668	-0.453947	0.651425	-2.22824	0.0368362
ENSG00000127481	23352	UBR4	5.03818	0.208079	0.835838	-0.831356	0.415055
ENSG00000119318	5887	RAD23B	5.09385	-0.166233	0.868505	1.57196	0.130791
ENSG00000174851	10897	YIF1A	5.07279	-0.136311	0.89201	-0.344088	0.734175
ENSG00000122359	311	ANXA11	5.00579	0.978985	0.331329	0.910213	0.372961
ENSG00000136802	56262	LRRC8A	4.69171	1.52939	0.131168	-3.38396	0.00277925
ENSG00000196507	85012	TCEAL3	5.02939	0.0437405	0.965249	-0.727017	0.475181
ENSG00000214548	55384	MEG3	4.86575	1.8801	0.0647161	1.20032	0.24328
ENSG00000172590	122704	MRPL52	5.10288	0.331664	0.741243	0.53975	0.595004
ENSG00000100897	80344	DCAF11	4.94398	-2.68346	0.00929489	-2.02161	0.056042
ENSG00000197837	121504	HIST4H4	5.11282	0.425747	0.671742	0.307807	0.761238
ENSG00000112769	3910	LAMA4	5.2751	-1.18463	0.240611	0.747494	0.462991
ENSG00000100348	25828	TXN2	4.9499	0.0140014	0.988873	-1.49017	0.150935
ENSG00000183864	10766	TOB2	5.05351	1.12475	0.264957	-2.16485	0.0419727
ENSG00000184270	317772	HIST2H2AB	5.18535	-0.194399	0.846489	0.54247	0.593162
ENSG00000126581	8678	BECN1	4.95448	-1.13413	0.261035	0.934556	0.360559
ENSG00000173039	5970	RELA	5.09313	-0.040043	0.968185	-0.166472	0.869366
ENSG00000141480	409	ARRB2	5.02411	-0.527481	0.599711	-0.532263	0.600088
ENSG00000151967	29970	SCHIP1	5.04167	0.351463	0.726413	-2.12951	0.0451112
ENSG00000269858	112398	EGLN2	5.05111	0.871808	0.386621	1.90332	0.0706892
ENSG00000273397	4700	NDUFA6	5.02875	0.0499267	0.960339	0.90821	0.373994
ENSG00000011465	1634	DCN	5.23932	-2.05713	0.0438151	-0.905122	0.37559
ENSG00000153707	5789	PTPRD	4.8701	0.454901	0.650743	-0.660902	0.515806
ENSG00000109111	6830	SUPT6H	4.96635	-0.080457	0.936129	0.29872	0.768067
ENSG00000109572	1182	CLCN3	4.58443	-1.23161	0.22267	-2.6665	0.0143832
ENSG00000134243	6272	SORT1	4.88578	-0.920005	0.361076	0.192416	0.849251
ENSG00000106636	10652	YKT6	5.06549	2.34955	0.0219409	0.169579	0.866952
ENSG00000115484	10575	CCT4	4.98166	1.39588	0.167646	1.44691	0.162572
ENSG00000135069	29968	PSAT1	4.86107	1.77631	0.0805054	-2.3996	0.0256937
ENSG00000102858	23295	MGRN1	5.00698	1.35308	0.180863	0.429826	0.671667
ENSG00000170390	166614	DCLK2	4.98868	1.29125	0.20133	-2.56262	0.0180726
ENSG00000168002	5436	POLR2G	5.06716	-0.664567	0.508751	-0.191483	0.849972
ENSG00000143772	3707	ITPKB	5.17097	0.273777	0.785151	-0.926319	0.364724
ENSG00000185088	51065	RPS27L	4.94745	-0.876176	0.38426	1.03782	0.311065
ENSG00000187446	11261	CHP1	4.90858	-1.30206	0.197633	-0.746437	0.463615
ENSG00000117448	10327	AKR1A1	5.09634	-2.76358	0.0074852	-0.307387	0.761553
ENSG00000105520	64748	PLPPR2	4.86997	-0.63624	0.526923	-1.1392	0.26735
ENSG00000106723	10927	SPIN1	4.89016	0.360884	0.719392	-0.364407	0.71917
ENSG00000183684	10189	ALYREF	5.05777	0.487164	0.627832	1.35693	0.1891
ENSG00000157827	114793	FMNL2	4.7907	-1.15842	0.251063	-1.19557	0.245091
ENSG00000272835	91689	SMDT1	4.90122	1.15589	0.252088	-0.411228	0.68504
ENSG00000074319	7251	TSG101	4.85731	-0.302966	0.762913	-0.0754375	0.940575
ENSG00000125968	3397	ID1	5.5302	-3.12128	0.00271673	-0.364084	0.719408
ENSG00000115762	55041	PLEKHB2	4.82207	-0.531123	0.597199	-0.930498	0.362607
ENSG00000127838	25953	PNKD	4.899	-0.362939	0.717864	0.727519	0.474881
ENSG00000121579	80218	NAA50	5.01593	0.387593	0.699622	1.07953	0.292502
ENSG00000184113	7122	CLDN5	4.92998	-1.13672	0.259958	-1.70427	0.102969
ENSG00000149257	871	SERPINH1	5.4953	0.486467	0.628323	3.15589	0.00473534
ENSG00000087077	7205	TRIP6	5.21739	-2.90264	0.00509276	-1.41035	0.172966
ENSG00000168118	5867	RAB4A	5.05682	0.400769	0.689945	-2.23938	0.0359953
ENSG00000185122	3297	HSF1	5.12822	1.11024	0.271112	0.129874	0.897892
ENSG00000147533	51125	GOLGA7	4.89607	0.00185778	0.998524	-0.272213	0.788096
ENSG00000145494	4726	NDUFS6	5.00248	0.297032	0.767419	1.5058	0.1469
ENSG00000005483	55904	KMT2E	4.8272	0.634268	0.5282	-1.57849	0.129284
ENSG00000090273	10726	NUDC	5.04222	3.49484	0.000873751	1.12071	0.274967
ENSG00000111667	8078	USP5	4.94794	0.230391	0.818534	1.7133	0.101269
ENSG00000138029	3032	HADHB	4.83463	-1.60053	0.11448	-2.74819	0.0119941
ENSG00000140612	23478	SEC11A	4.88718	-0.446291	0.656916	-0.429454	0.671934
ENSG00000128595	813	CALU	4.981	-0.596645	0.552881	0.358471	0.723542
ENSG00000147421	79618	HMBOX1	4.92177	0.495641	0.621871	-1.29751	0.208421
ENSG00000164062	327	APEH	4.982	-2.75111	0.0077437	-0.947246	0.354205
ENSG00000174282	57659	ZBTB4	4.7231	0.211695	0.833028	-1.27231	0.217066
ENSG00000242372	3692	EIF6	5.01826	-0.559427	0.577852	0.361707	0.721157
ENSG00000018236	1272	CNTN1	4.31984	2.2163	0.0302873	-1.98373	0.0604086
ENSG00000275079	79888	LPCAT1	5.0248	-0.951774	0.344846	0.170887	0.865936
ENSG00000186469	54331	GNG2	4.51826	-1.19194	0.237754	-1.17796	0.251889
ENSG00000100393	2033	EP300	4.95012	1.63422	0.107196	-1.80859	0.0847458
ENSG00000141503	50488	MINK1	4.95379	1.53468	0.129866	-0.668761	0.510878
ENSG00000082781	3693	ITGB5	5.00794	-1.68905	0.0961492	-0.558442	0.582403
ENSG00000170759	3799	KIF5B	4.84183	-1.13413	0.261033	1.79573	0.0868308
ENSG00000086666	54469	ZFAND6	4.93004	-0.913257	0.364586	-1.24812	0.225619
ENSG00000088833	55968	NSFL1C	4.92889	1.75458	0.0841893	0.532068	0.600221
ENSG00000267855	4701	NDUFA7	4.99876	0.442715	0.659487	-0.167081	0.868893
ENSG00000124486	8239	USP9X	4.85117	-0.447831	0.65581	-0.718584	0.480256
ENSG00000149212	143686	SESN3	4.94204	-0.926876	0.357525	-1.9121	0.0694958
ENSG00000169764	7360	UGP2	4.9219	-0.666258	0.507677	1.90654	0.0702495
ENSG00000173889	80012	PHC3	4.93571	1.23873	0.220039	-0.69552	0.494297
ENSG00000177706	56975	FAM20C	5.34465	-1.7378	0.087128	1.77523	0.0902448
ENSG00000161202	1857	DVL3	5.03452	-0.0239608	0.98096	-1.58623	0.127517
ENSG00000147649	92140	MTDH	4.98816	-0.416497	0.678461	-0.0956819	0.924673
ENSG00000187498	1282	COL4A1	5.33731	-2.18651	0.032497	2.21601	0.0377803
ENSG00000112667	10591	DNPH1	4.95569	-0.80212	0.425497	-1.6856	0.106562
ENSG00000177311	253461	ZBTB38	4.76558	0.909259	0.366676	-1.03139	0.314004
ENSG00000178695	115207	KCTD12	4.91463	-2.16715	0.0340081	-1.43334	0.166371
ENSG00000085788	23259	DDHD2	4.98273	0.983272	0.329232	0.282769	0.780102
ENSG00000146963	51631	LUC7L2	5.02744	-0.299053	0.765883	-1.32015	0.200887
ENSG00000106052	8887	TAX1BP1	4.82206	0.16781	0.86727	-1.3001	0.207549
ENSG00000141580	56270	WDR45B	4.93058	2.85987	0.00574021	-2.25611	0.0347654
ENSG00000185800	1762	DMWD	5.05827	1.19166	0.237861	-0.525438	0.604741
ENSG00000100554	51382	ATP6V1D	4.8397	-0.557425	0.57921	-0.0916722	0.927821
ENSG00000180817	5464	PPA1	4.82899	0.918168	0.36203	0.964839	0.345522
ENSG00000178057	25915	NDUFAF3	4.97052	-1.22376	0.225595	0.305108	0.763265
ENSG00000114796	54800	KLHL24	4.73726	1.01256	0.31514	-0.825168	0.418481
ENSG00000104613	55174	INTS10	4.94674	1.0343	0.304946	0.907327	0.37445
ENSG00000113369	57561	ARRDC3	5.11564	1.28606	0.203125	1.93278	0.0667558
ENSG00000160888	9592	IER2	4.91223	-1.5118	0.13558	1.58479	0.127844
ENSG00000120963	51123	ZNF706	4.90332	-0.0545232	0.956691	-0.0497586	0.960781
ENSG00000123636	29994	BAZ2B	4.88647	-0.484353	0.629813	-1.41513	0.171579
ENSG00000138385	6741	SSB	4.82721	0.163982	0.87027	0.38727	0.702424
ENSG00000069329	55737	VPS35	4.89214	-0.341698	0.733714	-0.722378	0.477969
ENSG00000099800	26517	TIMM13	5.05393	0.227541	0.82074	0.288534	0.775745
ENSG00000143149	223	ALDH9A1	4.84139	-1.8053	0.075802	-2.69851	0.0133978
ENSG00000105443	9266	CYTH2	5.0221	0.285017	0.776566	1.22874	0.232658
ENSG00000171862	5728	PTEN	4.71767	-0.00997519	0.992073	-0.583663	0.565617
ENSG00000125651	2962	GTF2F1	5.05711	0.134898	0.893123	-0.924707	0.365543
ENSG00000128951	1854	DUT	4.94081	-0.565264	0.5739	2.0754	0.0503267
ENSG00000144021	9391	CIAO1	4.93533	-0.235871	0.814298	-2.48567	0.0213599
ENSG00000184678	8349	HIST2H2BE	5.12935	-0.174589	0.861962	-0.34777	0.731448
ENSG00000205339	10527	IPO7	4.87567	-0.246961	0.805741	-1.68687	0.106314
ENSG00000204822	116540	MRPL53	5.02797	0.177382	0.859777	1.11978	0.275357
ENSG00000100462	10419	PRMT5	4.95447	0.805381	0.423626	-1.65219	0.113257
ENSG00000132405	57533	TBC1D14	4.88637	-2.54591	0.0133555	-3.65342	0.00146887
ENSG00000001629	54467	ANKIB1	4.80801	1.84474	0.0697735	-2.03561	0.0545021
ENSG00000161533	51	ACOX1	4.89191	-3.05455	0.00330063	-3.05527	0.00597468
ENSG00000118564	26234	FBXL5	4.8745	-1.13724	0.259742	-1.71975	0.10007
ENSG00000170921	26115	TANC2	4.66197	1.66115	0.101649	-2.23649	0.0362119
ENSG00000135250	6733	SRPK2	4.90308	1.67731	0.0984331	-0.927662	0.364043
ENSG00000077235	2975	GTF3C1	4.89357	-0.861279	0.392348	0.328308	0.745905
ENSG00000106245	8896	BUD31	5.07728	0.813123	0.419207	0.572491	0.573022
ENSG00000073849	6480	ST6GAL1	4.76614	-1.66239	0.101399	-2.07092	0.050782
ENSG00000213366	2946	GSTM2	4.87853	0.219859	0.826691	-2.98051	0.00709247
ENSG00000095059	1725	DHPS	4.95218	2.16511	0.0341706	0.580278	0.567855
ENSG00000196535	399687	MYO18A	4.87955	0.657118	0.513497	-0.763631	0.453517
ENSG00000145337	100996939	PYURF	4.90674	-0.710194	0.480202	NA	NA
ENSG00000126088	7389	UROD	5.06944	-1.60945	0.112513	-0.713887	0.483097
ENSG00000172725	57175	CORO1B	5.05947	-1.76227	0.0828697	0.030482	0.975968
ENSG00000055950	84545	MRPL43	5.03702	-1.04525	0.299897	0.348424	0.730964
ENSG00000143977	6637	SNRPG	4.9181	0.585249	0.560469	1.36258	0.187341
ENSG00000164687	2171	FABP5	4.91395	-0.21977	0.82676	1.83167	0.0811145
ENSG00000142875	5567	PRKACB	4.43657	0.472272	0.638363	-0.462059	0.648754
ENSG00000140443	3480	IGF1R	4.81483	1.3783	0.172982	-0.571937	0.57339
ENSG00000157954	26100	WIPI2	4.90099	0.764284	0.447549	0.362182	0.720807
ENSG00000041357	5685	PSMA4	4.89763	0.295841	0.768324	2.88014	0.0089131
ENSG00000244754	10443	N4BP2L2	4.69721	0.691032	0.492082	0.17786	0.860524
ENSG00000148411	138151	NACC2	4.66228	0.839121	0.404572	-2.91928	0.00815536
ENSG00000165678	27069	GHITM	4.80153	-0.0932797	0.925977	0.183056	0.856496
ENSG00000099246	22931	RAB18	4.74879	-1.33577	0.186427	-0.486786	0.631414
ENSG00000111237	51699	VPS29	4.86802	0.133873	0.893929	2.07755	0.0501098
ENSG00000119801	51646	YPEL5	4.78706	-0.566788	0.57287	0.491401	0.628201
ENSG00000091136	3912	LAMB1	4.95015	-0.670737	0.504838	2.80716	0.0105091
ENSG00000071575	28951	TRIB2	4.90835	-3.4929	0.000879093	0.273289	0.78728
ENSG00000115977	22848	AAK1	4.90602	1.01646	0.313294	1.19643	0.244762
ENSG00000170606	3308	HSPA4	4.78235	1.06125	0.292626	0.94138	0.357132
ENSG00000143570	27173	SLC39A1	5.21362	-0.975927	0.33283	-0.786592	0.440241
ENSG00000089053	51433	ANAPC5	4.95363	0.633867	0.528461	0.662905	0.514547
ENSG00000106028	6742	SSBP1	4.90721	0.73649	0.464164	0.794979	0.435451
ENSG00000031823	8498	RANBP3	4.89178	0.277403	0.782378	0.150016	0.882172
ENSG00000100461	55147	RBM23	4.9465	0.931367	0.355216	-1.43117	0.166984
ENSG00000108262	28964	GIT1	4.90907	0.951052	0.34521	0.777365	0.445547
ENSG00000111276	1027	CDKN1B	4.93759	-1.27023	0.20867	0.214837	0.831951
ENSG00000139318	1848	DUSP6	4.87449	-2.48583	0.0155876	0.17651	0.861571
ENSG00000160058	55108	BSDC1	4.88704	1.21195	0.230052	-2.17009	0.041525
ENSG00000086232	27102	EIF2AK1	5.06757	-0.351276	0.726553	-1.32706	0.19863
ENSG00000124795	7913	DEK	4.9143	-1.04324	0.30082	2.82539	0.0100867
ENSG00000240694	10687	PNMA2	4.80994	-0.0271595	0.978418	-1.99645	0.05891
ENSG00000134779	25941	TPGS2	4.99054	0.26433	0.792388	2.65641	0.0147076
ENSG00000181061	25994	HIGD1A	4.6954	-0.247205	0.805553	-1.49641	0.149313
ENSG00000134986	9315	NREP	4.88548	-0.418996	0.676643	1.50605	0.146835
ENSG00000149591	6876	TAGLN	5.30893	-0.662671	0.509957	1.33603	0.19573
ENSG00000178950	2580	GAK	4.99438	0.112543	0.91075	1.18508	0.249123
ENSG00000177479	10425	ARIH2	4.88047	1.07499	0.286475	0.368489	0.716169
ENSG00000151247	1977	EIF4E	4.78572	0.882214	0.381012	1.56992	0.131266
ENSG00000108106	27338	UBE2S	5.08001	0.0929557	0.926233	2.22741	0.0369001
ENSG00000132676	7818	DAP3	5.01293	1.02726	0.308221	0.857123	0.400979
ENSG00000110442	29099	COMMD9	4.91541	-1.26691	0.209848	-0.621231	0.541082
ENSG00000112576	896	CCND3	4.85553	-1.26727	0.20972	0.196216	0.846313
ENSG00000047410	7175	TPR	4.9904	-0.58457	0.560923	-0.296379	0.769829
ENSG00000132300	55037	PTCD3	4.84475	0.511296	0.61093	-2.41935	0.0246326
ENSG00000126461	58506	SCAF1	4.91093	1.49197	0.140694	2.00607	0.0577985
ENSG00000078804	58476	TP53INP2	4.70476	1.09844	0.27619	0.740212	0.467304
ENSG00000184357	3009	HIST1H1B	6.10912	-0.291473	0.771646	2.14026	0.0441349
ENSG00000114631	50512	PODXL2	4.6543	0.177833	0.859424	-1.57385	0.130353
ENSG00000163697	323	APBB2	4.84351	-0.531063	0.597241	-0.8004	0.432373
ENSG00000075151	8672	EIF4G3	4.91105	0.325719	0.745716	-0.214936	0.831875
ENSG00000100364	23313	KIAA0930	4.88466	1.4648	0.147944	0.660498	0.51606
ENSG00000094631	10013	HDAC6	4.88165	-0.869578	0.387829	-1.13964	0.26717
ENSG00000137288	84300	UQCC2	5.06262	0.541049	0.59038	1.01381	0.322123
ENSG00000140332	7090	TLE3	4.92911	0.511732	0.610626	0.175801	0.862121
ENSG00000055917	23369	PUM2	4.79224	0.478281	0.634105	-0.604415	0.551993
ENSG00000171316	55636	CHD7	4.98498	0.922108	0.359987	-1.93862	0.0660002
ENSG00000113658	4090	SMAD5	4.9003	1.18717	0.239614	-1.48372	0.152624
ENSG00000154845	9989	PPP4R1	4.91499	0.355465	0.723427	0.0688771	0.945734
ENSG00000178988	114932	MRFAP1L1	4.79487	-1.08782	0.280813	-0.675837	0.506463
ENSG00000137776	79811	SLTM	4.82508	1.52751	0.131637	0.122693	0.903508
ENSG00000145349	817	CAMK2D	4.99056	0.938749	0.351442	-0.0412926	0.96745
ENSG00000053254	1112	FOXN3	4.93106	0.778822	0.438998	-0.771621	0.44887
ENSG00000140307	2958	GTF2A2	4.89261	0.359881	0.720139	0.952532	0.351581
ENSG00000083896	91746	YTHDC1	4.85758	1.26792	0.209487	-0.824051	0.419101
ENSG00000211445	2878	GPX3	4.38669	-0.344556	0.731575	-2.24632	0.0354806
ENSG00000011243	26993	AKAP8L	5.01308	0.719338	0.47459	0.591767	0.560276
ENSG00000115355	55704	CCDC88A	4.7048	-0.605619	0.546941	-0.516037	0.611178
ENSG00000163531	23114	NFASC	4.98649	0.490393	0.625558	-0.289115	0.775307
ENSG00000138279	310	ANXA7	4.8102	-0.789697	0.432664	-0.260059	0.797331
ENSG00000063854	3029	HAGH	4.82897	1.49254	0.140544	0.742236	0.466103
ENSG00000131094	10882	C1QL1	4.94842	-1.17684	0.243683	0.121026	0.904812
ENSG00000149136	6749	SSRP1	5.06549	-0.295979	0.768219	-0.21015	0.835561
ENSG00000204842	6311	ATXN2	4.88624	1.82683	0.0724598	-1.61072	0.122057
ENSG00000071564	6929	TCF3	5.20438	-0.42102	0.675172	-0.0253805	0.979989
ENSG00000123983	2181	ACSL3	4.56848	-0.682636	0.497337	-1.28443	0.212876
ENSG00000281670	23523	CABIN1	5.01992	2.10637	0.0391586	-1.52527	0.141999
ENSG00000061938	10188	TNK2	4.72825	0.319948	0.750065	-1.02894	0.315126
ENSG00000058272	4659	PPP1R12A	4.85616	0.719067	0.474756	-1.05598	0.302885
ENSG00000115380	2202	EFEMP1	4.9667	-0.248566	0.804505	-1.50778	0.146394
ENSG00000100612	51635	DHRS7	4.85617	-2.12582	0.0374408	-1.21285	0.238552
ENSG00000131503	54882	ANKHD1	4.8556	0.623038	0.535506	-0.745649	0.464081
ENSG00000077097	7155	TOP2B	4.68643	-0.788516	0.43335	0.698611	0.492401
ENSG00000054793	10079	ATP9A	4.73884	0.525218	0.601273	-1.74539	0.0954215
ENSG00000083444	5351	PLOD1	5.20803	1.03517	0.304546	0.499802	0.622371
[truncated: 14,507 more rows]

## Sheet: proteomic results
					CBTTC/CPTAC protein	CBTTC/CPTAC protein			CBTTC RNA-seq
					recurrent/progressive vs. primary	recurrent/progressive vs. primary			recurrent/progressive vs. primary
					paired t test	paired t test			limma paired t test
Ensembl	Entrez ID	Description	Hugo_Symbol	n samples with data	t	P.Value	average difference		t	P.Value
ENSG00000121410	1	alpha-1-B glycoprotein	A1BG	30	-0.186632	0.853295	-0.0531502		0.93904	0.351294
ENSG00000175899	2	alpha-2-macroglobulin	A2M	30	-0.944285	0.353102	-0.32185		-1.51958	0.133616
ENSG00000094914	8086	aladin WD repeat nucleoporin	AAAS	28	0.227341	0.821937	0.102543		-0.716094	0.476577
ENSG00000081760	65985	acetoacetyl-CoA synthetase	AACS	20	-0.369689	0.715928	-0.13049		2.08323	0.0412903
ENSG00000109576	51166	aminoadipate aminotransferase	AADAT	4	-2.1852	0.160476	-0.294864		0.310095	0.757512
ENSG00000103591	79719	alpha and gamma adaptin binding protein	AAGAB	28	0.401879	0.691058	0.079444		0.727341	0.469709
ENSG00000115977	22848	AP2 associated kinase 1	AAK1	30	1.45357	0.157184	0.523223		1.01646	0.313294
ENSG00000087884	28971	adipogenesis associated Mth938 domain containing	AAMDC	30	-1.07401	0.291986	-0.336571		0.417863	0.677467
ENSG00000127837	14	angio associated migratory cell protein	AAMP	28	1.50329	0.144816	0.545133		-1.06091	0.292779
ENSG00000131043	25980	AAR2 splicing factor homolog	AAR2	24	-0.107695	0.915213	-0.0332543		-1.81286	0.0746137
ENSG00000090861	16	alanyl-tRNA synthetase	AARS	30	0.229074	0.820476	0.0543131		2.1932	0.0319891
ENSG00000124608	57505	alanyl-tRNA synthetase 2, mitochondrial	AARS2	28	-0.139884	0.88983	-0.0384469		1.21926	0.227289
ENSG00000266967	80755	alanyl-tRNA synthetase domain containing 1	AARSD1	30	3.15258	0.00383811	0.534364		0.880297	0.382041
ENSG00000157426	132949	aminoadipate-semialdehyde dehydrogenase	AASDH	22	2.01367	0.0576968	0.506223		0.550728	0.583767
ENSG00000149313	60496	aminoadipate-semialdehyde dehydrogenase-phosphopantetheinyl transferase	AASDHPPT	30	0.508847	0.614846	0.189263		-1.4124	0.162749
ENSG00000008311	10157	aminoadipate-semialdehyde synthase	AASS	30	-0.282282	0.779803	-0.102231		0.151068	0.880404
ENSG00000275700	26574	apoptosis antagonizing transcription factor	AATF	20	-1.14072	0.268938	-0.33985		0.252428	0.801532
ENSG00000183044	18	4-aminobutyrate aminotransferase	ABAT	30	0.923912	0.363426	0.237251		-0.21345	0.831665
ENSG00000107331	20	ATP binding cassette subfamily A member 2	ABCA2	26	0.953448	0.349868	0.362531		1.16115	0.249956
ENSG00000141338	10351	ATP binding cassette subfamily A member 8	ABCA8	16	-0.851955	0.408577	-0.360877		0.636597	0.526692
ENSG00000085563	5243	ATP binding cassette subfamily B member 1	ABCB1	20	-0.324259	0.74948	-0.205514		-1.15679	0.251723
ENSG00000115657	10058	ATP binding cassette subfamily B member 6 (Langereis blood group)	ABCB6	28	-0.20735	0.837352	-0.0255575		1.67409	0.0990675
ENSG00000131269	22	ATP binding cassette subfamily B member 7	ABCB7	28	0.203341	0.840451	0.0931198		-1.1218	0.2662
ENSG00000197150	11194	ATP binding cassette subfamily B member 8	ABCB8	18	-1.09079	0.291521	-0.362379		2.07929	0.0416638
ENSG00000278183	4363	ATP binding cassette subfamily C member 1	ABCC1	24	-0.84791	0.405619	-0.163162		2.13941	0.0362802
ENSG00000125257	10257	ATP binding cassette subfamily C member 4	ABCC4	24	-0.789421	0.438292	-0.326324		0.283556	0.77768
ENSG00000275331	368	ATP binding cassette subfamily C member 6	ABCC6	6	1.57003	0.191497	0.60714		0.134778	0.893216
ENSG00000117528	5825	ATP binding cassette subfamily D member 3	ABCD3	30	-1.05248	0.301577	-0.385168		-1.35915	0.178942
ENSG00000164163	6059	ATP binding cassette subfamily E member 1	ABCE1	30	0.160185	0.873886	0.0545079		0.126406	0.899813
ENSG00000204574	23	ATP binding cassette subfamily F member 1	ABCF1	30	-1.26269	0.217117	-0.499867		0.561343	0.576554
ENSG00000033050	10061	ATP binding cassette subfamily F member 2	ABCF2	30	-0.648295	0.522075	-0.246176		0.106035	0.915891
ENSG00000161204	55324	ATP binding cassette subfamily F member 3	ABCF3	30	-0.837625	0.409335	-0.353333		0.66536	0.508247
ENSG00000118777	9429	ATP binding cassette subfamily G member 2 (Junior blood group)	ABCG2	18	-1.52371	0.147102	-0.664233		-2.07099	0.0424582
ENSG00000144827	55347	abhydrolase domain containing 10	ABHD10	30	0.607968	0.548109	0.109502		-1.622	0.109794
ENSG00000106077	83451	abhydrolase domain containing 11	ABHD11	30	-0.635091	0.530525	-0.187675		-0.541801	0.589865
ENSG00000100997	26090	abhydrolase domain containing 12	ABHD12	28	0.327948	0.745578	0.0948928		-0.422703	0.67395
ENSG00000114779	84836	abhydrolase domain containing 14B	ABHD14B	30	-1.98929	0.0565184	-0.454988		-2.63613	0.0105438
ENSG00000231488	7920	abhydrolase domain containing 16A	ABHD16A	30	1.0718	0.292962	0.391875		-1.72551	0.0893331
ENSG00000107362	51104	abhydrolase domain containing 17B	ABHD17B	2	#DIV/0!	#DIV/0!	0.0289585		-0.474649	0.636677
ENSG00000100439	63874	abhydrolase domain containing 4	ABHD4	14	-0.0359896	0.971882	-0.0116765		-1.64816	0.104294
ENSG00000163686	57406	abhydrolase domain containing 6	ABHD6	28	0.105028	0.91716	0.0294814		0.561342	0.576554
ENSG00000136754	10006	abl interactor 1	ABI1	30	0.762136	0.452351	0.226602		-1.00816	0.317232
ENSG00000138443	10152	abl interactor 2	ABI2	30	1.10155	0.280039	0.243095		-1.72196	0.0899794
ENSG00000108798	51225	ABI family member 3	ABI3	28	-0.361903	0.720349	-0.116803		-2.07604	0.041973
ENSG00000154175	25890	ABI family member 3 binding protein	ABI3BP	14	0.729345	0.479785	0.252623		-1.02078	0.311261
ENSG00000097007	25	ABL proto-oncogene 1, non-receptor tyrosine kinase	ABL1	10	0.333071	0.747642	0.349847		-0.372014	0.71113
ENSG00000143322	27	ABL proto-oncogene 2, non-receptor tyrosine kinase	ABL2	12	0.750031	0.470514	0.096348		2.69466	0.00901985
ENSG00000099204	3983	actin binding LIM protein 1	ABLIM1	30	0.00838117	0.993372	0.00269567		-0.846323	0.400573
ENSG00000163995	84448	actin binding LIM protein family member 2	ABLIM2	30	1.48226	0.14944	0.413647		3.03182	0.00352487
ENSG00000173210	22885	actin binding LIM protein family member 3	ABLIM3	28	0.644725	0.524753	0.165928		-0.366895	0.714926
ENSG00000159842	29	ABR, RhoGEF and GTPase activating protein	ABR	30	0.729503	0.471753	0.185414		0.671668	0.504249
#N/A	23172	abraxas 2, BRISC complex subunit	ABRAXAS2	30	-0.209555	0.835532	-0.0614217		NA	NA
ENSG00000060971	30	acetyl-CoA acyltransferase 1	ACAA1	30	0.878921	0.386925	0.203993		0.767614	0.445582
ENSG00000167315	10449	acetyl-CoA acyltransferase 2	ACAA2	30	0.0538772	0.957416	0.0170074		-1.02475	0.309395
ENSG00000278540	31	acetyl-CoA carboxylase alpha	ACACA	30	-0.065825	0.947985	-0.0178727		0.924252	0.358879
ENSG00000111271	80724	acyl-CoA dehydrogenase family member 10	ACAD10	8	-1.00482	0.353772	-0.375969		1.17304	0.245192
ENSG00000240303	84129	acyl-CoA dehydrogenase family member 11	ACAD11	10	-0.132541	0.897829	-0.0515655		-0.0172085	0.986325
ENSG00000151498	27034	acyl-CoA dehydrogenase family member 8	ACAD8	30	1.74853	0.0913302	0.429636		-2.44744	0.0171848
ENSG00000177646	28976	acyl-CoA dehydrogenase family member 9	ACAD9	30	1.17908	0.24829	0.408865		0.179007	0.858506
ENSG00000117054	34	acyl-CoA dehydrogenase medium chain	ACADM	30	-1.01862	0.317104	-0.184763		-0.353129	0.72517
ENSG00000122971	35	acyl-CoA dehydrogenase short chain	ACADS	30	-0.159625	0.874323	-0.0444672		-0.436085	0.664265
ENSG00000196177	36	acyl-CoA dehydrogenase short/branched chain	ACADSB	30	0.227091	0.822003	0.0613765		-0.08844	0.929807
ENSG00000072778	37	acyl-CoA dehydrogenase very long chain	ACADVL	30	-0.804794	0.427719	-0.172416		-0.32821	0.743841
ENSG00000157766	176	aggrecan	ACAN	30	0.473575	0.639475	0.12686		-1.09351	0.278329
ENSG00000114331	23527	ArfGAP with coiled-coil, ankyrin repeat and PH domains 2	ACAP2	30	-0.414171	0.681904	-0.0899565		0.0450793	0.964187
ENSG00000075239	38	acetyl-CoA acetyltransferase 1	ACAT1	30	0.112545	0.911194	0.0277006		-0.905795	0.368493
ENSG00000120437	39	acetyl-CoA acetyltransferase 2	ACAT2	30	-0.497124	0.622983	-0.170542		0.29494	0.769009
ENSG00000182827	64746	acyl-CoA binding domain containing 3	ACBD3	30	-0.622313	0.538772	-0.176189		-0.627033	0.532901
ENSG00000107897	91452	acyl-CoA binding domain containing 5	ACBD5	30	-0.649907	0.521049	-0.164479		-1.96545	0.05377
ENSG00000230124	84320	acyl-CoA binding domain containing 6	ACBD6	28	1.30184	0.204388	0.309168		0.797531	0.428136
ENSG00000176244	414149	acyl-CoA binding domain containing 7	ACBD7	16	0.361021	0.723473	0.141857		0.175754	0.86105
ENSG00000159640	1636	angiotensin I converting enzyme	ACE	16	-1.10999	0.285705	-0.612833		-0.546611	0.586575
ENSG00000087085	43	acetylcholinesterase (Cartwright blood group)	ACHE	14	-0.24108	0.813563	-0.0482527		0.847786	0.399764
ENSG00000100813	22985	apoptotic chromatin condensation inducer 1	ACIN1	30	0.779444	0.442257	0.226236		1.91382	0.060185
ENSG00000131473	47	ATP citrate lyase	ACLY	30	0.486944	0.630088	0.13376		-0.267717	0.789791
ENSG00000122729	48	aconitase 1	ACO1	30	-0.182167	0.856764	-0.0792176		-0.9268	0.357564
ENSG00000100412	50	aconitase 2	ACO2	30	0.625313	0.536829	0.161346		1.32488	0.189992
ENSG00000184227	641371	acyl-CoA thioesterase 1	ACOT1	30	-0.233636	0.816967	-0.059961		-0.44342	0.65898
ENSG00000162390	26027	acyl-CoA thioesterase 11	ACOT11	16	0.585301	0.56766	0.287083		-0.558099	0.578753
ENSG00000112304	55856	acyl-CoA thioesterase 13	ACOT13	30	1.9973	0.0555935	0.515921		0.920668	0.360733
ENSG00000097021	11332	acyl-CoA thioesterase 7	ACOT7	30	2.14025	0.0411869	0.551583		0.914951	0.363703
ENSG00000101473	10005	acyl-CoA thioesterase 8	ACOT8	28	0.354515	0.725812	0.103794		1.96144	0.0542463
ENSG00000123130	23597	acyl-CoA thioesterase 9	ACOT9	30	0.602011	0.552011	0.222641		-1.2439	0.21814
ENSG00000161533	51	acyl-CoA oxidase 1	ACOX1	30	-0.748389	0.460466	-0.278595		-3.05455	0.00330063
ENSG00000168306	8309	acyl-CoA oxidase 2	ACOX2	14	-0.910223	0.380625	-0.240978		-0.563642	0.574997
ENSG00000087008	8310	acyl-CoA oxidase 3, pristanoyl	ACOX3	26	0.141937	0.888314	0.0314212		-1.40572	0.164716
ENSG00000143727	52	acid phosphatase 1	ACP1	30	0.888724	0.381723	0.231257		0.34797	0.729022
ENSG00000134575	53	acid phosphatase 2, lysosomal	ACP2	30	-0.954722	0.347889	-0.26702		-4.37606	4.63097e-05
ENSG00000162836	51205	acid phosphatase 6, lysophosphatidic	ACP6	12	0.9951	0.343156	0.594797		-0.117638	0.906729
ENSG00000014257	55	acid phosphatase, prostate	ACPP	8	0.864564	0.420495	0.22244		-1.79015	0.0782309
ENSG00000103740	23205	acyl-CoA synthetase bubblegum family member 1	ACSBG1	30	0.452329	0.654517	0.124015		1.83629	0.0710296
ENSG00000167107	80221	acyl-CoA synthetase family member 2	ACSF2	30	0.894704	0.378572	0.201924		-0.507229	0.613763
ENSG00000176715	197322	acyl-CoA synthetase family member 3	ACSF3	26	-0.898349	0.377924	-0.141636		1.13392	0.26112
ENSG00000151726	2180	acyl-CoA synthetase long chain family member 1	ACSL1	30	0.339564	0.736719	0.102492		-0.253468	0.800731
ENSG00000123983	2181	acyl-CoA synthetase long chain family member 3	ACSL3	30	-0.553535	0.58429	-0.144453		-0.682636	0.497337
ENSG00000068366	2182	acyl-CoA synthetase long chain family member 4	ACSL4	28	1.00724	0.323103	0.321443		-0.501001	0.618115
ENSG00000164398	23305	acyl-CoA synthetase long chain family member 6	ACSL6	30	1.75215	0.0906946	0.531722		1.42505	0.159075
ENSG00000154930	84532	acyl-CoA synthetase short chain family member 1	ACSS1	30	0.359071	0.722235	0.103546		0.647249	0.519821
ENSG00000131069	55902	acyl-CoA synthetase short chain family member 2	ACSS2	30	-1.18114	0.247483	-0.339421		-0.601501	0.549663
ENSG00000111058	79611	acyl-CoA synthetase short chain family member 3	ACSS3	28	-0.141357	0.888678	-0.0363316		-1.30589	0.196333
ENSG00000143632	58	actin, alpha 1, skeletal muscle	ACTA1	30	-0.185085	0.854496	-0.0591142		1.33845	0.185555
ENSG00000075624	60	actin beta	ACTB	30	-0.623288	0.53814	-0.239363		-2.47642	0.0159663
ENSG00000169067	345651	actin, beta like 2	ACTBL2	30	-0.845931	0.404763	-0.292362		-0.167721	0.867339
ENSG00000184009	71	actin gamma 1	ACTG1	30	-0.627373	0.535498	-0.239729		-3.77007	0.000362121
ENSG00000136518	86	actin like 6A	ACTL6A	30	-0.317332	0.753346	-0.0648885		0.000520057	0.999587
ENSG00000077080	51412	actin like 6B	ACTL6B	30	0.656836	0.516649	0.110369		0.604172	0.547897
ENSG00000072110	87	actinin alpha 1	ACTN1	30	0.672574	0.506732	0.206045		0.373165	0.710277
ENSG00000077522	88	actinin alpha 2	ACTN2	30	1.30903	0.201165	0.519574		0.868803	0.38825
ENSG00000130402	81	actinin alpha 4	ACTN4	30	0.0208362	0.983524	0.00570709		0.368423	0.713792
ENSG00000131966	55860	actin related protein 10 homolog	ACTR10	30	-0.115441	0.90892	-0.0333055		-0.62189	0.536256
ENSG00000138107	10121	ARP1 actin related protein 1 homolog A	ACTR1A	30	0.809987	0.424778	0.267235		-0.930281	0.355773
ENSG00000115073	10120	ARP1 actin related protein 1 homolog B	ACTR1B	30	0.609627	0.547025	0.191853		-0.566353	0.573164
ENSG00000138071	10097	ARP2 actin related protein 2 homolog	ACTR2	30	-0.071309	0.943659	-0.0353197		-1.19195	0.237748
ENSG00000115091	10096	ARP3 actin related protein 3 homolog	ACTR3	30	0.122458	0.903411	0.0580933		-1.55868	0.124078
ENSG00000133627	57180	ARP3 actin related protein 3 homolog B	ACTR3B	30	1.29039	0.207469	0.450123		1.56871	0.121721
ENSG00000101442	79913	ARP5 actin related protein 5 homolog	ACTR5	8	-0.59937	0.57085	-0.218426		2.0326	0.0463097
ENSG00000115170	90	activin A receptor type 1	ACVR1	6	1.85897	0.136564	1.86789		-2.16494	0.0341848
ENSG00000243989	95	aminoacylase 1	ACY1	30	-0.109203	0.913821	-0.0400144		-2.36399	0.0211728
ENSG00000132744	91703	aminoacylase 3	ACY3	16	0.997706	0.335355	0.441297		0.436367	0.664061
ENSG00000119640	97	acylphosphatase 1	ACYP1	30	0.0937509	0.925975	0.0246344		0.785057	0.43536
ENSG00000170634	98	acylphosphatase 2	ACYP2	30	0.420901	0.67704	0.11138		0.0333261	0.97352
ENSG00000196839	100	adenosine deaminase	ADA	30	-1.08808	0.285839	-0.272734		-0.414349	0.680025
#N/A	51816	adenosine deaminase 2	ADA2	12	1.10694	0.294236	0.640609		NA	NA
ENSG00000168803	161823	adenosine deaminase like	ADAL	16	0.330991	0.745554	0.0804559		-0.496806	0.621054
ENSG00000137845	102	ADAM metallopeptidase domain 10	ADAM10	30	0.78113	0.441281	0.236752		-0.139435	0.889551
ENSG00000073670	4185	ADAM metallopeptidase domain 11	ADAM11	8	0.984255	0.363	0.780113		1.00662	0.317963
ENSG00000151694	6868	ADAM metallopeptidase domain 17	ADAM17	30	-1.29064	0.207386	-0.289538		-2.62214	0.0109411
ENSG00000008277	53616	ADAM metallopeptidase domain 22	ADAM22	28	1.23582	0.227576	0.414276		-0.616555	0.539748
ENSG00000114948	8745	ADAM metallopeptidase domain 23	ADAM23	10	0.769295	0.463823	0.30886		0.09438	0.925107
ENSG00000282230	8754	ADAM metallopeptidase domain 9	ADAM9	30	-2.39876	0.0233543	-0.48226		-2.40159	0.0192834
ENSG00000105963	11033	ArfGAP with dual PH domains 1	ADAP1	22	1.639	0.116849	0.376922		1.08856	0.280489
ENSG00000160710	103	adenosine deaminase, RNA specific	ADAR	30	0.196833	0.84538	0.0502933		1.63549	0.106929
ENSG00000197381	104	adenosine deaminase, RNA specific B1	ADARB1	20	2.07094	0.0530165	0.705504		3.2203	0.00202582
ENSG00000078295	108	adenylate cyclase 2	ADCY2	20	1.36954	0.187677	0.424484		1.53918	0.128763
ENSG00000155897	114	adenylate cyclase 8	ADCY8	16	-0.639617	0.532749	-0.42571		0.632025	0.529655
ENSG00000078549	117	ADCYAP receptor type I	ADCYAP1R1	28	0.843042	0.406894	0.244225		2.00095	0.0497069
ENSG00000087274	118	adducin 1	ADD1	30	0.0134362	0.989375	0.00396954		-1.48676	0.142061
ENSG00000075340	119	adducin 2	ADD2	30	2.29588	0.0293784	0.621444		1.57216	0.120918
ENSG00000148700	120	adducin 3	ADD3	30	-1.0182	0.317302	-0.26985		-0.590266	0.557122
ENSG00000181790	575	adhesion G protein-coupled receptor B1	ADGRB1	24	0.201405	0.842232	0.0686989		0.214061	0.83119
ENSG00000135298	577	adhesion G protein-coupled receptor B3	ADGRB3	2	#DIV/0!	#DIV/0!	0.0905307		1.78229	0.0795158
ENSG00000123146	976	adhesion G protein-coupled receptor E5	ADGRE5	26	-0.262411	0.795244	-0.0995204		-0.525731	0.600919
ENSG00000069122	221395	adhesion G protein-coupled receptor F5	ADGRF5	6	-1.86254	0.136	-0.34353		-1.53537	0.129697
ENSG00000205336	9289	adhesion G protein-coupled receptor G1	ADGRG1	30	-0.208866	0.836065	-0.0589069		-1.68706	0.0965327
ENSG00000072071	22859	adhesion G protein-coupled receptor L1	ADGRL1	28	1.55213	0.13272	0.144493		0.784574	0.435641
ENSG00000117114	23266	adhesion G protein-coupled receptor L2	ADGRL2	30	0.786888	0.437957	0.128136		-1.28089	0.204922
ENSG00000150471	23284	adhesion G protein-coupled receptor L3	ADGRL3	30	0.600618	0.552926	0.135809		-0.126596	0.899663
ENSG00000196616	125	alcohol dehydrogenase 1B (class I), beta polypeptide	ADH1B	16	0.203558	0.841628	0.124189		1.13173	0.262032
ENSG00000248144	126	alcohol dehydrogenase 1C (class I), gamma polypeptide	ADH1C	12	1.59582	0.141612	0.278861		-0.197713	0.843906
ENSG00000197894	128	alcohol dehydrogenase 5 (class III), chi polypeptide	ADH5	30	-0.901581	0.37497	-0.288801		-0.946226	0.347646
ENSG00000147576	137872	alcohol dehydrogenase, iron containing 1	ADHFE1	18	0.588305	0.56454	0.236951		-2.13137	0.0369634
ENSG00000280830	55256	acireductone dioxygenase 1	ADI1	22	-2.01581	0.0574544	-0.518401		-1.61694	0.110883
ENSG00000148671	10974	adipogenesis regulatory factor	ADIRF	6	0.803122	0.466914	0.469165		0.773276	0.442249
ENSG00000156110	132	adenosine kinase	ADK	30	-1.28875	0.208033	-0.433788		-0.745103	0.458978
ENSG00000101126	23394	activity dependent neuroprotector homeobox	ADNP	30	-1.60012	0.120797	-0.379659		-0.363964	0.717102
ENSG00000181915	84890	2-aminoethanethiol dioxygenase	ADO	30	0.83871	0.408735	0.18568		-2.46421	0.0164697
ENSG00000159322	83440	ADP dependent glucokinase	ADPGK	28	-0.00637465	0.994962	-0.00219849		0.12542	0.90059
ENSG00000144843	141	ADP-ribosylarginine hydrolase	ADPRH	28	0.67561	0.505254	0.209374		-0.729562	0.468359
ENSG00000153531	113622	ADP-ribosylhydrolase like 1	ADPRHL1	6	2.72691	0.0526101	1.73243		1.02806	0.307851
ENSG00000116863	54936	ADP-ribosylhydrolase like 2	ADPRHL2	30	1.12078	0.271903	0.359004		0.193129	0.847479
ENSG00000130706	11047	adhesion regulating molecule 1	ADRM1	30	0.976944	0.336963	0.327669		0.604949	0.547384
ENSG00000239900	158	adenylosuccinate lyase	ADSL	30	0.102327	0.919226	0.0381544		0.0625965	0.950286
ENSG00000035687	159	adenylosuccinate synthase	ADSS	30	0.479569	0.635259	0.20156		-1.50324	0.13777
ENSG00000185100	122622	adenylosuccinate synthase like 1	ADSSL1	30	0.415794	0.68073	0.0809205		-0.616254	0.539945
ENSG00000106624	165	AE binding protein 1	AEBP1	30	-0.717541	0.478984	-0.235828		0.0340973	0.972907
ENSG00000104964	166	amino-terminal enhancer of split	AES	10	-1.15392	0.281838	-0.264603		0.661069	0.510976
ENSG00000196526	60312	actin filament associated protein 1	AFAP1	26	0.499168	0.622206	0.0547321		-0.419532	0.676253
ENSG00000169129	84632	actin filament associated protein 1 like 2	AFAP1L2	30	-0.226527	0.822437	-0.0482628		0.380065	0.705175
#N/A	4301	afadin, adherens junction formation factor	AFDN	30	0.0589812	0.953386	0.0208334		NA	NA
ENSG00000141385	10939	AFG3 like matrix AAA peptidase subunit 2	AFG3L2	30	0.707367	0.485185	0.266139		0.0134493	0.989312
ENSG00000079557	173	afamin	AFM	30	-0.30532	0.76238	-0.078258		0.112155	0.911057
ENSG00000119844	54812	aftiphilin	AFTPH	22	0.617728	0.543725	0.157829		0.728065	0.469269
ENSG00000038002	175	aspartylglucosaminidase	AGA	30	-0.45844	0.650175	-0.128591		-1.07576	0.286135
ENSG00000157985	116987	ArfGAP with GTPase domain, ankyrin repeat and PH domain 1	AGAP1	28	2.35011	0.0266347	0.512033		1.24457	0.217895
ENSG00000135439	116986	ArfGAP with GTPase domain, ankyrin repeat and PH domain 2	AGAP2	16	1.42717	0.175454	0.499171		-0.187949	0.85152
ENSG00000133612	116988	ArfGAP with GTPase domain, ankyrin repeat and PH domain 3	AGAP3	30	3.0093	0.00548961	0.783608		1.70729	0.0926882
ENSG00000173744	3267	ArfGAP with FG repeats 1	AGFG1	30	1.04757	0.303797	0.404269		-0.215642	0.829963
ENSG00000106351	3268	ArfGAP with FG repeats 2	AGFG2	28	0.853978	0.400917	0.334826		-0.723757	0.471892
ENSG00000006530	55750	acylglycerol kinase	AGK	30	0.888154	0.382024	0.406764		-0.274852	0.784329
ENSG00000162688	178	amylo-alpha-1, 6-glucosidase, 4-alpha-glucanotransferase	AGL	30	-1.59173	0.122674	-0.361699		-1.70714	0.092717
ENSG00000092847	26523	argonaute 1, RISC catalytic component	AGO1	30	1.43798	0.161523	0.293267		1.02584	0.308884
ENSG00000123908	27161	argonaute 2, RISC catalytic component	AGO2	30	0.109086	0.913912	0.0248801		1.44497	0.153418
ENSG00000126070	192669	argonaute 3, RISC catalytic component	AGO3	30	0.720588	0.477137	0.162571		1.19286	0.237394
ENSG00000204310	10554	1-acylglycerol-3-phosphate O-acyltransferase 1	AGPAT1	28	-0.744736	0.46311	-0.263455		0.0959181	0.92389
ENSG00000160216	56894	1-acylglycerol-3-phosphate O-acyltransferase 3	AGPAT3	30	-1.01728	0.317728	-0.309342		-0.469145	0.640584
ENSG00000026652	56895	1-acylglycerol-3-phosphate O-acyltransferase 4	AGPAT4	18	-0.497921	0.625314	-0.123019		1.06147	0.292526
ENSG00000155189	55326	1-acylglycerol-3-phosphate O-acyltransferase 5	AGPAT5	30	-1.06454	0.296179	-0.379092		-1.70547	0.0930283
ENSG00000018510	8540	alkylglycerone phosphate synthase	AGPS	30	0.574869	0.569971	0.167739		-1.08022	0.284157
ENSG00000173467	155465	anterior gradient 3, protein disulphide isomerase family member	AGR3	6	0.161092	0.87983	0.0873019		0.816609	0.417227
ENSG00000188157	375790	agrin	AGRN	30	-1.6631	0.107448	-0.589159		-0.22893	0.819664
ENSG00000135744	183	angiotensinogen	AGT	30	-1.03368	0.310132	-0.294105		1.37666	0.173485
ENSG00000135049	23287	ATP/GTP binding protein 1	AGTPBP1	12	1.27734	0.23034	0.265047		1.26385	0.210935
ENSG00000153207	25909	AT-hook containing transcription factor 1	AHCTF1	16	-0.832564	0.419067	-0.125625		0.834574	0.407109
ENSG00000101444	191	adenosylhomocysteinase	AHCY	30	-0.0518453	0.95902	-0.0155618		0.625796	0.533708
ENSG00000168710	10768	adenosylhomocysteinase like 1	AHCYL1	30	0.0369474	0.970789	0.00994077		-0.157446	0.875397
ENSG00000158467	23382	adenosylhomocysteinase like 2	AHCYL2	30	-0.131002	0.89671	-0.0382835		-0.523997	0.602118
ENSG00000126705	27245	AT-hook DNA binding motif containing 1	AHDC1	16	-0.246182	0.809114	-0.0658478		0.906927	0.367898
ENSG00000124942	79026	AHNAK nucleoprotein	AHNAK	30	-1.6929	0.101574	-0.36922		0.103353	0.918011
ENSG00000185567	113146	AHNAK nucleoprotein 2	AHNAK2	30	-0.479761	0.635124	-0.167257		-0.240187	0.810964
ENSG00000106546	196	aryl hydrocarbon receptor	AHR	10	-0.889634	0.399623	-0.332921		-0.477396	0.634731
ENSG00000100591	10598	activator of HSP90 ATPase activity 1	AHSA1	30	1.67417	0.105234	0.511674		2.34347	0.022272
ENSG00000145192	197	alpha 2-HS glycoprotein	AHSG	30	-0.748148	0.460609	-0.204053		-2.68524	0.00925074
ENSG00000186063	64853	axin interactor, dorsalization associated	AIDA	30	-0.369853	0.714275	-0.107989		0.325779	0.74567
ENSG00000206428	199	allograft inflammatory factor 1	AIF1	30	-0.794172	0.433775	-0.191669		-1.29268	0.200838
ENSG00000126878	83543	allograft inflammatory factor 1 like	AIF1L	30	1.00981	0.321232	0.303483		1.3275	0.189128
ENSG00000156709	9131	apoptosis inducing factor mitochondria associated 1	AIFM1	30	0.81985	0.419226	0.28255		0.704228	0.483884
ENSG00000042286	84883	apoptosis inducing factor, mitochondria associated 2	AIFM2	16	0.509877	0.61808	0.190574		0.0836935	0.933565
ENSG00000164022	9255	aminoacyl tRNA synthetase complex interacting multifunctional protein 1	AIMP1	30	0.227538	0.821659	0.0557252		0.394768	0.694347
ENSG00000106305	7965	aminoacyl tRNA synthetase complex interacting multifunctional protein 2	AIMP2	30	-0.861926	0.39605	-0.237103		-0.233551	0.81609
ENSG00000110711	9049	aryl hydrocarbon receptor interacting protein	AIP	30	-0.490784	0.627404	-0.129722		-0.291859	0.771353
#N/A	389813	apical junction component 1 homolog	AJM1	14	0.886444	0.392797	0.499114		NA	NA
ENSG00000106992	203	adenylate kinase 1	AK1	30	-0.581646	0.565459	-0.191968		1.03691	0.303737
ENSG00000004455	204	adenylate kinase 2	AK2	30	0.652886	0.519155	0.150069		1.80186	0.0763475
ENSG00000147853	50808	adenylate kinase 3	AK3	30	0.194924	0.84686	0.0648005		-1.32906	0.188617
ENSG00000162433	205	adenylate kinase 4	AK4	30	2.22959	0.0339726	0.622136		1.93798	0.057106
ENSG00000154027	26289	adenylate kinase 5	AK5	30	1.26108	0.217688	0.381386		2.95738	0.00436261
ENSG00000085231	102157402	adenylate kinase 6	AK6	10	-1.61252	0.145513	-1.20689		-0.465519	0.643163
ENSG00000140057	122481	adenylate kinase 7	AK7	10	-0.0456123	0.964737	-0.00717277		0.613182	0.541962
ENSG00000121057	8165	A-kinase anchoring protein 1	AKAP1	20	0.201844	0.842302	0.0340438		0.284872	0.776676
ENSG00000108599	11216	A-kinase anchoring protein 10	AKAP10	18	-0.867982	0.398237	-0.0964992		-1.06969	0.288836
ENSG00000131016	9590	A-kinase anchoring protein 12	AKAP12	30	-0.735546	0.468124	-0.183204		0.525761	0.600899
ENSG00000170776	11214	A-kinase anchoring protein 13	AKAP13	30	-1.28797	0.208298	-0.31846		-1.00131	0.320504
#N/A	8227	A-kinase anchoring protein 17A	AKAP17A	20	-0.225048	0.824477	-0.0452418		NA	NA
ENSG00000179841	9495	A-kinase anchoring protein 5	AKAP5	14	0.586952	0.568115	0.322133		-0.335	0.738737
ENSG00000105127	10270	A-kinase anchoring protein 8	AKAP8	30	-0.515212	0.610449	-0.0955251		0.85004	0.398519
ENSG00000011243	26993	A-kinase anchoring protein 8 like	AKAP8L	30	1.70918	0.0984801	0.398181		0.719338	0.47459
ENSG00000127914	10142	A-kinase anchoring protein 9	AKAP9	30	-0.794748	0.433446	-0.208718		1.49851	0.138991
ENSG00000117448	10327	aldo-keto reductase family 1 member A1	AKR1A1	30	-0.544588	0.590348	-0.130961		-2.76358	0.0074852
ENSG00000085662	231	aldo-keto reductase family 1 member B	AKR1B1	30	1.7462	0.0917402	0.524493		0.791679	0.431516
ENSG00000227471	441282	aldo-keto reductase family 1 member B15	AKR1B15	30	1.39731	0.173296	0.371743		-0.246945	0.805753
ENSG00000151632	1646	aldo-keto reductase family 1 member C2	AKR1C2	30	-1.15986	0.2559	-0.32647		-0.0941969	0.925251
ENSG00000196139	8644	aldo-keto reductase family 1 member C3	AKR1C3	30	-0.607424	0.548465	-0.144755		-0.353284	0.725054
ENSG00000053371	8574	aldo-keto reductase family 7 member A2	AKR7A2	30	-0.846224	0.404602	-0.240619		-1.20217	0.233792
ENSG00000162482	22977	aldo-keto reductase family 7 member A3	AKR7A3	30	-0.862107	0.395953	-0.246218		-1.28304	0.204173
ENSG00000142208	207	AKT serine/threonine kinase 1	AKT1	30	-1.63891	0.112422	-0.382256		-1.10719	0.272418
ENSG00000204673	84335	AKT1 substrate 1	AKT1S1	28	-0.382018	0.705553	-0.116233		0.549468	0.584625
ENSG00000105221	208	AKT serine/threonine kinase 2	AKT2	30	-2.43429	0.0215523	-0.592048		-0.429364	0.669122
ENSG00000117020	10000	AKT serine/threonine kinase 3	AKT3	30	0.48839	0.629077	0.209356		1.55813	0.124208
ENSG00000166971	64400	AKT interacting protein	AKTIP	18	0.0800778	0.937168	0.023696		-0.609432	0.544428
ENSG00000148218	210	aminolevulinate dehydratase	ALAD	30	-0.111776	0.911798	-0.0287296		1.05884	0.293713
ENSG00000163631	213	albumin	ALB	30	-0.413733	0.682222	-0.114487		-0.534225	0.595065
ENSG00000170017	214	activated leukocyte cell adhesion molecule	ALCAM	30	0.860503	0.39682	0.23434		-0.698896	0.487187
ENSG00000161618	126133	aldehyde dehydrogenase 16 family member A1	ALDH16A1	30	-0.315122	0.755006	-0.0925652		-1.19883	0.23508
ENSG00000059573	5832	aldehyde dehydrogenase 18 family member A1	ALDH18A1	30	-0.555039	0.583275	-0.136924		-0.811204	0.4203
ENSG00000165092	216	aldehyde dehydrogenase 1 family member A1	ALDH1A1	30	1.27847	0.211581	0.460325		1.27159	0.208189
ENSG00000128918	8854	aldehyde dehydrogenase 1 family member A2	ALDH1A2	30	-0.592039	0.558575	-0.22207		-0.570426	0.570416
ENSG00000184254	220	aldehyde dehydrogenase 1 family member A3	ALDH1A3	30	-1.195	0.242111	-0.338265		-1.94353	0.0564185
ENSG00000137124	219	aldehyde dehydrogenase 1 family member B1	ALDH1B1	30	0.354657	0.725504	0.0726333		-0.942825	0.349369
ENSG00000144908	10840	aldehyde dehydrogenase 1 family member L1	ALDH1L1	30	-0.647077	0.522852	-0.193334		-0.952351	0.344555
ENSG00000136010	160428	aldehyde dehydrogenase 1 family member L2	ALDH1L2	30	-1.47487	0.151404	-0.392885		-0.184975	0.853842
ENSG00000111275	217	aldehyde dehydrogenase 2 family member	ALDH2	30	0.624758	0.537188	0.195192		-0.809974	0.421001
ENSG00000108602	218	aldehyde dehydrogenase 3 family member A1	ALDH3A1	30	0.458773	0.649938	0.180238		0.313962	0.754586
ENSG00000072210	224	aldehyde dehydrogenase 3 family member A2	ALDH3A2	30	-0.424016	0.674794	-0.154121		-1.13023	0.262659
ENSG00000159423	8659	aldehyde dehydrogenase 4 family member A1	ALDH4A1	30	0.00373187	0.997049	0.00114885		-0.643989	0.521918
ENSG00000112294	7915	aldehyde dehydrogenase 5 family member A1	ALDH5A1	30	1.65756	0.10857	0.470711		-0.496984	0.620929
ENSG00000119711	4329	aldehyde dehydrogenase 6 family member A1	ALDH6A1	30	0.819835	0.419235	0.2272		-0.669001	0.505937
ENSG00000164904	501	aldehyde dehydrogenase 7 family member A1	ALDH7A1	30	-0.186221	0.853614	-0.0383025		-0.737434	0.463594
ENSG00000143149	223	aldehyde dehydrogenase 9 family member A1	ALDH9A1	30	-1.04057	0.306978	-0.228601		-1.8053	0.075802
ENSG00000149925	226	aldolase, fructose-bisphosphate A	ALDOA	30	1.17694	0.249129	0.455981		-0.0030087	0.997609
ENSG00000136872	229	aldolase, fructose-bisphosphate B	ALDOB	30	1.03837	0.307982	0.340296		1.15754	0.251417
ENSG00000109107	230	aldolase, fructose-bisphosphate C	ALDOC	30	1.12351	0.27076	0.348259		0.599355	0.551084
ENSG00000033011	56052	ALG1, chitobiosyldiphosphodolichol beta-mannosyltransferase	ALG1	30	-1.2319	0.228234	-0.277579		-1.66874	0.100128
ENSG00000101901	79868	ALG13, UDP-N-acetylglucosaminyltransferase subunit	ALG13	18	-1.43364	0.170927	-0.377389		1.80206	0.0763156
ENSG00000119523	85365	ALG2, alpha-1,3/1,6-mannosyltransferase	ALG2	28	-0.467336	0.644153	-0.142419		-1.00901	0.316827
ENSG00000120697	29880	ALG5, dolichyl-phosphate beta-glucosyltransferase	ALG5	26	-0.0746386	0.941121	-0.0327303		-0.496399	0.621339
ENSG00000160993	54784	alkB homolog 4, lysine demethylase	ALKBH4	22	-0.518878	0.60954	-0.1401		-0.916926	0.362675
ENSG00000091542	54890	alkB homolog 5, RNA demethylase	ALKBH5	20	1.00444	0.328477	0.355672		2.57255	0.0124616
ENSG00000116127	7840	ALMS1, centrosome and basal body associated protein	ALMS1	12	0.333496	0.745647	0.0510461		1.22402	0.225497
ENSG00000161905	246	arachidonate 15-lipoxygenase	ALOX15	4	0.739153	0.536792	0.421635		0.382128	0.703651
ENSG00000275565	240	arachidonate 5-lipoxygenase	ALOX5	26	0.304093	0.763678	0.0916805		-1.15302	0.253256
ENSG00000132965	241	arachidonate 5-lipoxygenase activating protein	ALOX5AP	26	-1.15584	0.259123	-0.23649		-1.91969	0.0594239
ENSG00000162551	249	alkaline phosphatase, biomineralization associated	ALPL	30	0.643873	0.524897	0.166279		-0.737431	0.463596
ENSG00000003393	57679	ALS2, alsin Rho guanine nucleotide exchange factor	ALS2	28	2.14574	0.0414034	0.421443		3.11624	0.00275717
ENSG00000183684	10189	Aly/REF export factor	ALYREF	30	0.0642784	0.949205	0.0100704		0.487164	0.627832
ENSG00000242110	23600	alpha-methylacyl-CoA racemase	AMACR	14	0.0677443	0.947105	0.0328699		-3.15345	0.00247113
ENSG00000178522	258	ameloblastin	AMBN	8	0.652381	0.538331	0.123307		-0.573468	0.568367
ENSG00000106927	259	alpha-1-microglobulin/bikunin precursor	AMBP	30	-0.212873	0.832968	-0.0506457		0.919895	0.361134
ENSG00000162066	51005	amidohydrolase domain containing 2	AMDHD2	30	0.151454	0.880703	0.0437413		-0.0901475	0.928456
ENSG00000165566	219287	APC membrane recruitment protein 2	AMER2	30	0.631175	0.533045	0.198127		-0.365194	0.716189
ENSG00000126016	154796	angiomotin	AMOT	24	-1.48931	0.150604	-0.371863		0.272051	0.786472
ENSG00000114019	51421	angiomotin like 2	AMOTL2	12	1.11985	0.288952	0.426508		-1.38951	0.169565
ENSG00000116337	271	adenosine monophosphate deaminase 2	AMPD2	30	1.40535	0.170917	0.384634		0.284496	0.776962
ENSG00000133805	272	adenosine monophosphate deaminase 3	AMPD3	30	-0.292396	0.77214	-0.0701523		0.344703	0.731465
ENSG00000078053	273	amphiphysin	AMPH	30	1.92171	0.0648731	0.674978		0.704358	0.483803
ENSG00000145020	275	aminomethyltransferase	AMT	22	0.169362	0.867213	0.045212		-2.27857	0.02609
ENSG00000153107	64682	anaphase promoting complex subunit 1	ANAPC1	28	-0.269518	0.789659	-0.0469276		1.89568	0.0625873
ENSG00000164162	10393	anaphase promoting complex subunit 10	ANAPC10	6	0.805693	0.465588	0.664181		0.0866984	0.931186
ENSG00000176248	29882	anaphase promoting complex subunit 2	ANAPC2	18	-0.56645	0.578947	-0.160543		1.99569	0.0502914
ENSG00000053900	29945	anaphase promoting complex subunit 4	ANAPC4	28	0.197891	0.844669	0.043794		-1.30946	0.195132
ENSG00000089053	51433	anaphase promoting complex subunit 5	ANAPC5	20	-0.488032	0.631419	-0.173762		0.633867	0.528461
ENSG00000196510	51434	anaphase promoting complex subunit 7	ANAPC7	28	0.735187	0.468806	0.18242		0.821215	0.414618
ENSG00000214274	283	angiogenin	ANG	18	-1.42895	0.172252	-0.509984		-0.231364	0.817781
ENSG00000174606	90806	angel homolog 2	ANGEL2	20	0.613624	0.547141	0.185074		-1.23179	0.222603
ENSG00000091879	285	angiopoietin 2	ANGPT2	18	-1.051	0.308875	-0.217218		-0.535872	0.593932
ENSG00000136859	23452	angiopoietin like 2	ANGPTL2	18	-0.689354	0.500476	-0.118722		-0.90169	0.370653
ENSG00000130812	83854	angiopoietin like 6	ANGPTL6	4	-1.0525	0.402968	-0.357026		-0.580815	0.563435
ENSG00000029534	286	ankyrin 1	ANK1	30	-0.273713	0.786314	-0.106543		2.19369	0.0319516
ENSG00000145362	287	ankyrin 2	ANK2	30	0.515778	0.610058	0.179063		1.373	0.174615
ENSG00000151150	288	ankyrin 3	ANK3	30	0.533288	0.598042	0.160423		1.90278	0.0616374
ENSG00000185722	51479	ankyrin repeat and FYVE domain containing 1	ANKFY1	30	-2.28462	0.0301166	-0.41417		-1.20258	0.233635
ENSG00000131503	54882	ankyrin repeat and KH domain containing 1	ANKHD1	30	-0.213735	0.832303	-0.0596479		0.623038	0.535506
ENSG00000001629	54467	ankyrin repeat and IBR domain containing 1	ANKIB1	30	-2.19009	0.0370097	-0.346206		1.84474	0.0697735
ENSG00000176915	23141	ankyrin repeat and LEM domain containing 2	ANKLE2	20	-1.2329	0.233475	-0.509057		0.0956002	0.924141
ENSG00000106524	57037	ankyrin repeat and MYND domain containing 2	ANKMY2	30	0.591691	0.558805	0.124319		0.00402206	0.996804
ENSG00000167522	29123	ankyrin repeat domain 11	ANKRD11	14	-1.64966	0.124923	-0.462005		1.3949	0.167941
ENSG00000076513	88455	ankyrin repeat domain 13A	ANKRD13A	30	-1.80234	0.0822669	-0.451952		-0.165611	0.868993
ENSG00000172932	338692	ankyrin repeat domain 13D	ANKRD13D	22	-0.57254	0.573337	-0.0868864		0.387947	0.699362
ENSG00000134461	54522	ankyrin repeat domain 16	ANKRD16	14	-2.44536	0.0308537	-0.769322		0.416339	0.678576
ENSG00000132466	26057	ankyrin repeat domain 17	ANKRD17	30	-0.820576	0.418819	-0.227269		0.000684053	0.999456
ENSG00000206560	23243	ankyrin repeat domain 28	ANKRD28	30	1.25774	0.218874	0.355911		1.06928	0.289019
ENSG00000145700	256006	ankyrin repeat domain 31	ANKRD31	8	-0.687586	0.517397	-0.181157		-0.877722	0.383427
ENSG00000198483	148741	ankyrin repeat domain 35	ANKRD35	24	1.28885	0.210838	0.330935		-1.20484	0.232769
ENSG00000135976	375248	ankyrin repeat domain 36	ANKRD36	12	-1.68429	0.12303	-0.616884		0.377211	0.707283
ENSG00000065413	91526	ankyrin repeat domain 44	ANKRD44	30	-0.0248105	0.980382	-0.00783903		-1.70293	0.0935057
ENSG00000183831	339416	ankyrin repeat domain 45	ANKRD45	16	1.61197	0.129277	0.332667		0.371077	0.711824
ENSG00000139645	283373	ankyrin repeat domain 52	ANKRD52	12	0.836299	0.42252	0.207746		1.0791	0.284655
ENSG00000100124	129138	ankyrin repeat domain 54	ANKRD54	10	-0.911116	0.388863	-0.399056		1.52906	0.131252
ENSG00000064999	23294	ankyrin repeat and sterile alpha motif domain containing 1A	ANKS1A	30	-1.24215	0.224483	-0.317419		1.09022	0.279764
ENSG00000185046	56899	ankyrin repeat and sterile alpha motif domain containing 1B	ANKS1B	26	1.26355	0.218527	0.467388		0.694358	0.490008
ENSG00000163516	55139	ankyrin repeat and zinc finger domain containing 1	ANKZF1	8	-0.132901	0.898617	-0.0255412		2.04743	0.0447877
ENSG00000011426	54443	anillin actin binding protein	ANLN	24	2.42313	0.0240665	0.628671		1.65101	0.10371
ENSG00000160746	55129	anoctamin 10	ANO10	28	0.613326	0.54499	0.331613		-1.19776	0.235494
ENSG00000262139	121601	anoctamin 4	ANO4	2	#DIV/0!	#DIV/0!	0.144376		0.100423	0.920327
ENSG00000177119	196527	anoctamin 6	ANO6	30	-1.1016	0.280014	-0.253686		-2.81521	0.00649659
ENSG00000140350	8125	acidic nuclear phosphoprotein 32 family member A	ANP32A	30	0.762639	0.452056	0.130386		1.62971	0.108148
ENSG00000136938	10541	acidic nuclear phosphoprotein 32 family member B	ANP32B	30	-0.342296	0.734684	-0.0741851		1.39291	0.168538
ENSG00000143401	81611	acidic nuclear phosphoprotein 32 family member E	ANP32E	30	-0.121137	0.904447	-0.035146		-0.241903	0.80964
ENSG00000166825	290	alanyl aminopeptidase, membrane	ANPEP	28	-0.379708	0.707246	-0.0946816		-1.64	0.105985
ENSG00000169604	84168	ANTXR cell adhesion molecule 1	ANTXR1	30	-1.64983	0.110153	-0.700784		-1.82417	0.0728655
ENSG00000135046	301	annexin A1	ANXA1	30	-1.39341	0.174458	-0.329942		0.0768299	0.939002
ENSG00000122359	311	annexin A11	ANXA11	30	0.117318	0.907445	0.0406742		0.978985	0.331329
ENSG00000182718	302	annexin A2	ANXA2	30	-1.74466	0.0920127	-0.372925		-0.413042	0.680977
ENSG00000138772	306	annexin A3	ANXA3	30	0.341139	0.735546	0.122036		1.17725	0.243519
ENSG00000196975	307	annexin A4	ANXA4	30	-1.25716	0.21908	-0.363579		-1.21376	0.229367
ENSG00000164111	308	annexin A5	ANXA5	30	-0.949945	0.350268	-0.31662		-2.90559	0.00505069
ENSG00000197043	309	annexin A6	ANXA6	30	-0.386208	0.702262	-0.161887		-2.30997	0.0241755
ENSG00000138279	310	annexin A7	ANXA7	30	-0.344395	0.733123	-0.126986		-0.789697	0.432664
ENSG00000100280	162	adaptor related protein complex 1 subunit beta 1	AP1B1	30	0.476307	0.637551	0.158432		-2.06869	0.042681
ENSG00000166747	164	adaptor related protein complex 1 subunit gamma 1	AP1G1	30	-0.65242	0.519451	-0.173503		-0.926671	0.357631
ENSG00000072958	8907	adaptor related protein complex 1 subunit mu 1	AP1M1	30	0.479258	0.635477	0.174119		0.138308	0.890438
ENSG00000106367	1174	adaptor related protein complex 1 subunit sigma 1	AP1S1	30	-0.680781	0.501601	-0.189007		-0.504068	0.615971
ENSG00000182287	8905	adaptor related protein complex 1 subunit sigma 2	AP1S2	28	-0.481424	0.634242	-0.141584		0.516782	0.607116
ENSG00000196961	160	adaptor related protein complex 2 subunit alpha 1	AP2A1	30	0.999705	0.326015	0.365106		-0.0263191	0.979086
ENSG00000183020	161	adaptor related protein complex 2 subunit alpha 2	AP2A2	30	1.06896	0.294219	0.403202		0.283184	0.777964
ENSG00000006125	163	adaptor related protein complex 2 subunit beta 1	AP2B1	30	1.30924	0.201096	0.489767		-0.172386	0.863686
ENSG00000161203	1173	adaptor related protein complex 2 subunit mu 1	AP2M1	30	1.16201	0.255041	0.488225		-0.978251	0.331689
ENSG00000042753	1175	adaptor related protein complex 2 subunit sigma 1	AP2S1	30	0.960433	0.345058	0.365643		-2.23457	0.028998
ENSG00000132842	8546	adaptor related protein complex 3 subunit beta 1	AP3B1	30	-1.14047	0.263751	-0.244108		-2.37711	0.0204951
ENSG00000103723	8120	adaptor related protein complex 3 subunit beta 2	AP3B2	30	1.6986	0.100482	0.585002		1.56383	0.122862
ENSG00000065000	8943	adaptor related protein complex 3 subunit delta 1	AP3D1	30	1.46383	0.154378	0.582609		0.700902	0.485943
ENSG00000185009	26985	adaptor related protein complex 3 subunit mu 1	AP3M1	30	0.563719	0.577433	0.152327		-0.637885	0.525858
ENSG00000070718	10947	adaptor related protein complex 3 subunit mu 2	AP3M2	30	2.07563	0.0472282	0.749908		1.57816	0.119533
ENSG00000177879	1176	adaptor related protein complex 3 subunit sigma 1	AP3S1	30	0.915937	0.367521	0.356831		-0.613565	0.54171
ENSG00000100478	11154	adaptor related protein complex 4 subunit sigma 1	AP4S1	18	0.884078	0.389746	0.294556		0.0515924	0.959017
ENSG00000254470	91056	adaptor related protein complex 5 subunit beta 1	AP5B1	24	-2.44952	0.0227313	-0.249065		-0.84891	0.399143
ENSG00000053770	55745	adaptor related protein complex 5 subunit mu 1	AP5M1	12	-1.49627	0.165462	-0.334609		-0.244422	0.807697
ENSG00000242802	9907	adaptor related protein complex 5 subunit zeta 1	AP5Z1	22	-0.415335	0.682318	-0.142561		0.602245	0.549171
ENSG00000120868	317	apoptotic peptidase activating factor 1	APAF1	26	-2.3312	0.0284682	-1.22313		-1.09927	0.275828
ENSG00000276497	320	amyloid beta precursor protein binding family A member 1	APBA1	28	0.364183	0.718667	0.154753		1.31041	0.194812
ENSG00000034053	321	amyloid beta precursor protein binding family A member 2	APBA2	28	-0.603574	0.551357	-0.153354		-0.704464	0.483738
ENSG00000166313	322	amyloid beta precursor protein binding family B member 1	APBB1	30	0.235306	0.815684	0.0865709		-0.344289	0.731775
ENSG00000077420	54518	amyloid beta precursor protein binding family B member 1 interacting protein	APBB1IP	30	0.421266	0.676777	0.0900983		-2.04987	0.0445407
ENSG00000134982	324	APC, WNT signaling pathway regulator	APC	26	1.02234	0.316814	0.205208		0.58617	0.559854
ENSG00000132703	325	amyloid P component, serum	APCS	30	1.49878	0.145122	0.412357		-0.401725	0.689245
ENSG00000164062	327	acylaminoacyl-peptide hydrolase	APEH	30	0.524248	0.604232	0.227562		-2.75111	0.0077437
ENSG00000100823	328	apurinic/apyrimidinic endodeoxyribonuclease 1	APEX1	30	-0.466398	0.644539	-0.109963		-1.79617	0.0772576
ENSG00000166181	8539	apoptosis inhibitor 5	API5	30	1.05937	0.298486	0.181187		0.14865	0.882304
ENSG00000149089	51074	APAF1 interacting protein	APIP	30	-0.568161	0.574454	-0.164743		-0.708339	0.481345
ENSG00000134817	187	apelin receptor	APLNR	20	-0.4348	0.668875	-0.165761		1.19339	0.237188
ENSG00000105290	333	amyloid beta precursor like protein 1	APLP1	24	1.444	0.16283	0.444149		0.12672	0.899566
ENSG00000084234	334	amyloid beta precursor like protein 2	APLP2	30	-0.761692	0.452612	-0.251679		-3.01048	0.00374827
ENSG00000101474	57136	adipocyte plasma membrane associated protein	APMAP	30	0.587018	0.561895	0.237477		-0.39919	0.691102
ENSG00000118137	335	apolipoprotein A1	APOA1	30	0.207041	0.837476	0.0608839		0.00266728	0.99788
ENSG00000158874	336	apolipoprotein A2	APOA2	30	-0.0588434	0.953495	-0.0141758		-0.347535	0.729347
ENSG00000110244	337	apolipoprotein A4	APOA4	30	0.957744	0.346389	0.279578		-0.108153	0.914218
ENSG00000084674	338	apolipoprotein B	APOB	30	-0.71332	0.481552	-0.224967		-0.674734	0.502311
ENSG00000244509	27350	apolipoprotein B mRNA editing enzyme catalytic subunit 3C	APOBEC3C	12	-1.55146	0.151838	-0.296005		-0.789552	0.432748
ENSG00000184730	55911	apolipoprotein B receptor	APOBR	22	-0.45377	0.65488	-0.186386		-1.12866	0.263316
ENSG00000130208	341	apolipoprotein C1	APOC1	30	-0.283267	0.779056	-0.103614		-2.04257	0.0452817
ENSG00000110245	345	apolipoprotein C3	APOC3	30	1.30425	0.202767	0.224069		-0.932747	0.354509
ENSG00000189058	347	apolipoprotein D	APOD	30	-0.280646	0.781045	-0.0697932		-1.59785	0.115076
ENSG00000130203	348	apolipoprotein E	APOE	30	-0.208934	0.836012	-0.0675125		-1.70366	0.0933683
ENSG00000175336	319	apolipoprotein F	APOF	12	-1.05014	0.318372	-0.640837		-0.237675	0.812904
ENSG00000091583	350	apolipoprotein H	APOH	30	-0.73452	0.468739	-0.283843		1.40769	0.164135
ENSG00000100342	8542	apolipoprotein L1	APOL1	30	-0.166102	0.86927	-0.0447563		-1.07766	0.285291
ENSG00000128335	23780	apolipoprotein L2	APOL2	30	-0.0392707	0.968953	-0.0108421		0.1882	0.851324
ENSG00000235754	55937	apolipoprotein M	APOM	30	-0.857931	0.398215	-0.203025		-1.74018	0.0867063
ENSG00000184831	79135	apolipoprotein O	APOO	30	-0.397833	0.693771	-0.0928254		0.443742	0.658748
ENSG00000155008	139322	apolipoprotein O like	APOOL	28	0.582832	0.565028	0.238056		0.0201397	0.983996
ENSG00000142192	351	amyloid beta precursor protein	APP	30	-0.11398	0.910067	-0.030995		-1.67516	0.098856
ENSG00000157500	26060	adaptor protein, phosphotyrosine interacting with PH domain and leucine zipper 1	APPL1	30	0.836237	0.410102	0.180578		-1.05398	0.295912
ENSG00000136044	55198	adaptor protein, phosphotyrosine interacting with PH domain and leucine zipper 2	APPL2	30	-1.04796	0.303621	-0.206359		-1.165	0.248409
ENSG00000198931	353	adenine phosphoribosyltransferase	APRT	30	-0.25738	0.798768	-0.072087		-0.848939	0.399127
ENSG00000240583	358	aquaporin 1 (Colton blood group)	AQP1	30	0.0781027	0.938302	0.0201346		2.58463	0.0120747
ENSG00000171885	361	aquaporin 4	AQP4	30	0.512498	0.612322	0.13133		1.22726	0.224288
ENSG00000021776	9716	aquarius intron-binding spliceosomal factor	AQR	26	-0.801969	0.430441	-0.184841		-1.02589	0.308863
ENSG00000078061	369	A-Raf proto-oncogene, serine/threonine kinase	ARAF	28	1.6141	0.118578	0.637246		-0.796171	0.42892
ENSG00000186635	116985	ArfGAP with RhoGAP domain, ankyrin repeat and PH domain 1	ARAP1	30	-2.28841	0.0298662	-0.545289		-0.838577	0.404874
ENSG00000095139	372	archain 1	ARCN1	30	-1.20799	0.237157	-0.301353		-0.67453	0.50244
ENSG00000143761	375	ADP ribosylation factor 1	ARF1	30	1.49727	0.145513	0.449612		-0.114706	0.909043
ENSG00000134287	377	ADP ribosylation factor 3	ARF3	30	1.44437	0.159732	0.430917		0.831343	0.408917
ENSG00000168374	378	ADP ribosylation factor 4	ARF4	30	-0.314182	0.755712	-0.102148		-1.37247	0.174781
ENSG00000004059	381	ADP ribosylation factor 5	ARF5	30	1.52192	0.139244	0.554306		0.566583	0.573009
ENSG00000165527	382	ADP ribosylation factor 6	ARF6	30	0.422351	0.675994	0.115784		-1.15342	0.253094
ENSG00000101199	55738	ADP ribosylation factor GTPase activating protein 1	ARFGAP1	30	1.37199	0.18096	0.643411		1.19656	0.235956
ENSG00000149182	84364	ADP ribosylation factor GTPase activating protein 2	ARFGAP2	30	0.0961383	0.924096	0.0325756		1.41145	0.163028
ENSG00000242247	26286	ADP ribosylation factor GTPase activating protein 3	ARFGAP3	30	-2.27483	0.0307723	-0.553731		-2.22249	0.0298448
ENSG00000066777	10565	ADP ribosylation factor guanine nucleotide exchange factor 1	ARFGEF1	30	-0.694182	0.493288	-0.193581		-1.99399	0.050482
ENSG00000124198	10564	ADP ribosylation factor guanine nucleotide exchange factor 2	ARFGEF2	30	-0.491697	0.626766	-0.151928		0.489116	0.626456
ENSG00000112379	57221	ARFGEF family member 3	ARFGEF3	28	2.17751	0.0387063	0.50003		1.47605	0.144907
ENSG00000164144	27236	ADP ribosylation factor interacting protein 1	ARFIP1	30	-1.03588	0.309123	-0.18769		-0.610554	0.54369
ENSG00000132254	23647	ADP ribosylation factor interacting protein 2	ARFIP2	30	1.42496	0.165221	0.451401		0.0356542	0.971671
ENSG00000101246	10139	ADP ribosylation factor related protein 1	ARFRP1	16	-0.294429	0.772751	-0.127926		0.186933	0.852313
ENSG00000118520	383	arginase 1	ARG1	18	-0.108677	0.91481	-0.0368473		0.145421	0.884842
ENSG00000081181	384	arginase 2	ARG2	2	#DIV/0!	#DIV/0!	-0.230162		0.0175867	0.986024
ENSG00000134884	55082	arginine and glutamate rich 1	ARGLU1	30	0.897611	0.377046	0.25639		0.820284	0.415145
ENSG00000175220	392	Rho GTPase activating protein 1	ARHGAP1	30	0.89786	0.376916	0.278351		-2.33642	0.0226609
ENSG00000071205	79658	Rho GTPase activating protein 10	ARHGAP10	14	-1.4974	0.160123	-0.248353		-1.40376	0.165298
ENSG00000165322	94134	Rho GTPase activating protein 12	ARHGAP12	30	-2.02312	0.0527025	-0.626944		-1.06993	0.288729
ENSG00000140750	55114	Rho GTPase activating protein 17	ARHGAP17	30	-2.17829	0.037963	-0.628242		-0.110112	0.91267
ENSG00000146376	93663	Rho GTPase activating protein 18	ARHGAP18	28	-2.7083	0.0117995	-0.657595		-1.61502	0.1113
ENSG00000107863	57584	Rho GTPase activating protein 21	ARHGAP21	30	1.03351	0.310211	0.285156		-0.277757	0.782107
ENSG00000275832	57636	Rho GTPase activating protein 23	ARHGAP23	30	1.0484	0.303421	0.267274		1.46121	0.148924
ENSG00000163219	9938	Rho GTPase activating protein 25	ARHGAP25	26	-0.596112	0.556681	-0.18498		-1.7024	0.0936062
ENSG00000145819	23092	Rho GTPase activating protein 26	ARHGAP26	28	1.79484	0.084314	0.688527		-0.042747	0.966038
ENSG00000031081	57514	Rho GTPase activating protein 31	ARHGAP31	10	0.172791	0.867108	0.0953936		-1.54653	0.12698
ENSG00000134909	9743	Rho GTPase activating protein 32	ARHGAP32	18	0.302574	0.766113	0.140887		1.39524	0.16784
ENSG00000160007	2909	Rho GTPase activating protein 35	ARHGAP35	30	-0.198434	0.844139	-0.0561768		1.07837	0.284978
ENSG00000147799	80728	Rho GTPase activating protein 39	ARHGAP39	16	1.20069	0.249793	0.360579		1.85567	0.0681756
ENSG00000089820	393	Rho GTPase activating protein 4	ARHGAP4	16	-0.242605	0.81183	-0.0934227		-0.0649779	0.948397
ENSG00000006740	9912	Rho GTPase activating protein 44	ARHGAP44	16	1.83408	0.0879817	0.908706		1.3171	0.192573
#N/A	23526	Rho GTPase activating protein 45	ARHGAP45	26	-1.38818	0.177835	-0.448267		NA	NA
ENSG00000100852	394	Rho GTPase activating protein 5	ARHGAP5	30	-0.509561	0.614352	-0.150932		-0.147188	0.883453
ENSG00000047648	395	Rho GTPase activating protein 6	ARHGAP6	14	0.126789	0.901207	0.0492255		-1.50263	0.137927
ENSG00000141522	396	Rho GDP dissociation inhibitor alpha	ARHGDIA	30	0.961598	0.344483	0.370567		-0.710237	0.480176
ENSG00000111348	397	Rho GDP dissociation inhibitor beta	ARHGDIB	30	-0.895789	0.378003	-0.31133		-1.8509	0.0688683
ENSG00000076928	9138	Rho guanine nucleotide exchange factor 1	ARHGEF1	30	-0.517872	0.608615	-0.136246		0.266594	0.790652
ENSG00000274726	9639	Rho guanine nucleotide exchange factor 10	ARHGEF10	30	-1.58022	0.125289	-0.499265		1.23706	0.220653
ENSG00000074964	55160	Rho guanine nucleotide exchange factor 10 like	ARHGEF10L	28	-0.945302	0.353208	-0.225745		1.20005	0.234609
ENSG00000132694	9826	Rho guanine nucleotide exchange factor 11	ARHGEF11	30	2.05881	0.0489243	0.680836		1.69665	0.0946945
ENSG00000196914	23365	Rho guanine nucleotide exchange factor 12	ARHGEF12	30	-0.639976	0.527391	-0.259799		-0.0235948	0.98125
ENSG00000110237	9828	Rho guanine nucleotide exchange factor 17	ARHGEF17	26	-1.06939	0.295533	-0.45999		1.23134	0.222768
ENSG00000268861	23370	Rho/Rac guanine nucleotide exchange factor 18	ARHGEF18	24	-0.297499	0.768876	-0.0536032		0.330529	0.742096
ENSG00000116584	9181	Rho/Rac guanine nucleotide exchange factor 2	ARHGEF2	30	1.5765	0.126144	0.616855		1.32348	0.190454
ENSG00000277101	26084	Rho guanine nucleotide exchange factor 26	ARHGEF26	14	-0.211111	0.836344	-0.0487903		0.913743	0.364333
ENSG00000183111	389337	Rho guanine nucleotide exchange factor 37	ARHGEF37	16	-0.660763	0.51949	-0.30098		1.81562	0.0741834
ENSG00000165801	55701	Rho guanine nucleotide exchange factor 40	ARHGEF40	28	-2.82492	0.00896312	-0.701428		-1.25702	0.213384
ENSG00000129675	9459	Rac/Cdc42 guanine nucleotide exchange factor 6	ARHGEF6	30	-0.291926	0.772496	-0.0571069		-0.732816	0.466386
ENSG00000102606	8874	Rho guanine nucleotide exchange factor 7	ARHGEF7	30	2.01467	0.0536336	0.639313		0.842419	0.402738
ENSG00000131089	23229	Cdc42 guanine nucleotide exchange factor 9	ARHGEF9	24	0.867055	0.395271	0.387227		5.21544e-05	0.999959
ENSG00000117713	8289	AT-rich interaction domain 1A	ARID1A	30	-0.481172	0.634133	-0.094519		0.809094	0.421504
ENSG00000049618	57492	AT-rich interaction domain 1B	ARID1B	26	0.0735765	0.941957	0.0214934		1.39092	0.16914
ENSG00000189079	196528	AT-rich interaction domain 2	ARID2	24	-1.13004	0.270629	-0.422022		-0.0375848	0.970137
ENSG00000054267	51742	AT-rich interaction domain 4B	ARID4B	16	2.0392	0.0607722	0.391485		1.1424	0.257606
ENSG00000166233	25820	ariadne RBR E3 ubiquitin protein ligase 1	ARIH1	30	0.257514	0.798665	0.051827		0.0893217	0.929109
ENSG00000177479	10425	ariadne RBR E3 ubiquitin protein ligase 2	ARIH2	26	0.584243	0.564509	0.109455		1.07499	0.286475
ENSG00000120805	400	ADP ribosylation factor like GTPase 1	ARL1	30	-0.958289	0.346119	-0.307496		-0.519086	0.605518
ENSG00000152219	120534	ADP ribosylation factor like GTPase 14 effector protein	ARL14EP	6	-0.239803	0.82227	-0.222203		-0.0638534	0.949289
ENSG00000185305	54622	ADP ribosylation factor like GTPase 15	ARL15	30	1.9881	0.0566578	0.518705		0.938046	0.3518
ENSG00000213465	402	ADP ribosylation factor like GTPase 2	ARL2	30	1.54137	0.134454	0.455368		-0.0817979	0.935067
ENSG00000102931	23568	ADP ribosylation factor like GTPase 2 binding protein	ARL2BP	30	-0.453307	0.653821	-0.188179		-1.62469	0.109217
ENSG00000138175	403	ADP ribosylation factor like GTPase 3	ARL3	30	-1.37496	0.180046	-0.486983		-0.443192	0.659144
ENSG00000188042	10123	ADP ribosylation factor like GTPase 4C	ARL4C	6	-1.93987	0.124396	-1.03971		-2.05195	0.0443321
ENSG00000162980	26225	ADP ribosylation factor like GTPase 5A	ARL5A	8	0.761624	0.475146	0.264621		-1.87753	0.0650722
ENSG00000113966	84100	ADP ribosylation factor like GTPase 6	ARL6	26	0.184512	0.855162	0.071494		1.28445	0.203683
ENSG00000170540	23204	ADP ribosylation factor like GTPase 6 interacting protein 1	ARL6IP1	24	0.746006	0.463561	0.124182		-1.87917	0.0648442
ENSG00000182196	51329	ADP ribosylation factor like GTPase 6 interacting protein 4	ARL6IP4	28	-0.148345	0.883215	-0.0418429		1.23952	0.219746
ENSG00000144746	10550	ADP ribosylation factor like GTPase 6 interacting protein 5	ARL6IP5	30	0.412652	0.683005	0.14924		-1.59525	0.115658
ENSG00000143862	127829	ADP ribosylation factor like GTPase 8A	ARL8A	30	0.547979	0.588049	0.154063		0.502321	0.617192
ENSG00000134108	55207	ADP ribosylation factor like GTPase 8B	ARL8B	30	0.551049	0.585971	0.174763		-1.06592	0.290526
ENSG00000104442	55156	armadillo repeat containing 1	ARMC1	30	2.21112	0.0353638	0.496214		0.258974	0.796499
ENSG00000170632	83787	armadillo repeat containing 10	ARMC10	30	-0.540248	0.593297	-0.180214		-0.591057	0.556595
ENSG00000165309	219681	armadillo repeat containing 3	ARMC3	10	0.61606	0.554974	0.237982		0.757137	0.451788
ENSG00000105676	93436	armadillo repeat containing 6	ARMC6	30	0.554475	0.583656	0.16687		0.983253	0.329241
ENSG00000114098	25852	armadillo repeat containing 8	ARMC8	30	1.12349	0.270772	0.294518		0.123909	0.901781
ENSG00000135931	80210	armadillo repeat containing 9	ARMC9	16	-1.83538	0.0877794	-0.591705		-0.274639	0.784491
ENSG00000126947	51309	armadillo repeat containing X-linked 1	ARMCX1	20	0.954701	0.352376	0.517629		-0.7552	0.452941
ENSG00000184867	9823	armadillo repeat containing X-linked 2	ARMCX2	18	-1.40344	0.179595	-0.430284		1.07162	0.287974
ENSG00000102401	51566	armadillo repeat containing X-linked 3	ARMCX3	30	0.718709	0.478275	0.146329		-0.24089	0.810422
#N/A	79591	armadillo-like helical domain containing 3	ARMH3	30	-1.60696	0.119283	-0.496499		NA	NA
ENSG00000146476	79624	acidic residue methyltransferase 1	ARMT1	30	-0.683363	0.499994	-0.143398		-1.57455	0.120365
ENSG00000172379	9915	aryl hydrocarbon receptor nuclear translocator 2	ARNT2	20	-1.92021	0.0708205	-0.49998		-2.65549	0.0100156
ENSG00000241685	10552	actin related protein 2/3 complex subunit 1A	ARPC1A	30	0.556747	0.582123	0.201384		1.7467	0.0855584
ENSG00000130429	10095	actin related protein 2/3 complex subunit 1B	ARPC1B	30	-0.98377	0.333654	-0.327922		-0.732154	0.466788
ENSG00000163466	10109	actin related protein 2/3 complex subunit 2	ARPC2	30	-0.0995352	0.921423	-0.0528247		-0.437998	0.662885
ENSG00000111229	10094	actin related protein 2/3 complex subunit 3	ARPC3	30	0.141638	0.88838	0.0672062		-0.601636	0.549573
ENSG00000241553	10093	actin related protein 2/3 complex subunit 4	ARPC4	30	-0.0524926	0.958509	-0.0261469		-0.412926	0.681061
ENSG00000162704	10092	actin related protein 2/3 complex subunit 5	ARPC5	30	-0.0915667	0.927694	-0.043458		-1.32776	0.189045
ENSG00000136950	81873	actin related protein 2/3 complex subunit 5 like	ARPC5L	30	1.30752	0.20167	0.708465		1.19919	0.234942
ENSG00000242498	348110	actin related protein 2/3 complex inhibitor	ARPIN	30	0.0850664	0.932814	0.0215201		-0.936395	0.352642
ENSG00000128989	10776	cAMP regulated phosphoprotein 19	ARPP19	30	1.72174	0.0961488	0.491547		0.0769756	0.938887
ENSG00000137486	408	arrestin beta 1	ARRB1	30	1.23569	0.226841	0.376203		-0.393765	0.695083
ENSG00000141480	409	arrestin beta 2	ARRB2	30	1.77717	0.0864056	0.577796		-0.527481	0.599711
ENSG00000100299	410	arylsulfatase A	ARSA	30	-1.4676	0.153356	-0.475761		-0.578915	0.564709
ENSG00000113273	411	arylsulfatase B	ARSB	24	-0.164737	0.870655	-0.0374747		-1.81235	0.0746929
ENSG00000099889	421	ARVCF, delta catenin family member	ARVCF	30	-1.24626	0.222995	-0.347944		1.24874	0.216375
ENSG00000214435	57412	arsenite methyltransferase	AS3MT	28	-0.0261547	0.979334	-0.00885675		-1.7799	0.0799108
ENSG00000104763	427	N-acylsphingosine amidohydrolase 1	ASAH1	30	-1.54587	0.133364	-0.457759		-1.08349	0.282716
ENSG00000153317	50807	ArfGAP with SH3 domain, ankyrin repeat and PH domain 1	ASAP1	30	0.757913	0.454835	0.243468		1.10913	0.271586
ENSG00000151693	8853	ArfGAP with SH3 domain, ankyrin repeat and PH domain 2	ASAP2	30	-0.165405	0.869814	-0.037533		-0.0709192	0.943687
ENSG00000088280	55616	ArfGAP with SH3 domain, ankyrin repeat and PH domain 3	ASAP3	30	-1.15598	0.257457	-0.631137		-0.828338	0.410603
ENSG00000115239	51130	ankyrin repeat and SOCS box containing 3	ASB3	12	-0.46355	0.652895	-0.146986		-0.478994	0.6336
ENSG00000138303	51008	activating signal cointegrator 1 complex subunit 1	ASCC1	28	-1.71926	0.0974519	-0.488903		-1.20727	0.231837
ENSG00000100325	84164	activating signal cointegrator 1 complex subunit 2	ASCC2	26	-3.15007	0.00433303	-0.883549		1.48525	0.142461
ENSG00000112249	10973	activating signal cointegrator 1 complex subunit 3	ASCC3	30	-1.4216	0.166185	-0.338627		-1.43324	0.15673
#N/A	110599588	ASNSD1 upstream reading frame	ASDURF	8	0.867058	0.41923	0.338414		NA	NA
ENSG00000111875	25842	anti-silencing function 1A histone chaperone	ASF1A	26	-0.923351	0.365015	-0.224629		-1.4424	0.154138
ENSG00000129691	9070	ASH2 like, histone lysine methyltransferase complex subunit	ASH2L	30	0.422825	0.675652	0.109518		-0.778642	0.439103
ENSG00000110881	41	acid sensing ion channel subunit 1	ASIC1	22	-0.568534	0.576001	-0.201012		-0.206904	0.836752
ENSG00000126522	435	argininosuccinate lyase	ASL	30	-1.13456	0.26618	-0.401072		-0.488331	0.62701
#N/A	8623	acetylserotonin O-methyltransferase like	ASMTL	30	-1.71648	0.0971186	-0.488289		NA	NA
ENSG00000198356	439	arsA arsenite transporter, ATP-binding, homolog 1 (bacterial)	ASNA1	30	-0.680537	0.501754	-0.137064		-1.23312	0.22211
ENSG00000070669	440	asparagine synthetase (glutamine-hydrolyzing)	ASNS	30	0.83354	0.411595	0.256906		2.05239	0.0442886
ENSG00000108381	443	aspartoacylase	ASPA	30	0.718948	0.478131	0.212609		0.969046	0.336225
ENSG00000198363	444	aspartate beta-hydroxylase	ASPH	30	-0.522472	0.605451	-0.131166		-0.747191	0.457726
ENSG00000106819	54829	asporin	ASPN	24	-0.176669	0.861384	-0.0583682		-3.42978	0.0010702
ENSG00000169696	79058	ASPSCR1, UBX domain containing tether for SLC2A4	ASPSCR1	30	1.62771	0.114788	0.586732		1.08287	0.28299
ENSG00000162174	80150	asparaginase like 1	ASRGL1	30	0.788744	0.436889	0.254348		0.0279318	0.977805
ENSG00000130707	445	argininosuccinate synthase 1	ASS1	30	1.16199	0.255048	0.272781		1.01856	0.312307
ENSG00000152092	460	astrotactin 1	ASTN1	24	0.799206	0.432715	0.227699		-0.876652	0.384003
ENSG00000148219	23245	astrotactin 2	ASTN2	24	2.00387	0.0575503	0.803615		0.566043	0.573374
ENSG00000138138	84896	ATPase family, AAA domain containing 1	ATAD1	30	0.112167	0.911491	0.0414501		-0.766528	0.446223
ENSG00000119778	54454	ATPase family, AAA domain containing 2B	ATAD2B	10	-1.6817	0.131132	-0.170552		-0.648853	0.51879
ENSG00000197785	55210	ATPase family, AAA domain containing 3A	ATAD3A	30	1.40719	0.170375	0.46455		0.769184	0.444656
ENSG00000235658	79969	alpha tubulin acetyltransferase 1	ATAT1	30	-1.55459	0.131274	-0.338094		-1.05134	0.297115
ENSG00000167654	85300	ATCAY, caytaxin	ATCAY	28	1.45489	0.157667	0.471285		-0.893337	0.375074
ENSG00000107669	11101	arginyltransferase 1	ATE1	30	0.0484094	0.961734	0.0189386		-0.635011	0.527719
ENSG00000115966	1386	activating transcription factor 2	ATF2	28	-0.00615181	0.995139	-0.00230699		-0.418154	0.677255
ENSG00000171681	55729	activating transcription factor 7 interacting protein	ATF7IP	26	-1.12779	0.270559	-0.261061		-0.77691	0.440117
ENSG00000123395	60673	autophagy related 101	ATG101	28	1.50074	0.14547	0.0895578		0.36173	0.718763
ENSG00000145782	9140	autophagy related 12	ATG12	22	-0.696395	0.494196	-0.176058		-1.26584	0.210227
ENSG00000175224	9776	autophagy related 13	ATG13	16	1.85974	0.0840631	0.384177		1.64226	0.105516
ENSG00000085978	55054	autophagy related 16 like 1	ATG16L1	28	0.359433	0.722174	0.0922214		-0.104191	0.917348
ENSG00000066739	55102	autophagy related 2B	ATG2B	18	1.6892	0.110569	0.572618		0.614959	0.540795
ENSG00000144848	64422	autophagy related 3	ATG3	30	-0.0570397	0.954919	-0.0136605		-0.926462	0.357738
ENSG00000101844	115201	autophagy related 4A cysteine peptidase	ATG4A	8	-0.539321	0.60908	-0.410818		-0.506169	0.614503
ENSG00000168397	23192	autophagy related 4B cysteine peptidase	ATG4B	30	1.67644	0.104784	0.454392		0.705131	0.483326
ENSG00000057663	9474	autophagy related 5	ATG5	30	-0.30362	0.763662	-0.104731		-0.448585	0.655269
ENSG00000197548	10533	autophagy related 7	ATG7	30	-0.824557	0.416592	-0.302909		-0.156297	0.876299
ENSG00000198925	79065	autophagy related 9A	ATG9A	14	2.21533	0.0468296	0.892839		0.189118	0.850608
ENSG00000138363	471	5-aminoimidazole-4-carboxamide ribonucleotide formyltransferase/IMP cyclohydrolase	ATIC	30	1.07391	0.292033	0.3422		0.271715	0.786729
ENSG00000198513	51062	atlastin GTPase 1	ATL1	30	1.85162	0.0746537	0.529423		1.64404	0.105146
ENSG00000119787	64225	atlastin GTPase 2	ATL2	30	0.643281	0.525276	0.250982		-0.0888369	0.929493
ENSG00000184743	25923	atlastin GTPase 3	ATL3	30	-0.299939	0.766439	-0.0758494		-0.789618	0.43271
ENSG00000149311	472	ATM serine/threonine kinase	ATM	30	-2.03555	0.0513587	-0.541338		0.28106	0.779585
ENSG00000177556	475	antioxidant 1 copper chaperone	ATOX1	28	0.467327	0.644159	0.119207		-0.347027	0.729727
ENSG00000068650	23250	ATPase phospholipid transporting 11A	ATP11A	16	-2.37276	0.0325199	-1.17211		0.675013	0.502136
ENSG00000105726	57130	ATPase 13A1	ATP13A1	30	0.343395	0.733866	0.125123		0.970423	0.335544
ENSG00000163399	476	ATPase Na+/K+ transporting subunit alpha 1	ATP1A1	30	1.7532	0.0905117	0.719955		-0.374158	0.709542
ENSG00000018625	477	ATPase Na+/K+ transporting subunit alpha 2	ATP1A2	30	1.16996	0.251878	0.325386		1.80757	0.0754433
ENSG00000105409	478	ATPase Na+/K+ transporting subunit alpha 3	ATP1A3	30	1.97479	0.0582271	0.633799		2.03048	0.04653
ENSG00000143153	481	ATPase Na+/K+ transporting subunit beta 1	ATP1B1	30	2.03099	0.0518484	0.518095		1.89614	0.0625263
ENSG00000129244	482	ATPase Na+/K+ transporting subunit beta 2	ATP1B2	30	0.763861	0.451339	0.180724		0.632922	0.529073
ENSG00000069849	483	ATPase Na+/K+ transporting subunit beta 3	ATP1B3	30	0.333765	0.741044	0.125344		-0.446727	0.656603
ENSG00000174437	488	ATPase sarcoplasmic/endoplasmic reticulum Ca2+ transporting 2	ATP2A2	30	0.566582	0.575512	0.205363		-0.806231	0.42314
ENSG00000070961	490	ATPase plasma membrane Ca2+ transporting 1	ATP2B1	30	1.41564	0.167908	0.553403		0.319627	0.750308
ENSG00000157087	491	ATPase plasma membrane Ca2+ transporting 2	ATP2B2	30	2.01036	0.0541149	0.737177		1.38231	0.171755
ENSG00000067842	492	ATPase plasma membrane Ca2+ transporting 3	ATP2B3	30	1.54404	0.133807	0.556285		1.0158	0.313608
ENSG00000058668	493	ATPase plasma membrane Ca2+ transporting 4	ATP2B4	30	1.30175	0.203609	0.394589		0.140463	0.888742
ENSG00000017260	27032	ATPase secretory pathway Ca2+ transporting 1	ATP2C1	28	0.107168	0.915478	0.0228187		-0.917289	0.362487
ENSG00000152234	498	ATP synthase F1 subunit alpha	ATP5F1A	30	2.07713	0.0470798	0.490067		-1.13884	0.259079
ENSG00000110955	506	ATP synthase F1 subunit beta	ATP5F1B	30	1.20596	0.237926	0.335406		0.464536	0.643864
ENSG00000165629	509	ATP synthase F1 subunit gamma	ATP5F1C	30	1.22373	0.231254	0.314969		0.174495	0.862035
ENSG00000099624	513	ATP synthase F1 subunit delta	ATP5F1D	30	1.09469	0.282979	0.261161		0.262666	0.793664
ENSG00000124172	514	ATP synthase F1 subunit epsilon	ATP5F1E	30	2.51477	0.0179318	0.599591		0.160921	0.87267
ENSG00000130770	93974	ATP synthase inhibitory factor subunit 1	ATP5IF1	28	1.1354	0.266568	0.306023		0.127403	0.899027
ENSG00000173915	84833	ATP synthase membrane subunit DAPIT	ATP5MD	28	0.456066	0.652129	0.206356		0.90539	0.368705
ENSG00000169020	521	ATP synthase membrane subunit e	ATP5ME	30	0.938431	0.356048	0.269481		1.75368	0.0843448
ENSG00000241468	9551	ATP synthase membrane subunit f	ATP5MF	30	0.741842	0.464361	0.248299		1.57576	0.120085
ENSG00000167283	10632	ATP synthase membrane subunit g	ATP5MG	30	0.48307	0.632802	0.188423		-0.558422	0.578534
#N/A	9556	ATP synthase membrane subunit 6.8PL	ATP5MPL	24	0.82905	0.415981	0.302806		NA	NA
ENSG00000116459	515	ATP synthase peripheral stalk-membrane subunit b	ATP5PB	30	0.282328	0.779768	0.113876		-0.843384	0.402202
ENSG00000167863	10476	ATP synthase peripheral stalk subunit d	ATP5PD	30	0.245301	0.808013	0.0615019		0.102083	0.919015
ENSG00000241837	539	ATP synthase peripheral stalk subunit OSCP	ATP5PO	30	1.81086	0.0809055	0.436448		1.42473	0.159168
ENSG00000125375	27109	ATP synthase, H+ transporting, mitochondrial Fo complex subunit s (factor B)	ATP5S	28	0.0465602	0.96322	0.0105366		-0.891433	0.376086
ENSG00000071553	537	ATPase H+ transporting accessory protein 1	ATP6AP1	30	1.07589	0.29116	0.365819		-0.561333	0.57656
ENSG00000182220	10159	ATPase H+ transporting accessory protein 2	ATP6AP2	28	0.722703	0.476314	0.222334		-0.492474	0.624095
ENSG00000033627	535	ATPase H+ transporting V0 subunit a1	ATP6V0A1	30	1.91776	0.0653934	0.718346		0.135446	0.892691
ENSG00000185883	527	ATPase H+ transporting V0 subunit c	ATP6V0C	16	1.47319	0.162825	0.762786		0.912445	0.36501
ENSG00000159720	9114	ATPase H+ transporting V0 subunit d1	ATP6V0D1	30	1.72545	0.0954686	0.69889		-1.43148	0.15723
ENSG00000114573	523	ATPase H+ transporting V1 subunit A	ATP6V1A	30	2.35936	0.0255141	0.722599		0.394842	0.694292
ENSG00000147416	526	ATPase H+ transporting V1 subunit B2	ATP6V1B2	30	2.41204	0.0226653	0.739231		-0.850347	0.39835
ENSG00000155097	528	ATPase H+ transporting V1 subunit C1	ATP6V1C1	30	1.98532	0.0569827	0.565406		0.443161	0.659166
ENSG00000100554	51382	ATPase H+ transporting V1 subunit D	ATP6V1D	30	1.87907	0.0706806	0.565817		-0.557425	0.57921
ENSG00000131100	529	ATPase H+ transporting V1 subunit E1	ATP6V1E1	30	2.4676	0.019979	0.729216		0.95894	0.341252
ENSG00000128524	9296	ATPase H+ transporting V1 subunit F	ATP6V1F	30	1.58255	0.124755	0.388368		0.834031	0.407412
ENSG00000136888	9550	ATPase H+ transporting V1 subunit G1	ATP6V1G1	30	0.372913	0.712022	0.0977432		-0.139885	0.889197
ENSG00000213760	534	ATPase H+ transporting V1 subunit G2	ATP6V1G2	30	2.30101	0.0290472	0.70279		-0.158639	0.87446
ENSG00000047249	51606	ATPase H+ transporting V1 subunit H	ATP6V1H	30	2.2141	0.0351359	0.667581		-0.61709	0.539397
ENSG00000165240	538	ATPase copper transporting alpha	ATP7A	6	-0.992039	0.377332	-0.582591		-0.940207	0.350699
ENSG00000124406	10396	ATPase phospholipid transporting 8A1	ATP8A1	28	1.73149	0.0952163	0.632637		-0.130909	0.896264
ENSG00000132932	51761	ATPase phospholipid transporting 8A2	ATP8A2	20	-0.0202272	0.984085	-0.00933242		0.832956	0.408014
ENSG00000143515	57198	ATPase phospholipid transporting 8B2	ATP8B2	6	-1.08115	0.34046	-1.32203		1.12506	0.264829
ENSG00000054793	10079	ATPase phospholipid transporting 9A (putative)	ATP9A	30	0.448202	0.657456	0.152783		0.525218	0.601273
ENSG00000123472	64756	ATP synthase mitochondrial F1 complex assembly factor 1	ATPAF1	30	2.01026	0.0541258	0.586008		-1.09099	0.279428
ENSG00000171953	91647	ATP synthase mitochondrial F1 complex assembly factor 2	ATPAF2	20	0.387368	0.703026	0.189314		-0.169838	0.865682
ENSG00000164053	84126	ATR interacting protein	ATRIP	10	0.827413	0.43199	0.493588		-0.844076	0.401818
ENSG00000088812	8455	attractin	ATRN	30	-0.185847	0.853905	-0.0459215		-0.640621	0.52409
ENSG00000085224	546	ATRX, chromatin remodeler	ATRX	30	-0.833753	0.411477	-0.237855		1.22883	0.223703
ENSG00000130638	25814	ataxin 10	ATXN10	30	-1.32454	0.196032	-0.381463		0.994798	0.323637
ENSG00000204842	6311	ataxin 2	ATXN2	30	-1.54715	0.133057	-0.524619		1.82683	0.0724598
ENSG00000168488	11273	ataxin 2 like	ATXN2L	30	0.589628	0.560168	0.239593		1.34763	0.1826
ENSG00000066427	4287	ataxin 3	ATXN3	24	0.88795	0.384173	0.211899		0.610699	0.543594
ENSG00000148090	549	AU RNA binding methylglutaconyl-CoA hydratase	AUH	28	1.61711	0.117925	0.476004		2.51153	0.0145945
ENSG00000115307	550	AUP1, lipid droplet regulating VLDL assembly factor	AUP1	26	-0.0869	0.931472	-0.0273658		-0.152859	0.878997
ENSG00000158321	26053	AUTS2, activator of transcription and developmental regulator	AUTS2	16	-1.22739	0.239914	-0.408744		1.54564	0.127196
ENSG00000169857	57099	apoptosis and caspase activation inhibitor	AVEN	26	-0.948989	0.352085	-0.271553		0.313738	0.754755
ENSG00000105778	23080	AVL9 cell migration associated	AVL9	22	2.40338	0.0260627	0.659194		0.602665	0.548893
ENSG00000167601	558	AXL receptor tyrosine kinase	AXL	10	-0.423747	0.682914	-0.317852		-2.86839	0.00560537
ENSG00000160862	563	alpha-2-glycoprotein 1, zinc-binding	AZGP1	30	-0.218087	0.828943	-0.0567267		-0.299787	0.765326
ENSG00000172232	566	azurocidin 1	AZU1	18	-0.387063	0.703809	-0.109098		0.146115	0.884296
ENSG00000273686	567	beta-2-microglobulin	B2M	30	-1.3449	0.18945	-0.291273		-1.55788	0.124268
ENSG00000149541	26229	beta-1,3-glucuronyltransferase 3	B3GAT3	30	0.0799284	0.936863	0.0178985		0.294799	0.769116
ENSG00000187676	145173	beta 3-glucosyltransferase	B3GLCT	30	-0.29584	0.769535	-0.0823602		-1.23882	0.220004
ENSG00000174684	11041	beta-1,4-glucuronyltransferase 1	B4GAT1	30	-0.0252277	0.980052	-0.00771697		-0.0825478	0.934473
ENSG00000108641	27077	B9 domain containing 1	B9D1	8	3.78368	0.00914087	0.909221		-0.0423428	0.966359
ENSG00000164929	79870	BAALC, MAP3K1 and KLF4 binding	BAALC	16	0.727825	0.478718	0.128381		0.66406	0.509073
ENSG00000105393	29086	BRISC and BRCA1 A complex member 1	BABAM1	30	0.735955	0.467879	0.182515		-0.488549	0.626856
#N/A	9577	BRISC and BRCA1 A complex member 2	BABAM2	30	0.903102	0.374176	0.18884		NA	NA
ENSG00000156273	571	BTB domain and CNC homolog 1	BACH1	10	1.44443	0.186616	0.161474		-0.160774	0.872785
ENSG00000002330	572	BCL2 associated agonist of cell death	BAD	22	1.22654	0.234239	0.563602		-1.31864	0.19206
ENSG00000107262	573	BCL2 associated athanogene 1	BAG1	30	-0.112153	0.911502	-0.0446006		-0.49102	0.625117
ENSG00000112208	9532	BCL2 associated athanogene 2	BAG2	30	0.266931	0.791479	0.0808606		0.549693	0.584472
ENSG00000151929	9531	BCL2 associated athanogene 3	BAG3	30	-0.269548	0.789485	-0.0445417		1.04231	0.30125
ENSG00000166170	9529	BCL2 associated athanogene 5	BAG5	30	2.03005	0.0519489	0.480504		0.356154	0.722914
ENSG00000233348	7917	BCL2 associated athanogene 6	BAG6	30	0.726973	0.473277	0.230886		-0.289802	0.772919
ENSG00000266074	57597	BAH domain and coiled-coil containing 1	BAHCC1	14	-0.606291	0.555618	-0.322147		0.076968	0.938893
ENSG00000175866	10458	BAI1 associated protein 2	BAIAP2	30	2.17093	0.0385684	0.61676		2.06299	0.043237
ENSG00000007516	8938	BAI1 associated protein 3	BAIAP3	10	-1.44627	0.186117	-0.171329		0.831591	0.408778
ENSG00000175334	8815	barrier to autointegration factor 1	BANF1	28	-2.03655	0.0519991	-0.560699		1.32943	0.188495
ENSG00000176788	10409	brain abundant membrane attached signal protein 1	BASP1	30	1.12682	0.269383	0.392595		-1.56057	0.123631
ENSG00000087088	581	BCL2 associated X, apoptosis regulator	BAX	30	-1.39351	0.17443	-0.395751		-1.08189	0.28342
ENSG00000009954	9031	bromodomain adjacent to zinc finger domain 1B	BAZ1B	18	-2.3961	0.0291444	-0.128858		1.01052	0.316111
ENSG00000129151	8424	gamma-butyrobetaine hydroxylase 1	BBOX1	30	-0.471432	0.640985	-0.139021		0.970469	0.335521
ENSG00000174483	582	Bardet-Biedl syndrome 1	BBS1	30	-1.22964	0.229066	-0.39982		-0.4502	0.65411
ENSG00000125124	583	Bardet-Biedl syndrome 2	BBS2	30	-1.35727	0.185536	-0.438734		-1.68196	0.0975224
ENSG00000140463	585	Bardet-Biedl syndrome 4	BBS4	30	-2.39006	0.0238162	-0.638614		-1.52538	0.132165
ENSG00000163093	129880	Bardet-Biedl syndrome 5	BBS5	4	-1.99466	0.184232	-0.902356		-0.992969	0.324521
ENSG00000138686	55212	Bardet-Biedl syndrome 7	BBS7	30	-1.4538	0.157121	-0.466368		1.28824	0.20237
ENSG00000122507	27241	Bardet-Biedl syndrome 9	BBS9	28	-1.94352	0.0628521	-0.513426		-1.50625	0.136997
ENSG00000187244	4059	basal cell adhesion molecule (Lutheran blood group)	BCAM	30	-0.308822	0.759743	-0.105288		-0.434034	0.665745
ENSG00000132692	63827	brevican	BCAN	30	1.61388	0.117769	0.383971		0.805982	0.423282
ENSG00000075790	55973	B cell receptor associated protein 29	BCAP29	30	-1.1866	0.245356	-0.246899		-0.629004	0.531619
ENSG00000185825	10134	B cell receptor associated protein 31	BCAP31	30	-0.267352	0.791157	-0.0763561		0.0844124	0.932996
ENSG00000050820	9564	BCAR1, Cas family scaffold protein	BCAR1	28	0.38804	0.701145	0.165578		0.979859	0.3309
ENSG00000137936	8412	BCAR3, NSP family adaptor protein	BCAR3	8	0.816982	0.445158	0.284582		1.90107	0.0618653
ENSG00000064787	8537	breast carcinoma amplified sequence 1	BCAS1	30	1.54378	0.133869	0.357106		1.1016	0.274822
ENSG00000116752	10286	BCAS2, pre-mRNA processing factor	BCAS2	30	0.885838	0.38325	0.251189		-0.597926	0.552031
ENSG00000141376	54828	BCAS3, microtubule associated cell migration factor	BCAS3	30	1.0819	0.288527	0.4547		0.946428	0.347543
ENSG00000060982	586	branched chain amino acid transaminase 1	BCAT1	30	-0.106046	0.916302	-0.032492		-0.559006	0.578138
ENSG00000105552	587	branched chain amino acid transaminase 2	BCAT2	30	-0.556356	0.582387	-0.168808		0.486145	0.628549
ENSG00000107949	56647	BRCA2 and CDKN1A interacting protein	BCCIP	30	-1.77936	0.0860392	-0.372847		-0.500508	0.61846
ENSG00000114200	590	butyrylcholinesterase	BCHE	30	-0.663587	0.512382	-0.197914		-1.8463	0.0695436
ENSG00000248098	593	branched chain keto acid dehydrogenase E1, alpha polypeptide	BCKDHA	30	0.956336	0.347087	0.299358		0.100846	0.919993
ENSG00000083123	594	branched chain keto acid dehydrogenase E1 subunit beta	BCKDHB	30	1.12118	0.271737	0.294314		-1.86309	0.0671086
ENSG00000103507	10295	branched chain ketoacid dehydrogenase kinase	BCKDK	24	-0.442422	0.662503	-0.138402		-0.964657	0.338402
ENSG00000142867	8915	B cell CLL/lymphoma 10	BCL10	22	-1.41547	0.172314	-0.522061		-2.24446	0.0283207
ENSG00000171552	598	BCL2 like 1	BCL2L1	26	0.40432	0.689558	0.177148		-0.546325	0.58677
ENSG00000099968	23786	BCL2 like 13	BCL2L13	30	0.149974	0.88186	0.0627186		0.0351862	0.972042
ENSG00000129473	599	BCL2 like 2	BCL2L2	30	1.13993	0.263971	0.296603		1.61743	0.110778
ENSG00000110987	605	BCL tumor suppressor 7A	BCL7A	22	1.02295	0.318546	0.14287		-0.0576706	0.954193
ENSG00000099385	9274	BCL tumor suppressor 7C	BCL7C	22	0.716069	0.482227	0.172407		-0.985216	0.328283
ENSG00000186174	283149	B cell CLL/lymphoma 9 like	BCL9L	14	-3.23739	0.00712103	-0.827102		0.479735	0.633076
ENSG00000029363	9774	BCL2 associated transcription factor 1	BCLAF1	30	0.00893348	0.992936	0.00247582		-0.0502526	0.96008
ENSG00000186716	613	BCR, RhoGEF and GTPase activating protein	BCR	30	-0.488115	0.629269	-0.148422		0.643878	0.52199
ENSG00000074582	617	BCS1 homolog, ubiquinol-cytochrome c reductase complex chaperone	BCS1L	28	1.63774	0.113524	0.482124		-0.618091	0.538742
ENSG00000275544	622	3-hydroxybutyrate dehydrogenase 1	BDH1	30	1.68741	0.102636	0.395323		0.628933	0.531665
ENSG00000164039	56898	3-hydroxybutyrate dehydrogenase 2	BDH2	30	-1.32282	0.196596	-0.247459		-2.02375	0.0472381
ENSG00000126581	8678	beclin 1	BECN1	28	0.264532	0.793456	0.0669111		-1.13413	0.261035
ENSG00000105829	10282	Bet1 golgi vesicular membrane trafficking protein	BET1	12	-0.317173	0.757635	-0.0557738		1.2838	0.203911
ENSG00000182492	633	biglycan	BGN	30	-0.903066	0.374194	-0.284391		-2.20198	0.0313324
ENSG00000145692	635	betaine--homocysteine S-methyltransferase	BHMT	8	0.614548	0.561418	0.0804922		-1.55417	0.125149
ENSG00000151746	636	BICD cargo adaptor 1	BICD1	28	-1.67642	0.105641	-0.383822		1.69461	0.0950829
ENSG00000185963	23299	BICD cargo adaptor 2	BICD2	28	-1.19396	0.243273	-0.341279		0.422993	0.67374
ENSG00000015475	637	BH3 interacting domain death agonist	BID	30	0.662854	0.512844	0.148601		0.0683649	0.945711
ENSG00000136717	274	bridging integrator 1	BIN1	30	1.66202	0.107665	0.682671		0.37991	0.705289
ENSG00000110934	51411	bridging integrator 2	BIN2	30	1.22968	0.229052	0.447351		-1.38925	0.169643
ENSG00000147439	55909	bridging integrator 3	BIN3	26	-0.641907	0.527017	-0.202043		1.88014	0.0647108
ENSG00000110330	329	baculoviral IAP repeat containing 2	BIRC2	30	0.4653	0.645315	0.123697		-0.460386	0.646823
ENSG00000115760	57448	baculoviral IAP repeat containing 6	BIRC6	26	-1.56832	0.129898	-0.480808		0.507412	0.613636
ENSG00000108578	642	bleomycin hydrolase	BLMH	30	1.13156	0.267419	0.305919		-1.15809	0.251193
ENSG00000135441	2647	biogenesis of lysosomal organelles complex 1 subunit 1	BLOC1S1	28	-0.0711535	0.94382	-0.0189332		-0.967492	0.336994
ENSG00000196072	282991	biogenesis of lysosomal organelles complex 1 subunit 2	BLOC1S2	28	-0.88376	0.384925	-0.231353		-1.14319	0.257283
ENSG00000189114	388552	biogenesis of lysosomal organelles complex 1 subunit 3	BLOC1S3	20	-0.504952	0.619719	-0.123604		-0.632266	0.529499
ENSG00000186222	55330	biogenesis of lysosomal organelles complex 1 subunit 4	BLOC1S4	12	-0.0654833	0.94908	-0.0302535		-1.14395	0.256971
ENSG00000104164	26258	biogenesis of lysosomal organelles complex 1 subunit 6	BLOC1S6	14	0.313756	0.759094	0.163667		-1.7919	0.0779478
ENSG00000106605	644	biliverdin reductase A	BLVRA	30	0.116141	0.908369	0.0368357		-0.885431	0.379288
ENSG00000090013	645	biliverdin reductase B	BLVRB	30	-0.33289	0.741697	-0.105591		-1.13807	0.259398
ENSG00000138756	55589	BMP2 inducible kinase	BMP2K	30	0.463801	0.646376	0.162729		-2.03405	0.0461589
ENSG00000165733	9790	BMS1, ribosome biogenesis factor	BMS1	16	-0.970476	0.348278	-0.343844		0.616995	0.53946
ENSG00000113734	662	BCL2 interacting protein 1	BNIP1	30	0.0620353	0.950975	0.0187423		0.308252	0.758907
ENSG00000038219	259282	biorientation of chromosomes in cell division 1 like 1	BOD1L1	20	-0.910813	0.37443	-0.0634424		0.73306	0.466238
ENSG00000183336	552900	bolA family member 2	BOLA2	30	-0.772004	0.446579	-0.173889		0.331342	0.741485
ENSG00000163170	388962	bolA family member 3	BOLA3	22	-0.534685	0.598762	-0.111388		0.248111	0.804855
ENSG00000261236	23246	block of proliferation 1	BOP1	28	0.492553	0.626462	0.102676		1.40401	0.165222
ENSG00000165714	118426	BLOC-1 related complex subunit 5	BORCS5	28	-0.902358	0.375151	-0.200207		-0.621959	0.536211
ENSG00000196544	54785	BLOC-1 related complex subunit 6	BORCS6	30	1.63899	0.112404	0.205433		-0.415835	0.678943
ENSG00000166275	119032	BLOC-1 related complex subunit 7	BORCS7	16	0.0296798	0.976741	0.0101284		-1.06403	0.291373
ENSG00000172331	669	bisphosphoglycerate mutase	BPGM	30	-0.250859	0.803755	-0.0932778		0.404734	0.687043
ENSG00000137274	670	biphenyl hydrolase like	BPHL	30	1.46853	0.153106	0.244941		0.431692	0.667438
ENSG00000101425	671	bactericidal permeability increasing protein	BPI	18	-1.33444	0.20074	-0.674687		-0.583028	0.561954
ENSG00000162813	10380	3'(2'), 5'-bisphosphate nucleotidase 1	BPNT1	30	0.903444	0.373998	0.271383		-1.28058	0.205034
ENSG00000171634	2186	bromodomain PHD finger transcription factor	BPTF	8	1.07291	0.324555	0.39168		1.31541	0.193136
ENSG00000157764	673	B-Raf proto-oncogene, serine/threonine kinase	BRAF	30	1.61912	0.116632	0.612392		1.71727	0.090838
ENSG00000089234	8315	BRCA1 associated protein	BRAP	30	-1.99263	0.0561313	-0.634953		0.427093	0.670767
ENSG00000106009	221927	BRCA1 associated ATM activator 1	BRAT1	30	-0.421385	0.676692	-0.101239		-0.827875	0.410864
ENSG00000185515	79184	BRCA1/BRCA2-containing complex subunit 3	BRCC3	30	0.0787505	0.937791	0.0254459		0.140594	0.888639
ENSG00000100425	23774	bromodomain containing 1	BRD1	10	-0.983165	0.354322	-0.122619		1.3247	0.190053
ENSG00000230678	6046	bromodomain containing 2	BRD2	22	-0.152454	0.880356	-0.0347934		0.249621	0.803692
ENSG00000169925	8019	bromodomain containing 3	BRD3	30	0.445151	0.659633	0.0513855		0.834514	0.407142
ENSG00000141867	23476	bromodomain containing 4	BRD4	30	0.388661	0.700467	0.112356		1.87118	0.0659616
ENSG00000166164	29117	bromodomain containing 7	BRD7	22	1.29678	0.20947	0.408932		-1.43181	0.157135
ENSG00000112983	10902	bromodomain containing 8	BRD8	26	-0.137066	0.892122	-0.0362327		-0.362477	0.718208
ENSG00000028310	65980	bromodomain containing 9	BRD9	20	0.610886	0.548912	0.186612		0.41284	0.681124
ENSG00000184992	140707	BRI3 binding protein	BRI3BP	14	-0.171213	0.86691	-0.0751937		0.249019	0.804155
ENSG00000078725	1620	BMP/retinoic acid inducible neural specific 1	BRINP1	6	1.22085	0.289185	0.812989		0.559443	0.577841
ENSG00000162670	339479	BMP/retinoic acid inducible neural specific 3	BRINP3	18	-0.883313	0.390146	-0.179583		1.18769	0.239411
ENSG00000113460	55299	BRX1, biogenesis of ribosomes	BRIX1	28	-1.81436	0.0811792	-0.520148		0.128978	0.897786
ENSG00000254999	55845	BRICK1, SCAR/WAVE actin nucleating complex subunit	BRK1	12	0.240129	0.815081	0.153907		-0.590944	0.55667
ENSG00000100916	84312	BRMS1 like transcriptional repressor	BRMS1L	28	1.06503	0.296652	0.264217		-1.41528	0.161905
ENSG00000162819	148362	BRO1 domain and CAAX motif containing	BROX	30	-0.222946	0.825196	-0.0810307		-1.06345	0.291635
ENSG00000096070	27154	bromodomain and PHD finger containing 3	BRPF3	26	0.0531372	0.958062	0.0169334		1.68147	0.0976191
ENSG00000160469	84446	BR serine/threonine kinase 1	BRSK1	22	1.2789	0.215574	0.354655		1.91913	0.059496
ENSG00000174672	9024	BR serine/threonine kinase 2	BRSK2	26	1.89112	0.0707396	0.504996		1.10246	0.274452
ENSG00000168000	26580	BSCL2, seipin lipid droplet biogenesis associated	BSCL2	26	1.12539	0.271552	0.555232		-1.71821	0.0906655
ENSG00000160058	55108	BSD domain containing 1	BSDC1	28	1.0398	0.308008	0.521056		1.21195	0.230052
ENSG00000172270	682	basigin (Ok blood group)	BSG	30	0.897987	0.37685	0.31083		-1.45876	0.149596
ENSG00000164061	8927	bassoon presynaptic cytomatrix protein	BSN	30	1.96649	0.0592259	0.654491		1.53519	0.129739
ENSG00000109743	683	bone marrow stromal cell antigen 1	BST1	20	-0.660628	0.517217	-0.323524		-0.193066	0.847528
ENSG00000130303	684	bone marrow stromal cell antigen 2	BST2	16	-0.174966	0.863611	-0.0824377		0.508621	0.612793
ENSG00000095564	9044	B-TFIID TATA-box binding protein associated factor 1	BTAF1	24	0.354444	0.726381	0.136426		0.212311	0.832549
ENSG00000151136	121551	BTB domain containing 11	BTBD11	8	0.634434	0.549207	0.609655		-2.4388	0.0175635
ENSG00000204347	388419	BTB domain containing 17	BTBD17	20	0.0067765	0.994668	0.00230885		-2.31548	0.0238527
ENSG00000189195	284697	BTB domain containing 8	BTBD8	22	1.56166	0.134053	0.666267		1.68301	0.0973187
ENSG00000169814	686	biotinidase	BTD	30	-0.0478118	0.962206	-0.0131951		-1.12018	0.266885
ENSG00000145741	689	basic transcription factor 3	BTF3	30	0.295369	0.769891	0.0968327		-0.283645	0.777612
ENSG00000134717	91408	basic transcription factor 3 like 4	BTF3L4	30	-0.0536121	0.957625	-0.0149979		-0.451892	0.652898
ENSG00000112763	11120	butyrophilin subfamily 2 member A1	BTN2A1	20	2.85099	0.0106091	0.80813		0.978862	0.331389
ENSG00000026950	11119	butyrophilin subfamily 3 member A1	BTN3A1	28	-0.705293	0.486899	-0.120534		-0.678878	0.4997
ENSG00000111801	10384	butyrophilin subfamily 3 member A3	BTN3A3	30	-0.687015	0.497724	-0.131045		-0.987514	0.327165
ENSG00000166167	8945	beta-transducin repeat containing E3 ubiquitin protein ligase	BTRC	10	-0.243141	0.814015	-0.0988536		0.472576	0.638147
ENSG00000154473	9184	BUB3, mitotic checkpoint protein	BUB3	30	0.848571	0.403317	0.207363		-0.801812	0.425673
ENSG00000137656	84811	BUD13 homolog	BUD13	12	-2.12767	0.0592531	-0.93708		-0.939844	0.350884
ENSG00000106245	8896	BUD31 homolog	BUD31	30	-1.57176	0.12724	-0.340264		0.813123	0.419207
ENSG00000112578	705	bystin like	BYSL	18	-2.19984	0.0428601	-0.646449		-0.0126734	0.989928
ENSG00000082153	9689	basic leucine zipper and W2 domains 1	BZW1	30	-1.76082	0.0891878	-0.646015		-0.136917	0.891533
ENSG00000136261	28969	basic leucine zipper and W2 domains 2	BZW2	30	-0.801835	0.429401	-0.198289		0.233476	0.816148
#N/A	28970	chromosome 11 open reading frame 54	C11orf54	30	-0.476329	0.637536	-0.157256		NA	NA
#N/A	10944	chromosome 11 open reading frame 58	C11orf58	30	0.322802	0.749244	0.105178		NA	NA
#N/A	83638	chromosome 11 open reading frame 68	C11orf68	30	1.19225	0.243169	0.430745		NA	NA
#N/A	387763	chromosome 11 open reading frame 96	C11orf96	12	-1.53532	0.155716	-0.489681		NA	NA
#N/A	102288414	chromosome 11 open reading frame 98	C11orf98	8	0.18194	0.861621	0.0592371		NA	NA
#N/A	60314	chromosome 12 open reading frame 10	C12orf10	30	-0.128991	0.898287	-0.0371482		NA	NA
#N/A	91298	chromosome 12 open reading frame 29	C12orf29	16	-1.01961	0.325209	-0.324169		NA	NA
#N/A	57102	chromosome 12 open reading frame 4	C12orf4	18	-0.376151	0.711746	-0.330832		NA	NA
#N/A	64897	chromosome 12 open reading frame 43	C12orf43	18	-0.684115	0.503692	-0.123413		NA	NA
#N/A	121053	chromosome 12 open reading frame 45	C12orf45	20	-0.75761	0.458489	-0.178401		NA	NA
#N/A	113246	chromosome 12 open reading frame 57	C12orf57	16	-0.390574	0.70199	-0.150458		NA	NA
#N/A	123207	chromosome 15 open reading frame 40	C15orf40	24	1.57538	0.12944	0.277047		NA	NA
#N/A	89927	chromosome 16 open reading frame 45	C16orf45	20	1.40924	0.175807	0.58876		NA	NA
#N/A	64755	chromosome 16 open reading frame 58	C16orf58	16	1.09292	0.292878	0.195609		NA	NA
#N/A	80262	chromosome 16 open reading frame 70	C16orf70	24	0.47316	0.64076	0.0915153		NA	NA
#N/A	124944	chromosome 17 open reading frame 49	C17orf49	28	-1.40523	0.17179	-0.554988		NA	NA
#N/A	64149	chromosome 17 open reading frame 75	C17orf75	30	-0.204225	0.839655	-0.0493628		NA	NA
#N/A	147339	chromosome 18 open reading frame 25	C18orf25	28	-0.10209	0.919469	-0.0353398		NA	NA
#N/A	497661	chromosome 18 open reading frame 32	C18orf32	28	-0.183129	0.856118	-0.0650387		NA	NA
#N/A	83636	chromosome 19 open reading frame 12	C19orf12	26	0.216088	0.830745	0.0510564		NA	NA
#N/A	55337	chromosome 19 open reading frame 66	C19orf66	30	-0.378468	0.707937	-0.0794825		NA	NA
#N/A	125988	chromosome 19 open reading frame 70	C19orf70	30	2.2251	0.0343063	0.736968		NA	NA
ENSG00000173372	712	complement C1q A chain	C1QA	28	0.982689	0.334817	0.418116		-2.12559	0.0374612
ENSG00000173369	713	complement C1q B chain	C1QB	30	0.602111	0.551945	0.0950363		-2.56647	0.012661
ENSG00000108561	708	complement C1q binding protein	C1QBP	30	1.91667	0.0655385	0.39914		0.153177	0.878748
ENSG00000159189	714	complement C1q C chain	C1QC	30	0.712518	0.48204	0.1471		-2.88195	0.00539691
ENSG00000131094	10882	complement C1q like 1	C1QL1	22	-1.43854	0.165746	-0.303226		-1.17684	0.243683
ENSG00000223953	114902	C1q and TNF related 5	C1QTNF5	16	0.30688	0.763452	0.123159		-2.92281	0.00481149
ENSG00000159403	715	complement C1r	C1R	30	0.65181	0.519838	0.187669		-2.35857	0.021458
ENSG00000139178	51279	complement C1r subcomponent like	C1RL	24	-0.683867	0.5012	-0.159086		-2.11004	0.0388293
ENSG00000182326	716	complement C1s	C1S	30	0.441384	0.662325	0.117091		-2.11899	0.0380367
#N/A	54955	chromosome 1 open reading frame 109	C1orf109	12	0.812921	0.43519	0.424564		NA	NA
#N/A	54987	chromosome 1 open reading frame 123	C1orf123	30	-1.33588	0.192346	-0.310791		NA	NA
#N/A	84886	chromosome 1 open reading frame 198	C1orf198	30	-0.241404	0.811001	-0.0698402		NA	NA
#N/A	400793	chromosome 1 open reading frame 226	C1orf226	16	0.143877	0.887648	0.0433629		NA	NA
#N/A	79169	chromosome 1 open reading frame 35	C1orf35	22	-0.49565	0.625544	-0.205296		NA	NA
#N/A	127795	chromosome 1 open reading frame 87	C1orf87	8	-1.26031	0.254355	-0.424318		NA	NA
ENSG00000231543	717	complement C2	C2	30	-0.190184	0.850537	-0.0462498		-2.27945	0.0260349
#N/A	54976	chromosome 20 open reading frame 27	C20orf27	30	-0.283605	0.7788	-0.0776549		NA	NA
ENSG00000157617	25966	C2 calcium dependent domain containing 2	C2CD2	16	-0.0486005	0.961924	-0.0224183		-0.268603	0.789112
ENSG00000172375	9854	C2CD2 like	C2CD2L	12	-0.0150215	0.98831	-0.011645		1.75643	0.083871
ENSG00000183186	126567	C2 calcium dependent domain containing 4C	C2CD4C	10	0.741701	0.479474	0.456051		-0.999036	0.321596
ENSG00000111731	9847	C2 calcium dependent domain containing 5	C2CD5	30	1.29175	0.207004	0.4585		-0.344171	0.731863
#N/A	79074	chromosome 2 open reading frame 49	C2orf49	24	-0.269424	0.790115	-0.0684831		NA	NA
#N/A	205327	chromosome 2 open reading frame 69	C2orf69	14	-0.0893459	0.930281	-0.0336838		NA	NA
#N/A	257407	chromosome 2 open reading frame 72	C2orf72	24	-0.423643	0.67594	-0.0749201		NA	NA
#N/A	130355	chromosome 2 open reading frame 76	C2orf76	20	-1.14841	0.265832	-0.400279		NA	NA
ENSG00000125730	718	complement C3	C3	30	0.0721583	0.942989	0.0181022		-1.14241	0.257605
#N/A	285237	chromosome 3 open reading frame 38	C3orf38	22	0.403669	0.690739	0.201165		NA	NA
#N/A	205428	chromosome 3 open reading frame 58	C3orf58	12	-0.165226	0.872058	-0.0564621		NA	NA
ENSG00000228454	721	complement C4B (Chido blood group)	C4B	30	-0.0844326	0.933313	-0.0233871		-1.13999	0.258603
ENSG00000123838	722	complement component 4 binding protein alpha	C4BPA	30	0.0639073	0.949498	0.0162927		-0.0144458	0.98852
ENSG00000123843	725	complement component 4 binding protein beta	C4BPB	26	0.760027	0.45464	0.220963		-1.33146	0.187831
ENSG00000106804	727	complement C5	C5	30	0.0984632	0.922266	0.023403		-0.500958	0.618145
#N/A	55322	chromosome 5 open reading frame 22	C5orf22	24	0.134125	0.894523	0.0347835		NA	NA
#N/A	285636	chromosome 5 open reading frame 51	C5orf51	30	-1.39947	0.172654	-0.529672		NA	NA
ENSG00000039537	729	complement C6	C6	30	-0.381405	0.705782	-0.0943986		0.593887	0.554713
#N/A	206412	chromosome 6 open reading frame 163	C6orf163	8	2.17107	0.0729541	0.414297		NA	NA
#N/A	51250	chromosome 6 open reading frame 203	C6orf203	14	0.994685	0.339524	0.351499		NA	NA
#N/A	57827	chromosome 6 open reading frame 47	C6orf47	18	-2.49295	0.0240124	-0.88836		NA	NA
ENSG00000112936	730	complement C7	C7	30	-0.756329	0.455769	-0.193231		-2.80895	0.0066098
#N/A	79020	chromosome 7 open reading frame 25	C7orf25	18	-0.728723	0.476703	-0.330078		NA	NA
#N/A	55262	chromosome 7 open reading frame 43	C7orf43	14	0.635139	0.537261	0.126863		NA	NA
#N/A	84310	chromosome 7 open reading frame 50	C7orf50	20	-1.2422	0.230105	-0.274884		NA	NA
#N/A	100996928	C7orf55-LUC7L2 readthrough	C7orf55-LUC7L2	30	0.432638	0.668592	0.0958027		NA	NA
#N/A	136288	chromosome 7 open reading frame 57	C7orf57	10	-0.979021	0.356244	-0.370911		NA	NA
ENSG00000157131	731	complement C8 alpha chain	C8A	30	-0.111612	0.911927	-0.0259579		0.52404	0.602088
ENSG00000021852	732	complement C8 beta chain	C8B	30	-0.232244	0.818038	-0.0489719		-1.40688	0.164374
ENSG00000176919	733	complement C8 gamma chain	C8G	30	-0.114396	0.90974	-0.025711		-1.46841	0.146964
#N/A	157657	chromosome 8 open reading frame 37	C8orf37	16	-0.192945	0.849773	-0.0719773		NA	NA
#N/A	414919	chromosome 8 open reading frame 82	C8orf82	28	1.65412	0.110128	0.254389		NA	NA
ENSG00000113600	735	complement C9	C9	30	0.351701	0.727696	0.0789836		-0.319562	0.750357
#N/A	84267	chromosome 9 open reading frame 64	C9orf64	30	0.660617	0.514257	0.263975		NA	NA
#N/A	51759	chromosome 9 open reading frame 78	C9orf78	30	-0.0449209	0.964489	-0.014564		NA	NA
ENSG00000133742	759	carbonic anhydrase 1	CA1	30	-0.391387	0.698474	-0.11616		1.32696	0.189308
ENSG00000185015	377677	carbonic anhydrase 13	CA13	14	1.1901	0.257019	0.27849		-1.08825	0.280627
ENSG00000118298	23632	carbonic anhydrase 14	CA14	12	2.30786	0.0436659	0.123201		-1.07625	0.285915
ENSG00000104267	760	carbonic anhydrase 2	CA2	30	0.575806	0.569346	0.162607		0.6787	0.499811
ENSG00000164879	761	carbonic anhydrase 3	CA3	30	-0.182679	0.856366	-0.0605446		-0.321252	0.749082
ENSG00000167434	762	carbonic anhydrase 4	CA4	30	0.531764	0.599084	0.137209		-0.956309	0.342569
ENSG00000169239	11238	carbonic anhydrase 5B	CA5B	12	-0.260439	0.79981	-0.105524		0.86899	0.388148
ENSG00000178538	767	carbonic anhydrase 8	CA8	26	1.31176	0.202011	0.590712		1.22966	0.223395
ENSG00000120159	79886	caspase activity and apoptosis inhibitor 1	CAAP1	16	0.744088	0.469129	0.203051		-0.652225	0.516626
ENSG00000135932	51719	calcium binding protein 39	CAB39	30	0.107025	0.915532	0.0376378		-1.52069	0.133336
ENSG00000102547	81617	calcium binding protein 39 like	CAB39L	30	-0.195726	0.846238	-0.0579529		-0.289982	0.772782
ENSG00000134508	91768	Cdk5 and Abl enzyme substrate 1	CABLES1	12	0.657006	0.526008	0.375629		0.463493	0.644607
ENSG00000158966	57685	cache domain containing 1	CACHD1	30	-0.625445	0.536744	-0.174967		-0.69321	0.490724
ENSG00000141837	773	calcium voltage-gated channel subunit alpha1 A	CACNA1A	10	-0.767955	0.464576	-0.172027		1.43369	0.156602
ENSG00000153956	781	calcium voltage-gated channel auxiliary subunit alpha2delta 1	CACNA2D1	30	0.748931	0.460145	0.18963		0.620042	0.537465
ENSG00000007402	9254	calcium voltage-gated channel auxiliary subunit alpha2delta 2	CACNA2D2	30	2.1622	0.0392982	0.524838		-0.711333	0.479502
ENSG00000157445	55799	calcium voltage-gated channel auxiliary subunit alpha2delta 3	CACNA2D3	10	1.38659	0.202981	0.88201		-1.00305	0.31967
ENSG00000167535	784	calcium voltage-gated channel auxiliary subunit beta 3	CACNB3	22	2.4927	0.021567	0.531357		2.31506	0.0238775
ENSG00000182389	785	calcium voltage-gated channel auxiliary subunit beta 4	CACNB4	22	1.18777	0.24884	0.439405		0.644935	0.521309
ENSG00000116161	27101	calcyclin binding protein	CACYBP	30	2.03999	0.0508862	0.468464		2.70869	0.00868592
ENSG00000084774	790	carbamoyl-phosphate synthetase 2, aspartate transcarbamylase, and dihydroorotase	CAD	30	-1.08017	0.289284	-0.30864		-0.786745	0.434378
ENSG00000182985	23705	cell adhesion molecule 1	CADM1	30	-0.397317	0.694146	-0.120711		-0.455092	0.650606
ENSG00000175161	253559	cell adhesion molecule 2	CADM2	30	1.3572	0.185556	0.386013		1.41965	0.160635
ENSG00000162706	57863	cell adhesion molecule 3	CADM3	30	0.970793	0.339963	0.369432		1.04831	0.298496
ENSG00000105767	199731	cell adhesion molecule 4	CADM4	30	1.18996	0.244056	0.343106		0.577	0.565994
ENSG00000163618	8618	calcium dependent secretion activator	CADPS	30	2.30869	0.0285581	0.586669		0.740771	0.461582
ENSG00000081803	93664	calcium dependent secretion activator 2	CADPS2	30	1.19226	0.243166	0.345162		2.07817	0.0417701
ENSG00000104327	793	calbindin 1	CALB1	30	1.17182	0.251145	0.299208		-1.19668	0.235911
ENSG00000172137	794	calbindin 2	CALB2	30	1.35895	0.18501	0.356193		1.15021	0.254399
ENSG00000012822	57658	calcium binding and coiled-coil domain 1	CALCOCO1	30	1.0875	0.28609	0.340293		-0.0908324	0.927914
ENSG00000136436	10241	calcium binding and coiled-coil domain 2	CALCOCO2	30	-2.69466	0.0117766	-0.554641		-1.13412	0.261037
ENSG00000064989	10203	calcitonin receptor like receptor	CALCRL	26	-1.89506	0.0701922	-0.567698		-0.853783	0.396457
ENSG00000122786	800	caldesmon 1	CALD1	30	-0.640365	0.527142	-0.166436		-1.3543	0.180474
ENSG00000198668	801	calmodulin 1	CALM1	30	0.962083	0.344243	0.232605		0.000528618	0.99958
ENSG00000178363	810	calmodulin like 3	CALML3	30	-0.510905	0.613423	-0.127549		0.442549	0.659606
ENSG00000178372	51806	calmodulin like 5	CALML5	6	1.98367	0.118304	0.459174		1.89369	0.0628563
ENSG00000179218	811	calreticulin	CALR	30	-1.02251	0.315295	-0.318741		-2.31711	0.023758
ENSG00000128595	813	calumenin	CALU	30	0.532926	0.59829	0.146794		-0.596645	0.552881
ENSG00000134072	8536	calcium/calmodulin dependent protein kinase I	CAMK1	30	-0.346827	0.731315	-0.0948471		-1.11958	0.267141
ENSG00000183049	57118	calcium/calmodulin dependent protein kinase ID	CAMK1D	30	-0.462492	0.647302	-0.119738		-1.02221	0.310586
ENSG00000070808	815	calcium/calmodulin dependent protein kinase II alpha	CAMK2A	30	1.32533	0.195774	0.614579		1.86067	0.0674547
ENSG00000058404	816	calcium/calmodulin dependent protein kinase II beta	CAMK2B	30	1.28085	0.210755	0.496511		1.3377	0.185799
ENSG00000145349	817	calcium/calmodulin dependent protein kinase II delta	CAMK2D	30	0.987128	0.332034	0.300935		0.938749	0.351442
ENSG00000148660	818	calcium/calmodulin dependent protein kinase II gamma	CAMK2G	30	0.906284	0.372519	0.328736		1.38428	0.171154
ENSG00000152495	814	calcium/calmodulin dependent protein kinase IV	CAMK4	30	0.794786	0.433424	0.221835		0.737025	0.463841
ENSG00000004660	84254	calcium/calmodulin dependent protein kinase kinase 1	CAMKK1	22	1.43102	0.167864	0.45316		1.14186	0.257828
ENSG00000110931	10645	calcium/calmodulin dependent protein kinase kinase 2	CAMKK2	28	2.04329	0.0512812	0.574506		2.0205	0.0475836
ENSG00000143919	79823	calmodulin-lysine N-methyltransferase	CAMKMT	2	#DIV/0!	#DIV/0!	-0.768492		-0.586093	0.559906
ENSG00000164076	79012	CaM kinase like vesicle associated	CAMKV	28	1.72039	0.0972436	0.459656		1.5968	0.11531
ENSG00000164615	819	calcium modulating ligand	CAMLG	30	0.260083	0.796703	0.0929026		-0.98955	0.326176
ENSG00000164047	820	cathelicidin antimicrobial peptide	CAMP	16	0.347239	0.733576	0.250828		-0.949428	0.346028
ENSG00000130559	157922	calmodulin regulated spectrin associated protein 1	CAMSAP1	28	1.56434	0.129828	0.289813		1.4022	0.16576
ENSG00000118200	23271	calmodulin regulated spectrin associated protein family member 2	CAMSAP2	30	2.6377	0.0134718	0.608627		0.0445769	0.964585
ENSG00000076826	57662	calmodulin regulated spectrin associated protein family member 3	CAMSAP3	20	1.22995	0.234551	0.433524		0.128743	0.897971
ENSG00000111530	55832	cullin associated and neddylation dissociated 1	CAND1	30	-0.00490277	0.996123	-0.000799252		-0.895042	0.374168
ENSG00000144712	23066	cullin associated and neddylation dissociated 2 (putative)	CAND2	30	0.87805	0.387389	0.28815		0.34591	0.730562
ENSG00000127022	821	calnexin	CANX	30	-0.585493	0.562906	-0.205047		-1.95705	0.0547727
ENSG00000131236	10487	cyclase associated actin cytoskeleton regulatory protein 1	CAP1	30	-0.0640802	0.949362	-0.0245279		-0.295807	0.76835
ENSG00000112186	10486	cyclase associated actin cytoskeleton regulatory protein 2	CAP2	30	1.40493	0.171039	0.384062		1.56996	0.121428
ENSG00000042493	822	capping actin protein, gelsolin like	CAPG	30	1.51719	0.140428	0.316645		-0.615788	0.540251
ENSG00000014216	823	calpain 1	CAPN1	30	-1.38512	0.176954	-0.374354		-1.68006	0.0978951
ENSG00000162909	824	calpain 2	CAPN2	30	-1.01059	0.320868	-0.201165		-0.12741	0.899022
ENSG00000149260	726	calpain 5	CAPN5	30	-0.573476	0.5709	-0.170558		0.606234	0.546536
ENSG00000131375	23473	calpain 7	CAPN7	26	0.476976	0.637694	0.143686		0.379043	0.70593
ENSG00000126247	826	calpain small subunit 1	CAPNS1	30	-1.10724	0.277611	-0.270924		-0.257352	0.797745
ENSG00000135387	4076	cell cycle associated protein 1	CAPRIN1	30	-0.248797	0.805334	-0.082814		-0.459776	0.647259
ENSG00000105519	828	calcyphosine	CAPS	30	-0.484509	0.631793	-0.137429		0.774065	0.441785
ENSG00000116489	829	capping actin protein of muscle Z-line subunit alpha 1	CAPZA1	30	-0.304368	0.763098	-0.110847		-0.853492	0.396618
ENSG00000198898	830	capping actin protein of muscle Z-line subunit alpha 2	CAPZA2	30	0.668746	0.509134	0.267269		-0.535322	0.594311
ENSG00000077549	832	capping actin protein of muscle Z-line subunit beta	CAPZB	30	0.292863	0.771787	0.130299		-0.416274	0.678623
ENSG00000165233	84270	caspase recruitment domain family member 19	CARD19	10	-1.15756	0.280432	-0.556195		-0.0968568	0.923147
ENSG00000105483	22900	caspase recruitment domain family member 8	CARD8	20	-0.220619	0.827872	-0.0649973		-1.92174	0.0591606
ENSG00000153048	23589	calcium regulated heat stable protein 1	CARHSP1	30	0.204196	0.839677	0.0721754		-0.798596	0.427522
ENSG00000142453	10498	coactivator associated arginine methyltransferase 1	CARM1	30	0.236686	0.814623	0.045523		1.09127	0.279305
#N/A	55604	capping protein regulator and myosin 1 linker 1	CARMIL1	28	-0.869872	0.39233	-0.200308		NA	NA
#N/A	146206	capping protein regulator and myosin 1 linker 2	CARMIL2	6	-0.479323	0.656737	-0.125839		NA	NA
ENSG00000172508	57571	carnosine synthase 1	CARNS1	16	1.02362	0.323377	0.238229		1.3206	0.191408
ENSG00000278191	833	cysteinyl-tRNA synthetase	CARS	30	0.8695	0.391967	0.262067		1.55135	0.125823
ENSG00000134905	79587	cysteinyl-tRNA synthetase 2, mitochondrial	CARS2	26	1.5238	0.140629	0.386762		2.08054	0.0415451
ENSG00000166734	113201	cancer susceptibility 4	CASC4	30	-1.3285	0.194741	-0.329022		-1.95204	0.0553773
ENSG00000147044	8573	calcium/calmodulin dependent serine protein kinase	CASK	30	-0.472959	0.639909	-0.157483		0.549025	0.584928
ENSG00000167971	57524	CASK interacting protein 1	CASKIN1	30	1.1749	0.249931	0.415518		2.09611	0.0400918
ENSG00000177303	57513	CASK interacting protein 2	CASKIN2	30	-1.19037	0.243898	-0.255941		-0.764382	0.447491
ENSG00000137752	834	caspase 1	CASP1	30	-0.931539	0.359538	-0.214728		-0.149498	0.881638
ENSG00000003400	843	caspase 10	CASP10	8	-0.112691	0.913952	-0.0329636		-0.903652	0.369619
ENSG00000105141	23581	caspase 14	CASP14	12	1.75675	0.109479	0.295678		0.715981	0.476646
ENSG00000106144	835	caspase 2	CASP2	16	-0.412129	0.686486	-0.141421		1.37126	0.175154
ENSG00000164305	836	caspase 3	CASP3	30	-0.0435177	0.965598	-0.0183599		-0.948299	0.346598
ENSG00000196954	837	caspase 4	CASP4	20	1.26559	0.221798	0.211243		-0.218523	0.827728
ENSG00000138794	839	caspase 6	CASP6	28	-1.66345	0.108231	-0.444753		-0.793124	0.43068
ENSG00000165806	840	caspase 7	CASP7	28	-1.29709	0.205992	-0.23533		-0.0853417	0.93226
ENSG00000064012	841	caspase 8	CASP8	16	-3.01857	0.00920631	-0.551332		-1.29379	0.200456
ENSG00000132906	842	caspase 9	CASP9	14	-0.321276	0.753528	-0.0760023		0.894679	0.374361
ENSG00000153113	831	calpastatin	CAST	30	-0.855747	0.399402	-0.215249		-0.935076	0.353317
#N/A	729438	cytosolic arginine sensor for mTORC1 subunit 2	CASTOR2	26	0.842997	0.407553	0.26634		NA	NA
ENSG00000121691	847	catalase	CAT	30	-1.24026	0.225174	-0.480932		-1.39377	0.168281
ENSG00000105974	857	caveolin 1	CAV1	30	0.983003	0.334024	0.317482		0.316697	0.75252
#N/A	284119	caveolae associated protein 1	CAVIN1	30	0.807574	0.426144	0.281366		NA	NA
#N/A	8436	caveolae associated protein 2	CAVIN2	30	0.0776832	0.938633	0.0203209		NA	NA
#N/A	112464	caveolae associated protein 3	CAVIN3	22	0.278596	0.783415	0.102559		NA	NA
ENSG00000099625	255057	CACN subunit beta associated regulatory protein	CBARP	16	1.10741	0.28678	0.546769		0.912993	0.364724
ENSG00000078699	9139	CBFA2/RUNX1 translocation partner 2	CBFA2T2	8	-0.444006	0.672603	-0.0989066		0.14227	0.887321
ENSG00000067955	865	core-binding factor subunit beta	CBFB	30	-0.252027	0.802861	-0.0493892		-1.33421	0.186934
ENSG00000110395	867	Cbl proto-oncogene	CBL	30	-2.72826	0.0108726	-0.624337		-1.2082	0.23148
ENSG00000102924	869	cerebellin 1 precursor	CBLN1	10	1.04818	0.325187	0.191964		2.0564	0.0438877
ENSG00000139899	643866	cerebellin 3 precursor	CBLN3	8	1.9927	0.0933666	0.229411		1.27377	0.207421
ENSG00000159228	873	carbonyl reductase 1	CBR1	30	0.5586	0.580875	0.135616		0.104443	0.91715
ENSG00000159231	874	carbonyl reductase 3	CBR3	30	0.967102	0.341773	0.236974		-2.12812	0.037242
ENSG00000145439	84869	carbonyl reductase 4	CBR4	30	-0.662196	0.513259	-0.210723		-0.586799	0.559434
ENSG00000160200	875	cystathionine-beta-synthase	CBS	30	2.10314	0.0445665	0.543395		2.34719	0.0220688
ENSG00000172785	55871	COBW domain containing 1	CBWD1	20	-0.50169	0.621967	-0.106891		1.35643	0.1798
ENSG00000108468	10951	chromobox 1	CBX1	30	0.495383	0.624195	0.101239		-0.520913	0.604252
ENSG00000122565	11335	chromobox 3	CBX3	30	0.912972	0.369052	0.213284		-0.0172099	0.986323
ENSG00000141582	8535	chromobox 4	CBX4	10	-0.746083	0.476966	-0.90232		0.131339	0.895925
ENSG00000094916	23468	chromobox 5	CBX5	30	-0.347933	0.730492	-0.0883617		-0.54616	0.586883
ENSG00000141570	57332	chromobox 8	CBX8	22	-1.32281	0.200825	-0.503716		0.0465982	0.962981
ENSG00000132024	54862	coiled-coil and C2 domain containing 1A	CC2D1A	30	-1.03475	0.309639	-0.174298		0.00453066	0.996399
ENSG00000154222	200014	coiled-coil and C2 domain containing 1B	CC2D1B	30	0.538451	0.594521	0.165752		0.100499	0.920267
ENSG00000060339	55749	cell division cycle and apoptosis regulator 1	CCAR1	30	0.593173	0.557827	0.149019		0.404892	0.686927
ENSG00000158941	57805	cell cycle and apoptosis regulator 2	CCAR2	30	0.387242	0.701505	0.101768		-0.363215	0.717659
ENSG00000135736	92922	coiled-coil domain containing 102A	CCDC102A	12	-0.991362	0.34489	-0.394654		-1.67054	0.0997692
ENSG00000168491	256309	coiled-coil domain containing 110	CCDC110	10	-1.67276	0.132913	-1.13507		-1.33067	0.188091
ENSG00000136710	84317	coiled-coil domain containing 115	CCDC115	10	2.04173	0.0754706	0.504229		-1.77905	0.0800522
ENSG00000159873	150275	coiled-coil domain containing 117	CCDC117	12	1.22584	0.248345	0.446373		0.860433	0.392811
ENSG00000160799	151903	coiled-coil domain containing 12	CCDC12	28	0.328753	0.744976	0.099213		-0.384925	0.701588
ENSG00000007080	115098	coiled-coil domain containing 124	CCDC124	30	0.828281	0.414516	0.352346		1.26912	0.209063
ENSG00000164366	133957	coiled-coil domain containing 127	CCDC127	18	0.641474	0.530297	0.269243		-1.0281	0.307831
ENSG00000100147	79879	coiled-coil domain containing 134	CCDC134	24	-1.21648	0.236694	-0.314258		1.1261	0.264393
ENSG00000163492	285025	coiled-coil domain containing 141	CCDC141	6	-0.716906	0.513065	-0.0783578		-1.58753	0.117395
ENSG00000165813	55088	coiled-coil domain containing 186	CCDC186	20	0.77452	0.448678	0.472929		-0.486001	0.628651
ENSG00000101997	28952	coiled-coil domain containing 22	CCDC22	30	-1.23438	0.227322	-0.334277		-0.390037	0.697824
ENSG00000147419	55246	coiled-coil domain containing 25	CCDC25	30	-0.463289	0.646738	-0.10358		-1.61529	0.111241
ENSG00000180329	124808	coiled-coil domain containing 43	CCDC43	28	1.30446	0.203508	0.446396		-1.47565	0.145016
ENSG00000108588	57003	coiled-coil domain containing 47	CCDC47	30	-1.44209	0.160369	-0.479863		0.0692828	0.944984
ENSG00000152492	152137	coiled-coil domain containing 50	CCDC50	30	0.131194	0.89656	0.0250882		-2.01897	0.0477475
ENSG00000164051	79714	coiled-coil domain containing 51	CCDC51	16	1.93157	0.0739113	0.942082		-1.84737	0.0693863
ENSG00000160124	131076	coiled-coil domain containing 58	CCDC58	28	2.05798	0.049747	0.608206		1.49188	0.140716
ENSG00000108091	8030	coiled-coil domain containing 6	CCDC6	30	-0.399713	0.692401	-0.123284		-2.505	0.0148414
ENSG00000169515	83987	coiled-coil domain containing 8	CCDC8	6	0.171528	0.872136	0.0367256		-0.2152	0.830306
ENSG00000205476	317762	coiled-coil domain containing 85C	CCDC85C	16	1.48688	0.159218	0.584312		1.70893	0.0923819
ENSG00000110104	79080	coiled-coil domain containing 86	CCDC86	22	0.556328	0.584158	0.233494		1.61318	0.111699
ENSG00000115355	55704	coiled-coil domain containing 88A	CCDC88A	30	-2.27092	0.0310379	-0.56361		-0.605619	0.546941
ENSG00000105321	26093	coiled-coil domain containing 9	CCDC9	28	-0.0494448	0.960943	-0.0185751		1.51765	0.134101
ENSG00000137500	60492	coiled-coil domain containing 90B	CCDC90B	24	0.470186	0.64285	0.169448		-0.263477	0.793042
ENSG00000123106	55297	coiled-coil domain containing 91	CCDC91	30	-0.362123	0.719979	-0.125811		1.35203	0.181196
ENSG00000275035	80212	coiled-coil domain containing 92	CCDC92	20	1.843	0.0818601	0.586242		2.23015	0.0293054
ENSG00000125633	54520	coiled-coil domain containing 93	CCDC93	30	-0.698227	0.490794	-0.202486		1.2079	0.231598
ENSG00000142039	90324	coiled-coil domain containing 97	CCDC97	26	-0.849367	0.40407	-0.201334		-0.158001	0.874961
#N/A	388115	coiled-coil domain containing 9B	CCDC9B	16	-0.0702408	0.944996	-0.0429069		NA	NA
ENSG00000136280	83605	CCM2 scaffold protein	CCM2	30	0.237914	0.81368	0.0456802		0.525116	0.601344
ENSG00000118971	894	cyclin D2	CCND2	16	-0.128533	0.899555	-0.0290328		-1.38329	0.171455
ENSG00000090061	8812	cyclin K	CCNK	26	1.29272	0.208414	0.256687		0.238883	0.811971
ENSG00000129315	904	cyclin T1	CCNT1	20	-1.0992	0.286166	-0.337317		0.756185	0.452354
ENSG00000108100	219771	cyclin Y	CCNY	30	-0.659195	0.515156	-0.114887		-0.775586	0.440893
ENSG00000163249	151195	cyclin Y like 1	CCNYL1	22	-3.2054	0.00444111	-0.914726		-2.28599	0.0256262
ENSG00000103540	9738	centriolar coiled-coil protein 110	CCP110	18	-0.428238	0.674187	-0.0981974		-0.0346114	0.972499
ENSG00000173992	9973	copper chaperone for superoxide dismutase	CCS	30	-0.172229	0.864497	-0.0437061		-2.0777	0.0418144
ENSG00000166226	10576	chaperonin containing TCP1 subunit 2	CCT2	30	0.865039	0.394369	0.243989		1.14419	0.25687
ENSG00000163468	7203	chaperonin containing TCP1 subunit 3	CCT3	30	1.33684	0.192036	0.357912		1.94635	0.0560712
ENSG00000115484	10575	chaperonin containing TCP1 subunit 4	CCT4	30	0.987827	0.331697	0.262768		1.39588	0.167646
ENSG00000150753	22948	chaperonin containing TCP1 subunit 5	CCT5	30	1.08708	0.286271	0.28076		1.25569	0.21386
ENSG00000146731	908	chaperonin containing TCP1 subunit 6A	CCT6A	30	1.22976	0.229021	0.29901		1.71898	0.0905249
ENSG00000135624	10574	chaperonin containing TCP1 subunit 7	CCT7	30	1.23432	0.227342	0.336703		0.918951	0.361623
ENSG00000156261	10694	chaperonin containing TCP1 subunit 8	CCT8	30	0.836945	0.40971	0.194576		0.611935	0.542781
ENSG00000122674	51622	CCZ1 homolog, vacuolar protein trafficking and biogenesis associated	CCZ1	30	0.543369	0.591176	0.214537		-1.08965	0.280016
ENSG00000156535	135228	CD109 molecule	CD109	30	-1.187	0.245201	-0.267296		-1.47738	0.144551
ENSG00000170458	929	CD14 molecule	CD14	30	-0.754835	0.456651	-0.230406		-3.69704	0.000459071
ENSG00000177697	977	CD151 molecule (Raph blood group)	CD151	30	-0.755309	0.456371	-0.200568		-1.98588	0.0513987
ENSG00000177575	9332	CD163 molecule	CD163	30	-1.7478	0.0914575	-0.319683		-3.24288	0.00189328
ENSG00000091972	4345	CD200 molecule	CD200	30	1.51932	0.139893	0.579814		-0.729336	0.468497
ENSG00000174807	57124	CD248 molecule	CD248	10	-0.32579	0.752941	-0.207624		-2.28132	0.0259171
ENSG00000103855	80381	CD276 molecule	CD276	28	-0.251907	0.803093	-0.0634182		-2.29716	0.0249413
ENSG00000198087	23607	CD2 associated protein	CD2AP	30	-0.827256	0.415087	-0.219943		-0.202267	0.84036
ENSG00000169217	10421	CD2 cytoplasmic tail binding protein 2	CD2BP2	30	0.042714	0.966233	0.00899339		-0.773188	0.4423
ENSG00000135218	948	CD36 molecule	CD36	20	-1.61424	0.123869	-0.461311		1.02037	0.31145
ENSG00000004468	952	CD38 molecule	CD38	30	0.887917	0.382149	0.236672		-1.20835	0.231425
ENSG00000010610	920	CD4 molecule	CD4	4	1.03041	0.411123	1.36571		-2.16625	0.0340799
ENSG00000026508	960	CD44 molecule (Indian blood group)	CD44	30	-0.242668	0.810032	-0.0512136		0.0725886	0.942363
ENSG00000196776	961	CD47 molecule	CD47	30	1.8999	0.0677909	0.653584		0.550106	0.58419
ENSG00000116815	965	CD58 molecule	CD58	26	-0.645776	0.524551	-0.209792		-1.20697	0.231953
ENSG00000085063	966	CD59 molecule (CD59 blood group)	CD59	30	-0.889587	0.381267	-0.238514		-0.0635426	0.949535
ENSG00000073754	922	CD5 molecule like	CD5L	30	-1.29527	0.205804	-0.359329		1.45071	0.151816
ENSG00000135404	967	CD63 molecule	CD63	28	0.14265	0.887666	0.0363386		-2.23855	0.0287239
ENSG00000019582	972	CD74 molecule	CD74	30	-0.684167	0.499493	-0.123358		-1.68984	0.0959976
ENSG00000110651	975	CD81 molecule	CD81	30	0.786466	0.4382	0.227706		-1.28829	0.202354
ENSG00000085117	3732	CD82 molecule	CD82	10	-0.0742673	0.942621	-0.0326477		-1.27595	0.206655
ENSG00000066294	8832	CD84 molecule	CD84	10	-0.272126	0.792417	-0.0735819		-2.35734	0.0215236
ENSG00000010278	928	CD9 molecule	CD9	30	0.969744	0.340477	0.330416		-1.12921	0.263087
ENSG00000125810	22918	CD93 molecule	CD93	24	-0.763316	0.453383	-0.275548		-1.75393	0.084301
#N/A	4267	CD99 molecule (Xg blood group)	CD99	28	-1.21252	0.236218	-0.276027		NA	NA
ENSG00000102181	83692	CD99 molecule like 2	CD99L2	30	0.10781	0.914915	0.0323584		0.401082	0.689716
ENSG00000158825	978	cytidine deaminase	CDA	16	-0.984606	0.341529	-0.728161		-0.670377	0.505066
ENSG00000151465	8872	cell division cycle 123	CDC123	22	-0.265202	0.793568	-0.135104		-2.28611	0.0256187
ENSG00000130177	8881	cell division cycle 16	CDC16	28	-0.699929	0.490187	-0.188918		2.06988	0.0425659
ENSG00000094880	8697	cell division cycle 23	CDC23	24	-1.6374	0.115774	-0.545496		-1.46671	0.147425
ENSG00000004897	996	cell division cycle 27	CDC27	30	2.05791	0.0490164	0.502199		-1.21951	0.227194
ENSG00000099804	997	cell division cycle 34	CDC34	28	-1.50236	0.145055	-0.330319		-0.169032	0.866312
ENSG00000105401	11140	cell division cycle 37	CDC37	30	1.83747	0.0767751	0.41704		0.233481	0.816145
ENSG00000106993	55664	cell division cycle 37 like 1	CDC37L1	22	-0.453038	0.655398	-0.0595882		0.415878	0.678911
ENSG00000168438	51362	cell division cycle 40	CDC40	28	0.146217	0.884878	0.0346094		-0.616912	0.539514
ENSG00000070831	998	cell division cycle 42	CDC42	30	-0.2177	0.829242	-0.0794105		-0.656824	0.513684
ENSG00000143776	8476	CDC42 binding protein kinase alpha	CDC42BPA	30	-2.37047	0.0248871	-0.452662		0.428327	0.669873
ENSG00000198752	9578	CDC42 binding protein kinase beta	CDC42BPB	30	-0.354869	0.725347	-0.136497		0.542709	0.589243
ENSG00000128283	11135	CDC42 effector protein 1	CDC42EP1	30	-0.0474974	0.962454	-0.0100118		0.215216	0.830294
ENSG00000179604	23580	CDC42 effector protein 4	CDC42EP4	30	0.205236	0.838872	0.0601835		1.44199	0.154253
ENSG00000096401	988	cell division cycle 5 like	CDC5L	30	0.576007	0.569212	0.211915		-0.901387	0.370813
ENSG00000134371	79577	cell division cycle 73	CDC73	30	-1.41195	0.168982	-0.335943		0.033926	0.973043
ENSG00000039068	999	cadherin 1	CDH1	14	-0.343844	0.736913	-0.0933955		0.602642	0.548908
ENSG00000040731	1008	cadherin 10	CDH10	22	-0.0935993	0.926359	-0.0486035		-0.0656969	0.947827
ENSG00000140937	1009	cadherin 11	CDH11	30	-1.546	0.133333	-0.399614		-1.88247	0.0643882
ENSG00000140945	1012	cadherin 13	CDH13	30	1.57599	0.126261	0.556514		1.94223	0.0565794
ENSG00000071991	28513	cadherin 19	CDH19	8	-1.01526	0.349158	-0.239185		1.99107	0.0508105
ENSG00000170558	1000	cadherin 2	CDH2	30	-1.46521	0.154003	-0.500112		-0.766279	0.44637
ENSG00000101542	28316	cadherin 20	CDH20	24	0.0151732	0.988031	0.00524475		-0.397592	0.692274
ENSG00000179242	1002	cadherin 4	CDH4	30	-0.656146	0.517087	-0.230209		0.0318897	0.974661
ENSG00000179776	1003	cadherin 5	CDH5	28	-1.11914	0.273315	-0.391117		-2.11956	0.0379868
ENSG00000113361	1004	cadherin 6	CDH6	26	-1.25031	0.223239	-0.475043		1.32766	0.189078
ENSG00000148600	92211	cadherin related family member 1	CDHR1	8	1.32078	0.234712	0.351365		0.26721	0.790179
ENSG00000274336	29965	cell death inducing p53 target 1	CDIP1	6	0.564614	0.602495	0.588896		0.671741	0.504203
ENSG00000103502	10423	CDP-diacylglycerol--inositol 3-phosphatidyltransferase	CDIPT	28	-0.844254	0.406229	-0.328979		-0.44733	0.65617
ENSG00000170312	983	cyclin dependent kinase 1	CDK1	28	-0.403477	0.689897	-0.0788449		-1.28612	0.203104
ENSG00000248333	984	cyclin dependent kinase 11B	CDK11B	30	0.0931108	0.926479	0.0138866		0.815907	0.417625
ENSG00000167258	51755	cyclin dependent kinase 12	CDK12	30	-0.412128	0.683384	-0.11956		1.64504	0.104938
ENSG00000065883	8621	cyclin dependent kinase 13	CDK13	28	1.26716	0.216331	0.257497		1.4346	0.156342
ENSG00000058091	5218	cyclin dependent kinase 14	CDK14	28	-0.388407	0.700877	-0.0738787		1.09512	0.277631
ENSG00000102225	5127	cyclin dependent kinase 16	CDK16	30	0.429141	0.671105	0.0823126		0.995093	0.323494
ENSG00000059758	5128	cyclin dependent kinase 17	CDK17	28	0.149035	0.882676	0.0353154		-0.650685	0.517614
ENSG00000117266	5129	cyclin dependent kinase 18	CDK18	30	1.57324	0.126897	0.377682		1.92944	0.0581788
ENSG00000123374	1017	cyclin dependent kinase 2	CDK2	28	-1.29485	0.206754	-0.23573		-1.92372	0.0589069
ENSG00000111328	8099	cyclin dependent kinase 2 associated protein 1	CDK2AP1	18	-1.35292	0.194889	-0.328957		-0.387735	0.699518
ENSG00000135446	1019	cyclin dependent kinase 4	CDK4	30	-0.361097	0.720737	-0.0884937		-0.210973	0.833589
ENSG00000164885	1020	cyclin dependent kinase 5	CDK5	30	2.40837	0.0228538	0.654486		-0.121214	0.903907
ENSG00000136861	55755	CDK5 regulatory subunit associated protein 2	CDK5RAP2	18	0.892409	0.385399	0.38777		1.53004	0.13101
ENSG00000108465	80279	CDK5 regulatory subunit associated protein 3	CDK5RAP3	30	-2.14196	0.0410375	-0.629696		0.333639	0.739759
ENSG00000105810	1021	cyclin dependent kinase 6	CDK6	30	-1.45645	0.156393	-0.364766		0.309632	0.757862
ENSG00000134058	1022	cyclin dependent kinase 7	CDK7	20	-1.71676	0.103182	-0.420517		0.659146	0.512202
ENSG00000136807	1025	cyclin dependent kinase 9	CDK9	28	1.20694	0.238322	0.481784		-0.0118964	0.990546
ENSG00000111276	1027	cyclin dependent kinase inhibitor 1B	CDKN1B	16	-0.255235	0.802253	-0.107795		-1.27023	0.20867
ENSG00000147889	1029	cyclin dependent kinase inhibitor 2A	CDKN2A	24	0.0653414	0.948492	0.0206184		0.13517	0.892908
ENSG00000168564	55602	CDKN2A interacting protein	CDKN2AIP	30	0.59547	0.556312	0.164402		-0.528695	0.598873
ENSG00000123080	1031	cyclin dependent kinase inhibitor 2C	CDKN2C	30	0.185605	0.854093	0.0495895		-0.816326	0.417387
ENSG00000129596	1036	cysteine dioxygenase type 1	CDO1	16	-0.892237	0.387345	-0.463495		-3.223	0.00200954
ENSG00000101290	8760	CDP-diacylglycerol synthase 2	CDS2	30	0.848567	0.403319	0.361902		0.0229509	0.981762
ENSG00000137197	1041	corneodesmosin	CDSN	14	-0.431886	0.673483	-0.0567692		-0.315226	0.753631
ENSG00000091527	55573	CDV3 homolog	CDV3	30	0.906429	0.372444	0.360745		-0.739557	0.462313
ENSG00000115816	10153	CCAAT enhancer binding protein zeta	CEBPZ	16	-1.87397	0.0819566	-0.4439		-0.622378	0.535938
ENSG00000149187	10658	CUGBP Elav-like family member 1	CELF1	30	1.08192	0.288516	0.245116		1.79541	0.0773801
ENSG00000048740	10659	CUGBP Elav-like family member 2	CELF2	30	1.07527	0.291433	0.312488		-1.13545	0.260484
ENSG00000159409	11189	CUGBP Elav-like family member 3	CELF3	12	1.99268	0.0742888	0.638367		0.10563	0.916211
ENSG00000101489	56853	CUGBP Elav-like family member 4	CELF4	18	0.695148	0.496935	0.163997		2.52073	0.0142532
ENSG00000075275	9620	cadherin EGF LAG seven-pass G-type receptor 1	CELSR1	16	-0.521573	0.61012	-0.0636483		-0.426072	0.671506
ENSG00000143126	1952	cadherin EGF LAG seven-pass G-type receptor 2	CELSR2	28	1.21286	0.236087	0.230057		1.20138	0.234097
ENSG00000184524	51286	cell cycle exit and neuronal differentiation 1	CEND1	30	1.43537	0.16226	0.371375		-0.178322	0.859042
ENSG00000117724	1063	centromere protein F	CENPF	16	-0.56289	0.582413	-0.105074		0.0807372	0.935907
ENSG00000166582	201161	centromere protein V	CENPV	30	-0.650544	0.520644	-0.189342		-0.729458	0.468422
ENSG00000116198	9731	centrosomal protein 104	CEP104	10	1.9161	0.0916658	0.275078		1.39539	0.167794
ENSG00000141577	22994	centrosomal protein 131	CEP131	16	1.12989	0.277509	0.507936		0.537726	0.592659
ENSG00000103995	22995	centrosomal protein 152	CEP152	12	-2.19042	0.0532985	-0.9862		0.85535	0.395596
ENSG00000143702	9859	centrosomal protein 170	CEP170	30	1.96731	0.0591267	0.51664		-0.609073	0.544664
ENSG00000099814	283638	centrosomal protein 170B	CEP170B	22	1.88362	0.0742398	0.761872		2.65945	0.0099105
ENSG00000126001	11190	centrosomal protein 250	CEP250	22	-0.60699	0.550687	-0.0837372		1.60105	0.114365
ENSG00000106477	95681	centrosomal protein 41	CEP41	30	0.822877	0.417531	0.368241		1.48468	0.142611
ENSG00000164118	80817	centrosomal protein 44	CEP44	14	-1.53349	0.151086	-0.688343		2.65564	0.0100115
ENSG00000011523	23177	centrosomal protein 68	CEP68	12	-1.00251	0.339738	-0.467176		-2.32852	0.0231043
ENSG00000101624	79959	centrosomal protein 76	CEP76	10	0.251208	0.807985	0.105793		1.25466	0.214233
ENSG00000182504	79598	centrosomal protein 97	CEP97	30	0.41357	0.682339	0.0992837		-0.00570735	0.995464
ENSG00000223802	10715	ceramide synthase 1	CERS1	30	-0.554377	0.583722	-0.145439		2.19567	0.0318027
ENSG00000090661	79603	ceramide synthase 4	CERS4	10	0.458038	0.65911	0.120968		0.0227952	0.981886
ENSG00000262243	1066	carboxylesterase 1	CES1	28	-0.887122	0.383146	-0.358667		-1.23531	0.221297
ENSG00000172831	8824	carboxylesterase 2	CES2	30	-0.687327	0.497531	-0.218036		-1.6777	0.0983554
ENSG00000147400	1069	centrin 2	CETN2	30	-1.30031	0.204096	-0.41531		-0.109923	0.912819
ENSG00000153140	1070	centrin 3	CETN3	22	-0.828375	0.417234	-0.367975		-0.813865	0.418785
ENSG00000070761	29105	cilia and flagella associated protein 20	CFAP20	28	-0.567973	0.574926	-0.202262		-0.66671	0.50739
#N/A	56683	cilia and flagella associated protein 298	CFAP298	30	0.227081	0.82201	0.0876076		NA	NA
ENSG00000163001	112942	cilia and flagella associated protein 36	CFAP36	30	1.18864	0.244566	0.34553		0.608045	0.545342
ENSG00000197748	80217	cilia and flagella associated protein 43	CFAP43	8	-0.181814	0.861715	-0.134424		0.356126	0.722935
ENSG00000166596	146845	cilia and flagella associated protein 52	CFAP52	14	-0.808782	0.434383	-0.292069		0.50132	0.617891
ENSG00000241534	629	complement factor B	CFB	30	-0.172783	0.864065	-0.0472353		-0.527028	0.600024
ENSG00000197766	1675	complement factor D	CFD	12	0.783795	0.451326	0.187259		-1.48676	0.142061
ENSG00000153774	10428	craniofacial development protein 1	CFDP1	30	0.0948154	0.925137	0.026514		-0.599341	0.551093
ENSG00000000971	3075	complement factor H	CFH	30	0.230777	0.819166	0.0592215		-1.66923	0.100031
ENSG00000244414	3078	complement factor H related 1	CFHR1	30	-0.0179089	0.985839	-0.00471566		-3.0158	0.00369143
ENSG00000080910	3080	complement factor H related 2	CFHR2	30	-0.298039	0.767874	-0.0742416		-0.530582	0.597572
ENSG00000205403	3426	complement factor I	CFI	30	-0.0962553	0.924003	-0.0244189		-1.33319	0.187266
ENSG00000172757	1072	cofilin 1	CFL1	30	0.148339	0.883138	0.055468		-2.46258	0.0165379
ENSG00000165410	1073	cofilin 2	CFL2	30	0.242665	0.810034	0.0858803		0.0990559	0.921408
ENSG00000126759	5199	complement factor properdin	CFP	16	-0.362984	0.722038	-0.124777		0.188074	0.851423
ENSG00000163320	8545	CGG triplet repeat binding protein 1	CGGBP1	30	-0.127043	0.899814	-0.0321726		-0.520364	0.604633
ENSG00000143375	57530	cingulin	CGN	14	-1.44871	0.173041	-0.344733		1.58981	0.11688
ENSG00000128849	84952	cingulin like 1	CGNL1	30	-1.85477	0.0741881	-0.41973		-2.14679	0.0356633
ENSG00000143942	494143	ChaC cation transport regulator homolog 2	CHAC2	10	-0.0791257	0.938876	-0.0229027		-0.389669	0.698095
ENSG00000136457	1101	chondroadherin	CHAD	10	1.45113	0.184799	0.364925		0.707017	0.482161
ENSG00000100399	150356	chondroadherin like	CHADL	8	-0.175191	0.866692	-0.127837		-0.198785	0.843071
ENSG00000198824	283489	chromosome alignment maintaining phosphoprotein 1	CHAMP1	30	0.984743	0.333184	0.309359		-0.331726	0.741196
ENSG00000106153	51142	coiled-coil-helix-coiled-coil-helix domain containing 2	CHCHD2	30	1.26922	0.214812	0.372831		0.0339024	0.973062
ENSG00000106554	54927	coiled-coil-helix-coiled-coil-helix domain containing 3	CHCHD3	30	0.713982	0.481148	0.302863		-0.17342	0.862877
ENSG00000159685	84303	coiled-coil-helix-coiled-coil-helix domain containing 6	CHCHD6	30	0.953176	0.348658	0.366247		0.374268	0.70946
ENSG00000173575	1106	chromodomain helicase DNA binding protein 2	CHD2	10	-0.444021	0.668792	-0.239732		0.485309	0.629139
ENSG00000170004	1107	chromodomain helicase DNA binding protein 3	CHD3	30	-1.46961	0.152816	-0.33036		0.544044	0.58833
ENSG00000111642	1108	chromodomain helicase DNA binding protein 4	CHD4	30	-4.31519	0.000179553	-0.711955		-1.74439	0.0859631
ENSG00000171316	55636	chromodomain helicase DNA binding protein 7	CHD7	10	-0.911671	0.388587	-0.395388		0.922108	0.359987
ENSG00000016391	55349	choline dehydrogenase	CHDH	28	0.453453	0.653984	0.133082		-0.901724	0.370635
ENSG00000183765	11200	checkpoint kinase 2	CHEK2	10	0.354869	0.731861	0.032219		1.00607	0.318229
ENSG00000085872	10523	calcium homeostasis endoplasmic reticulum protein	CHERP	30	0.905978	0.372678	0.251428		2.25604	0.0275453
ENSG00000276781	1113	chromogranin A	CHGA	26	1.16434	0.255731	0.282447		-0.0196198	0.984409
ENSG00000089199	1114	chromogranin B	CHGB	28	1.71402	0.0984252	0.38083		0.627346	0.532698
ENSG00000133048	1116	chitinase 3 like 1	CHI3L1	30	-0.348969	0.729723	-0.117305		1.04662	0.299272
ENSG00000064886	1117	chitinase 3 like 2	CHI3L2	4	0.321344	0.778424	0.354206		-0.45446	0.651058
ENSG00000177830	66005	chitinase domain containing 1	CHID1	30	-0.823284	0.417304	-0.226737		-1.03882	0.302855
ENSG00000133063	1118	chitinase 1	CHIT1	12	-1.44456	0.179174	-0.566472		1.27863	0.205713
ENSG00000110721	1119	choline kinase alpha	CHKA	16	-1.92126	0.0752973	-0.756036		1.93204	0.0578502
ENSG00000100288	1120	choline kinase beta	CHKB	28	-0.885105	0.384213	-0.225178		0.706147	0.482698
ENSG00000134121	10752	cell adhesion molecule L1 like	CHL1	30	1.00254	0.324667	0.302864		0.621646	0.536416
ENSG00000188419	1121	CHM, Rab escort protein 1	CHM	18	1.32193	0.204781	0.920657		0.185281	0.853603
ENSG00000203668	1122	CHM like, Rab escort protein 2	CHML	22	0.368007	0.716734	0.0986433		0.138744	0.890094
ENSG00000131165	5119	charged multivesicular body protein 1A	CHMP1A	30	0.283544	0.778846	0.131026		0.0092803	0.992625
ENSG00000255112	57132	charged multivesicular body protein 1B	CHMP1B	30	1.09878	0.281224	0.456754		-0.506101	0.614551
ENSG00000130724	27243	charged multivesicular body protein 2A	CHMP2A	30	0.156455	0.876797	0.0732461		-1.65194	0.103518
ENSG00000083937	25978	charged multivesicular body protein 2B	CHMP2B	30	0.282582	0.779576	0.115885		-1.80431	0.0759587
ENSG00000115561	51652	charged multivesicular body protein 3	CHMP3	30	0.528256	0.601484	0.177082		-0.478979	0.633611
ENSG00000254505	29082	charged multivesicular body protein 4A	CHMP4A	30	-0.585546	0.562871	-0.302031		1.71201	0.0918101
ENSG00000101421	128866	charged multivesicular body protein 4B	CHMP4B	30	0.192516	0.848727	0.0877735		-0.45987	0.647191
ENSG00000086065	51510	charged multivesicular body protein 5	CHMP5	30	1.48074	0.149843	0.651437		-0.0270809	0.978481
ENSG00000176108	79643	charged multivesicular body protein 6	CHMP6	30	0.318109	0.752763	0.0989487		-0.0517098	0.958923
ENSG00000147457	91782	charged multivesicular body protein 7	CHMP7	28	-0.17049	0.865945	-0.0807624		-1.11176	0.27046
ENSG00000128656	1123	chimerin 1	CHN1	30	0.441763	0.662054	0.126187		0.0160091	0.987278
ENSG00000106069	1124	chimerin 2	CHN2	12	2.05108	0.0673865	0.349591		1.79312	0.0777501
ENSG00000110172	26973	cysteine and histidine rich domain containing 1	CHORDC1	30	0.0384543	0.969598	0.0123653		2.23324	0.0290905
ENSG00000187446	11261	calcineurin like EF-hand protein 1	CHP1	24	-0.217748	0.829633	-0.0805298		-1.30206	0.197633
ENSG00000133019	1131	cholinergic receptor muscarinic 3	CHRM3	10	0.111158	0.914229	0.046101		0.72979	0.468221
ENSG00000160679	26097	chromatin target of PRMT1	CHTOP	22	-1.46547	0.158338	-0.391189		1.90251	0.0616731
ENSG00000213341	1147	conserved helix-loop-helix ubiquitous kinase	CHUK	26	0.390906	0.699315	0.154162		-0.654085	0.515435
ENSG00000257365	100529261	CHURC1-FNTB readthrough	CHURC1-FNTB	30	-0.389278	0.700016	-0.108091		-0.174686	0.861886
ENSG00000144021	9391	cytosolic iron-sulfur assembly component 1	CIAO1	30	-1.11173	0.275711	-0.117724		-0.235871	0.814298
ENSG00000166797	84191	cytosolic iron-sulfur assembly component 2A	CIAO2A	22	-0.474209	0.640487	-0.0845562		-1.96072	0.054332
ENSG00000103245	64428	cytosolic iron-sulfur assembly component 3	CIAO3	28	-0.0806828	0.936312	-0.0235732		0.246495	0.806099
ENSG00000005194	57019	cytokine induced apoptosis inhibitor 1	CIAPIN1	30	0.470103	0.641923	0.162293		-4.10674	0.000117668
ENSG00000185043	10519	calcium and integrin binding 1	CIB1	14	0.612432	0.551681	0.185189		-0.0798058	0.936644
ENSG00000079432	23152	capicua transcriptional repressor	CIC	24	0.22876	0.821168	0.0412523		0.845827	0.400848
ENSG00000138615	8483	cartilage intermediate layer protein	CILP	2	#DIV/0!	#DIV/0!	0.233547		-0.148863	0.882137
ENSG00000160161	148113	cartilage intermediate layer protein 2	CILP2	8	-3.45971	0.0134721	-0.969608		-0.377803	0.706846
ENSG00000100865	51550	cyclin dependent kinase 2 interacting protein	CINP	6	0.919279	0.409969	0.583053		-0.195817	0.845383
ENSG00000163507	57650	cell proliferation regulating inhibitor of protein phosphatase 2A	CIP2A	12	0.665158	0.520994	0.107882		-0.0710182	0.943608
ENSG00000099622	1153	cold inducible RNA binding protein	CIRBP	30	0.294811	0.770313	0.0793571		-1.62223	0.109743
ENSG00000122873	55847	CDGSH iron sulfur domain 1	CISD1	30	0.936389	0.35708	0.292038		-1.49009	0.141186
ENSG00000145354	493856	CDGSH iron sulfur domain 2	CISD2	30	2.20602	0.0357562	0.639542		0.889501	0.377115
ENSG00000122966	11113	citron rho-interacting serine/threonine kinase	CIT	24	0.574364	0.571548	0.193742		-0.54549	0.587341
ENSG00000148337	25792	CDKN1A interacting zinc finger protein 1	CIZ1	22	-1.16262	0.258671	-0.402306		2.14232	0.0360355
ENSG00000136026	10970	cytoskeleton associated protein 4	CKAP4	30	-1.30685	0.201897	-0.332381		-0.493058	0.623684
ENSG00000175216	9793	cytoskeleton associated protein 5	CKAP5	30	0.421031	0.676947	0.149608		0.349039	0.728223
ENSG00000166165	1152	creatine kinase B	CKB	30	0.000652552	0.999484	0.000151483		2.31355	0.0239658
ENSG00000104879	1158	creatine kinase, M-type	CKM	30	-0.178956	0.859261	-0.0407101		0.102386	0.918775
ENSG00000223572	548596	creatine kinase, mitochondrial 1A	CKMT1A	30	2.22666	0.0341904	0.680749		1.91567	0.0599441
ENSG00000173207	1163	CDC28 protein kinase regulatory subunit 1B	CKS1B	16	-0.730609	0.477067	-0.256656		0.683426	0.496841
ENSG00000074054	23332	cytoplasmic linker associated protein 1	CLASP1	30	0.30843	0.760038	0.0815693		0.460167	0.64698
ENSG00000163539	23122	cytoplasmic linker associated protein 2	CLASP2	30	0.426675	0.672879	0.0908369		0.15046	0.880882
ENSG00000104859	11129	CLK4 associating serine/arginine rich protein	CLASRP	26	-0.289168	0.774936	-0.127686		1.94997	0.055629
ENSG00000121940	23155	chloride channel CLIC like 1	CLCC1	30	-0.447158	0.658201	-0.184068		-1.44324	0.153903
ENSG00000109572	1182	chloride voltage-gated channel 3	CLCN3	20	0.782546	0.444067	0.507356		-1.23161	0.22267
ENSG00000011021	1185	chloride voltage-gated channel 6	CLCN6	24	0.981722	0.336911	0.121503		0.996778	0.322682
ENSG00000103249	1186	chloride voltage-gated channel 7	CLCN7	10	0.266043	0.796934	0.100234		-0.0865976	0.931266
ENSG00000013297	5010	claudin 11	CLDN11	18	1.68679	0.111039	0.677421		-0.15085	0.880575
ENSG00000080822	56650	claudin domain containing 1	CLDND1	12	1.01019	0.336222	0.372556		1.13121	0.26225
ENSG00000105472	6320	C-type lectin domain containing 11A	CLEC11A	16	-0.616635	0.547373	-0.186318		-1.91464	0.0600784
ENSG00000038532	23274	C-type lectin domain containing 16A	CLEC16A	16	0.353117	0.729261	0.130159		0.487713	0.627445
ENSG00000163815	7123	C-type lectin domain family 3 member B	CLEC3B	30	-0.443831	0.660576	-0.125485		-0.574322	0.567794
ENSG00000153132	1047	calmegin	CLGN	24	-0.699278	0.491706	-0.118657		-1.74423	0.0859922
ENSG00000226248	1192	chloride intracellular channel 1	CLIC1	30	-1.19577	0.241816	-0.330639		-0.829092	0.41018
ENSG00000155962	1193	chloride intracellular channel 2	CLIC2	22	-1.79322	0.0880756	-0.545258		2.00577	0.0491765
ENSG00000169504	25932	chloride intracellular channel 4	CLIC4	30	-0.615617	0.54312	-0.169957		0.00682312	0.994578
ENSG00000159212	54102	chloride intracellular channel 6	CLIC6	30	-1.82647	0.0784604	-0.500185		-1.62558	0.109027
ENSG00000113282	9685	clathrin interactor 1	CLINT1	30	-0.386144	0.702308	-0.0917342		-0.833955	0.407454
ENSG00000130779	6249	CAP-Gly domain containing linker protein 1	CLIP1	30	0.381193	0.705937	0.13217		2.81925	0.00642464
ENSG00000106665	7461	CAP-Gly domain containing linker protein 2	CLIP2	30	-0.950839	0.349822	-0.28066		0.218354	0.827859
ENSG00000105270	25999	CAP-Gly domain containing linker protein 3	CLIP3	18	1.92247	0.0725355	0.314805		0.663551	0.509397
ENSG00000102805	1203	CLN5, intracellular trafficking protein	CLN5	30	-2.82663	0.00858518	-0.448638		-2.45989	0.0166512
ENSG00000278220	2055	CLN8, transmembrane ER and ERGIC protein	CLN8	10	-1.91717	0.0915146	-0.221427		1.29361	0.200519
ENSG00000074201	1207	chloride nucleotide-sensitive channel 1A	CLNS1A	30	-0.257282	0.798842	-0.0974527		1.0547	0.295587
ENSG00000172409	10978	cleavage and polyadenylation factor I subunit 1	CLP1	16	0.316085	0.756601	0.0944461		-0.937683	0.351985
ENSG00000162129	81570	ClpB homolog, mitochondrial AAA ATPase chaperonin	CLPB	30	1.9258	0.0643393	0.761732		1.10125	0.274975
ENSG00000125656	8192	caseinolytic mitochondrial matrix peptidase proteolytic subunit	CLPP	30	1.23099	0.228566	0.335851		-0.149073	0.881972
ENSG00000104853	1209	CLPTM1, transmembrane protein	CLPTM1	30	-0.257464	0.798703	-0.0833459		-0.588535	0.558276
ENSG00000274811	81037	CLPTM1 like	CLPTM1L	14	-1.41925	0.181276	-0.301218		0.148598	0.882345
ENSG00000166855	10845	caseinolytic mitochondrial matrix peptidase chaperone subunit	CLPX	28	-0.444627	0.660268	-0.122726		-0.952502	0.34448
ENSG00000171603	22883	calsyntenin 1	CLSTN1	30	0.287603	0.775769	0.0753941		-0.306304	0.760383
ENSG00000122705	1211	clathrin light chain A	CLTA	30	1.37052	0.181411	0.461753		-0.860111	0.392986
ENSG00000175416	1212	clathrin light chain B	CLTB	30	1.6519	0.109726	0.597991		-0.902348	0.370306
ENSG00000141367	1213	clathrin heavy chain	CLTC	30	1.15286	0.258713	0.481769		-2.28361	0.0257741
ENSG00000120885	1191	clusterin	CLU	30	-0.415415	0.681005	-0.156163		-0.201291	0.841119
ENSG00000132361	23277	clustered mitochondria homolog	CLUH	30	-1.21196	0.235656	-0.33448		1.39214	0.168772
ENSG00000146352	134829	clavesin 2	CLVS2	24	1.89261	0.071642	0.431291		1.16057	0.250194
ENSG00000125246	171425	citrate lyase beta like	CLYBL	30	-0.495763	0.62393	-0.123938		0.193077	0.847519
ENSG00000111726	55907	cytidine monophosphate N-acetylneuraminic acid synthetase	CMAS	30	1.47033	0.152622	0.477749		-1.15336	0.253117
ENSG00000164237	134147	carboxymethylenebutenolidase homolog	CMBL	30	-2.32052	0.0278189	-0.747076		-0.761402	0.449256
ENSG00000187118	152100	C-X9-C motif containing 1	CMC1	26	2.03444	0.0531001	0.699813		-0.0350103	0.972182
ENSG00000153815	80790	c-Maf inducing protein	CMIP	22	-0.169826	0.866853	-0.0464756		1.7525	0.0845495
ENSG00000162368	51727	cytidine/uridine monophosphate kinase 1	CMPK1	30	0.400379	0.691916	0.0949513		-1.64265	0.105433
ENSG00000134326	129607	cytidine/uridine monophosphate kinase 2	CMPK2	30	-0.139334	0.890184	-0.0404336		-1.26525	0.210438
ENSG00000184220	84319	cms1 ribosomal small subunit homolog	CMSS1	18	0.761505	0.457434	0.117262		0.99585	0.323129
ENSG00000140931	123920	CKLF like MARVEL transmembrane domain containing 3	CMTM3	14	-1.22091	0.245567	-0.464875		-2.3382	0.022562
ENSG00000166091	116173	CKLF like MARVEL transmembrane domain containing 5	CMTM5	20	1.01312	0.324427	0.32022		0.955749	0.342849
ENSG00000137200	23070	cap methyltransferase 1	CMTR1	24	-1.03124	0.313632	-0.242977		-0.556112	0.580102
ENSG00000169714	7555	CCHC-type zinc finger nucleic acid binding protein	CNBP	30	1.44377	0.159901	0.455387		0.457995	0.64853
ENSG00000150656	84735	carnosine dipeptidase 1	CNDP1	26	2.7328	0.0115988	0.427139		2.22005	0.0300181
ENSG00000133313	55748	carnosine dipeptidase 2	CNDP2	30	-0.19941	0.843383	-0.0704582		0.528643	0.598909
ENSG00000198515	1259	cyclic nucleotide gated channel alpha 1	CNGA1	6	0.923918	0.407819	0.0470913		-0.350253	0.727316
ENSG00000153721	154043	CNKSR family member 3	CNKSR3	10	1.73182	0.121545	1.52191		2.52117	0.0142373
ENSG00000130176	1264	calponin 1	CNN1	30	-0.731496	0.470554	-0.237362		0.297925	0.76674
ENSG00000064666	1265	calponin 2	CNN2	30	-1.79693	0.0831426	-0.500133		-1.4171	0.161375
ENSG00000117519	1266	calponin 3	CNN3	30	-0.742148	0.464178	-0.326151		-0.282959	0.778135
ENSG00000148842	54805	cyclin and CBS domain divalent metal cation transport mediator 2	CNNM2	4	-0.507629	0.662157	-0.361262		0.924424	0.35879
ENSG00000168763	26505	cyclin and CBS domain divalent metal cation transport mediator 3	CNNM3	24	-0.845833	0.406752	-0.106393		0.0726296	0.942331
ENSG00000158158	26504	cyclin and CBS domain divalent metal cation transport mediator 4	CNNM4	6	0.169387	0.873713	0.0915777		-0.0556769	0.955775
ENSG00000125107	23019	CCR4-NOT transcription complex subunit 1	CNOT1	30	-0.80759	0.426134	-0.143238		-0.755588	0.45271
ENSG00000182973	25904	CCR4-NOT transcription complex subunit 10	CNOT10	28	-0.0941144	0.92574	-0.00692915		0.644012	0.521904
ENSG00000158435	55571	CCR4-NOT transcription complex subunit 11	CNOT11	28	-1.20012	0.240914	-0.238014		-0.599101	0.551252
ENSG00000111596	4848	CCR4-NOT transcription complex subunit 2	CNOT2	30	-0.343054	0.73412	-0.0677731		1.08808	0.280703
ENSG00000277114	4849	CCR4-NOT transcription complex subunit 3	CNOT3	30	-0.0365776	0.971081	-0.00968559		1.21544	0.228728
ENSG00000080802	4850	CCR4-NOT transcription complex subunit 4	CNOT4	30	-0.1663	0.869116	-0.0435842		1.37057	0.175369
ENSG00000198791	29883	CCR4-NOT transcription complex subunit 7	CNOT7	26	-0.794733	0.434558	-0.239799		-0.439704	0.661655
#N/A	9125	CCR4-NOT transcription complex subunit 9	CNOT9	30	1.60632	0.119423	0.469325		NA	NA
ENSG00000173786	1267	2',3'-cyclic nucleotide 3' phosphodiesterase	CNP	30	1.73974	0.0928885	0.50855		1.01877	0.312207
ENSG00000257727	10330	canopy FGF signaling regulator 2	CNPY2	30	-0.349165	0.729577	-0.077754		0.204015	0.838999
ENSG00000137161	10695	canopy FGF signaling regulator 3	CNPY3	30	0.353238	0.726555	0.0931655		-0.380158	0.705106
ENSG00000166997	245812	canopy FGF signaling regulator 4	CNPY4	30	-1.26831	0.215133	-0.39939		-2.43266	0.0178374
ENSG00000118432	1268	cannabinoid receptor 1	CNR1	6	0.224959	0.833036	0.227134		-1.14176	0.257872
ENSG00000119865	25927	cannabinoid receptor interacting protein 1	CNRIP1	30	1.33796	0.191677	0.47065		-2.05982	0.0435495
ENSG00000162852	163882	consortin, connexin sorting protein	CNST	14	0.9074	0.382056	0.426218		1.29	0.20176
ENSG00000122756	1271	ciliary neurotrophic factor receptor	CNTFR	30	-0.15362	0.879012	-0.0326805		0.583477	0.561654
ENSG00000018236	1272	contactin 1	CNTN1	30	1.42193	0.16609	0.378887		2.2163	0.0302873
ENSG00000184144	6900	contactin 2	CNTN2	22	0.953417	0.351761	0.370086		1.95112	0.0554896
ENSG00000144619	152330	contactin 4	CNTN4	8	0.621468	0.557151	0.438203		0.928405	0.356738
ENSG00000108797	8506	contactin associated protein 1	CNTNAP1	30	2.30774	0.028618	0.659875		1.97786	0.0523188
ENSG00000278728	26047	contactin associated protein like 2	CNTNAP2	28	1.9447	0.0627028	0.619182		1.44018	0.154763
ENSG00000155052	129684	contactin associated protein like 5	CNTNAP5	12	0.79272	0.44634	0.416212		0.40147	0.689432
ENSG00000183978	28958	cytochrome c oxidase assembly factor 3	COA3	26	0.411566	0.68431	0.134194		-0.558679	0.578359
ENSG00000183513	493753	cytochrome c oxidase assembly factor 5	COA5	26	-0.397137	0.694776	-0.105968		-0.552582	0.582503
ENSG00000168275	388753	cytochrome c oxidase assembly factor 6	COA6	18	1.53287	0.144841	0.56249		0.474364	0.636879
ENSG00000162377	65260	cytochrome c oxidase assembly factor 7 (putative)	COA7	28	1.32439	0.196897	0.425944		-0.497121	0.620833
ENSG00000068120	80347	Coenzyme A synthase	COASY	30	-1.16371	0.254362	-0.392713		1.19575	0.23627
ENSG00000106078	23242	cordon-bleu WH2 repeat protein	COBL	24	0.0220757	0.982587	0.00551112		1.76667	0.0821231
ENSG00000082438	22837	cordon-bleu WH2 repeat protein like 1	COBLL1	26	-1.21032	0.237942	-0.329881		-1.86677	0.0665845
ENSG00000166685	9382	component of oligomeric golgi complex 1	COG1	24	-1.84732	0.0781941	-0.466389		0.757581	0.451524
ENSG00000135775	22796	component of oligomeric golgi complex 2	COG2	30	-0.41357	0.682339	-0.127773		-0.150887	0.880547
ENSG00000136152	83548	component of oligomeric golgi complex 3	COG3	30	-0.429254	0.671023	-0.115578		-0.273776	0.785151
ENSG00000103051	25839	component of oligomeric golgi complex 4	COG4	30	-0.449292	0.65668	-0.117157		-2.01132	0.0485703
ENSG00000164597	10466	component of oligomeric golgi complex 5	COG5	30	-1.57319	0.126908	-0.532782		2.16311	0.0343315
ENSG00000133103	57511	component of oligomeric golgi complex 6	COG6	30	0.0623643	0.950716	0.0184223		1.40156	0.165951
ENSG00000168434	91949	component of oligomeric golgi complex 7	COG7	30	-1.76957	0.0876899	-0.386317		1.50357	0.137684
ENSG00000213380	84342	component of oligomeric golgi complex 8	COG8	30	-0.293663	0.771181	-0.0929449		-2.00141	0.0496564
ENSG00000121058	8161	coilin	COIL	22	-0.697467	0.493539	-0.236257		0.161161	0.872482
ENSG00000060718	1301	collagen type XI alpha 1 chain	COL11A1	16	1.55337	0.142644	0.701523		-2.64988	0.0101662
ENSG00000111799	1303	collagen type XII alpha 1 chain	COL12A1	30	-0.126275	0.900416	-0.0308027		-2.22214	0.0298694
ENSG00000187955	7373	collagen type XIV alpha 1 chain	COL14A1	30	-0.28145	0.780435	-0.113056		0.623096	0.535469
ENSG00000204291	1306	collagen type XV alpha 1 chain	COL15A1	18	-3.20201	0.0055542	-0.868944		-1.12378	0.265365
ENSG00000182871	80781	collagen type XVIII alpha 1 chain	COL18A1	30	-1.52181	0.139272	-0.47758		-1.26177	0.211679
ENSG00000108821	1277	collagen type I alpha 1 chain	COL1A1	30	0.00284829	0.997748	0.000933425		-1.95473	0.0550516
ENSG00000164692	1278	collagen type I alpha 2 chain	COL1A2	30	-0.264175	0.79358	-0.0814222		-2.67312	0.00955565
ENSG00000215018	340267	collagen type XXVIII alpha 1 chain	COL28A1	4	-0.759857	0.526693	-0.205641		1.38021	0.172397
ENSG00000168542	1281	collagen type III alpha 1 chain	COL3A1	30	-0.784059	0.439588	-0.278639		-2.82753	0.00627925
ENSG00000187498	1282	collagen type IV alpha 1 chain	COL4A1	30	-0.281531	0.780373	-0.0734194		-2.18651	0.032497
ENSG00000134871	1284	collagen type IV alpha 2 chain	COL4A2	30	-0.370405	0.713868	-0.113142		-2.32401	0.023361
ENSG00000113163	10087	collagen type IV alpha 3 binding protein	COL4A3BP	30	-1.41158	0.16909	-0.306555		-0.675562	0.501789
ENSG00000130635	1289	collagen type V alpha 1 chain	COL5A1	26	-0.286983	0.776588	-0.123328		-0.218027	0.828112
ENSG00000204262	1290	collagen type V alpha 2 chain	COL5A2	20	-0.172377	0.865064	-0.0418349		-1.755	0.0841169
ENSG00000080573	50509	collagen type V alpha 3 chain	COL5A3	4	-0.668016	0.572893	-0.837802		-1.78714	0.0787211
ENSG00000142156	1291	collagen type VI alpha 1 chain	COL6A1	30	-1.08769	0.286007	-0.390192		-2.57537	0.0123705
ENSG00000142173	1292	collagen type VI alpha 2 chain	COL6A2	30	-0.834379	0.41113	-0.285384		-2.01287	0.0484029
ENSG00000163359	1293	collagen type VI alpha 3 chain	COL6A3	30	-0.731978	0.470265	-0.25151		-1.98658	0.0513186
ENSG00000114270	1294	collagen type VII alpha 1 chain	COL7A1	10	0.433102	0.676381	0.167698		0.0681353	0.945894
ENSG00000158270	81035	collectin subfamily member 12	COLEC12	30	-2.81525	0.00882455	-0.603443		-2.59111	0.0118715
ENSG00000130309	79709	collagen beta(1-O)galactosyltransferase 1	COLGALT1	30	-0.923018	0.363884	-0.22417		0.299787	0.765326
ENSG00000198756	23127	collagen beta(1-O)galactosyltransferase 2	COLGALT2	28	0.176727	0.861093	0.069148		-1.54974	0.12621
ENSG00000173163	150684	copper metabolism domain containing 1	COMMD1	26	0.404562	0.689383	0.109683		1.28763	0.20258
ENSG00000145781	51397	COMM domain containing 10	COMMD10	30	-0.705282	0.486461	-0.199679		-0.481344	0.631939
ENSG00000114744	51122	COMM domain containing 2	COMMD2	30	0.121154	0.904434	0.0516294		-0.25613	0.798684
ENSG00000269897	100532731	COMMD3-BMI1 readthrough	COMMD3-BMI1	30	-0.952787	0.348851	-0.290841		-0.743309	0.460056
ENSG00000140365	54939	COMM domain containing 4	COMMD4	30	-1.55087	0.132163	-0.438388		-2.55037	0.0132021
ENSG00000170619	28991	COMM domain containing 5	COMMD5	30	0.147905	0.883477	0.0387408		-0.995664	0.323219
ENSG00000149600	149951	COMM domain containing 7	COMMD7	30	-0.812925	0.42312	-0.24036		0.583303	0.56177
ENSG00000169019	54951	COMM domain containing 8	COMMD8	30	0.946845	0.351818	0.219188		-0.424271	0.672813
ENSG00000110442	29099	COMM domain containing 9	COMMD9	30	-0.53137	0.599353	-0.0770406		-1.26691	0.209848
ENSG00000105664	1311	cartilage oligomeric matrix protein	COMP	28	-0.456017	0.652164	-0.108911		-0.827998	0.410794
ENSG00000093010	1312	catechol-O-methyltransferase	COMT	30	-1.73357	0.0939941	-0.433676		-0.934423	0.35365
ENSG00000122218	1314	coatomer protein complex subunit alpha	COPA	30	-1.96734	0.0591228	-0.482373		0.867191	0.389126
ENSG00000129083	1315	coatomer protein complex subunit beta 1	COPB1	30	-1.61364	0.117821	-0.400129		-0.424273	0.672811
ENSG00000184432	9276	coatomer protein complex subunit beta 2	COPB2	30	-1.63923	0.112354	-0.39393		-1.30927	0.195193
ENSG00000105669	11316	coatomer protein complex subunit epsilon	COPE	30	-1.33912	0.191301	-0.307454		-0.391985	0.696391
ENSG00000181789	22820	coatomer protein complex subunit gamma 1	COPG1	30	-1.0179	0.317441	-0.284681		-1.39741	0.167189
ENSG00000158623	26958	coatomer protein complex subunit gamma 2	COPG2	30	-2.05815	0.0489918	-0.492608		-1.01782	0.312654
ENSG00000172301	55352	coordinator of PRMT5 and differentiation stimulator	COPRS	18	-0.0860363	0.932505	-0.0431818		0.620521	0.537151
ENSG00000166200	9318	COP9 signalosome subunit 2	COPS2	30	0.654306	0.518253	0.21979		0.0724502	0.942473
ENSG00000141030	8533	COP9 signalosome subunit 3	COPS3	30	1.21341	0.235112	0.60085		1.06689	0.290092
ENSG00000138663	51138	COP9 signalosome subunit 4	COPS4	30	1.09495	0.28287	0.659397		0.0106131	0.991566
ENSG00000121022	10987	COP9 signalosome subunit 5	COPS5	30	0.791918	0.435067	0.44762		-0.164625	0.869766
ENSG00000168090	10980	COP9 signalosome subunit 6	COPS6	30	0.820084	0.419095	0.48089		1.10336	0.274065
ENSG00000111652	50813	COP9 signalosome subunit 7A	COPS7A	30	0.114138	0.909943	0.0415111		-1.66868	0.100139
ENSG00000144524	64708	COP9 signalosome subunit 7B	COPS7B	30	1.54388	0.133844	0.422739		-0.159687	0.873638
ENSG00000198612	10920	COP9 signalosome subunit 8	COPS8	30	0.977066	0.336903	0.555781		-1.90976	0.0607152
ENSG00000111481	22818	coatomer protein complex subunit zeta 1	COPZ1	30	-1.82836	0.0781682	-0.561828		-0.26029	0.795488
ENSG00000005243	51226	coatomer protein complex subunit zeta 2	COPZ2	10	-0.610078	0.558737	-0.310121		-0.837271	0.405602
ENSG00000115520	80219	coenzyme Q10B	COQ10B	6	2.04131	0.110778	1.79198		-0.608022	0.545356
ENSG00000132423	51805	coenzyme Q3, methyltransferase	COQ3	22	2.06779	0.0518424	0.475195		0.337513	0.736851
ENSG00000110871	84274	coenzyme Q5, methyltransferase	COQ5	22	0.237796	0.814458	0.0513563		-0.10706	0.915082
ENSG00000119723	51004	coenzyme Q6, monooxygenase	COQ6	18	0.720877	0.481386	0.266032		-0.408345	0.684404
ENSG00000167186	10229	coenzyme Q7, hydroxylase	COQ7	20	1.07571	0.296265	0.18358		-0.718014	0.4754
#N/A	56997	coenzyme Q8A	COQ8A	28	0.158262	0.875473	0.0346898		NA	NA
#N/A	79934	coenzyme Q8B	COQ8B	18	-2.01507	0.0610185	-0.736716		NA	NA
ENSG00000088682	57017	coenzyme Q9	COQ9	30	-0.0272374	0.978464	-0.00507984		-1.2519	0.21523
ENSG00000102879	11151	coronin 1A	CORO1A	30	0.934305	0.358135	0.352354		-1.89814	0.0622567
ENSG00000172725	57175	coronin 1B	CORO1B	30	-1.28472	0.209419	-0.418557		-1.76227	0.0828697
ENSG00000110880	23603	coronin 1C	CORO1C	30	-0.377456	0.708681	-0.1087		0.0545189	0.956694
ENSG00000103647	10391	coronin 2B	CORO2B	30	-0.0899199	0.928991	-0.0307585		-0.991827	0.325073
ENSG00000282725	79585	coronin 7	CORO7	30	-1.39919	0.172736	-0.326531		-2.97789	0.00411498
ENSG00000103187	23406	coactosin like F-actin binding protein 1	COTL1	30	-0.536385	0.595929	-0.186719		-1.0303	0.306806
ENSG00000014919	1355	cytochrome c oxidase assembly homolog COX15	COX15	18	-2.68079	0.0164046	-0.622248		-0.594868	0.554061
#N/A	4513	cytochrome c oxidase subunit II	COX2	30	1.15449	0.25806	0.456782		NA	NA
ENSG00000131143	1327	cytochrome c oxidase subunit 4I1	COX4I1	30	0.988821	0.331219	0.298793		0.461047	0.646352
ENSG00000178741	9377	cytochrome c oxidase subunit 5A	COX5A	30	1.82682	0.0784056	0.415915		0.10747	0.914757
ENSG00000135940	1329	cytochrome c oxidase subunit 5B	COX5B	28	1.09968	0.28155	0.197618		0.864925	0.390359
ENSG00000126267	1340	cytochrome c oxidase subunit 6B1	COX6B1	30	1.99869	0.055435	0.643127		0.054998	0.956314
ENSG00000164919	1345	cytochrome c oxidase subunit 6C	COX6C	30	1.11615	0.273845	0.376244		0.980809	0.330436
ENSG00000112695	1347	cytochrome c oxidase subunit 7A2	COX7A2	28	-0.00643408	0.994915	-0.002144		0.494235	0.622858
ENSG00000115944	9167	cytochrome c oxidase subunit 7A2 like	COX7A2L	30	1.15443	0.258082	0.404322		0.0629206	0.950029
ENSG00000127184	1350	cytochrome c oxidase subunit 7C	COX7C	26	0.92644	0.36344	0.330185		0.570969	0.57005
ENSG00000047457	1356	ceruloplasmin	CP	30	-0.645436	0.523899	-0.23384		1.66566	0.100742
ENSG00000080618	1361	carboxypeptidase B2	CPB2	30	0.879028	0.386868	0.199454		-0.00883918	0.992975
ENSG00000108582	1362	carboxypeptidase D	CPD	30	-1.36192	0.18408	-0.285838		-0.0839208	0.933385
ENSG00000109472	1363	carboxypeptidase E	CPE	30	-0.757032	0.455354	-0.257069		-1.36311	0.177697
ENSG00000137449	132864	cytoplasmic polyadenylation element binding protein 2	CPEB2	20	1.71895	0.102773	0.702714		-0.326929	0.744804
ENSG00000113742	80315	cytoplasmic polyadenylation element binding protein 4	CPEB4	26	2.56403	0.0170309	0.735038		0.208652	0.835392
ENSG00000168993	10815	complexin 1	CPLX1	8	-0.187447	0.857488	-0.0442418		1.54838	0.126535
ENSG00000135678	1368	carboxypeptidase M	CPM	30	-0.269228	0.789728	-0.103695		-1.31542	0.193133
ENSG00000120054	1369	carboxypeptidase N subunit 1	CPN1	14	-1.0545	0.312425	-0.568006		1.07863	0.284863
ENSG00000178772	1370	carboxypeptidase N subunit 2	CPN2	30	-0.363896	0.718669	-0.109567		-1.20142	0.23408
ENSG00000214078	8904	copine 1	CPNE1	30	-0.883772	0.384345	-0.183836		0.0311132	0.975278
ENSG00000140848	221184	copine 2	CPNE2	30	-1.88586	0.0697279	-0.522194		-2.46849	0.0162916
ENSG00000085719	8895	copine 3	CPNE3	30	-1.07366	0.292141	-0.360596		-1.16988	0.246453
ENSG00000196353	131034	copine 4	CPNE4	30	1.65725	0.108633	0.498443		-0.404226	0.687414
ENSG00000124772	57699	copine 5	CPNE5	30	0.325917	0.746911	0.113975		-0.908765	0.366934
ENSG00000100884	9362	copine 6	CPNE6	30	0.995297	0.328116	0.207252		1.87994	0.0647374
ENSG00000139117	144402	copine 8	CPNE8	30	-0.260884	0.796091	-0.0795724		-0.426638	0.671096
ENSG00000080819	1371	coproporphyrinogen oxidase	CPOX	30	0.768435	0.448662	0.288888		0.254237	0.80014
ENSG00000103381	55313	calcineurin like phosphoesterase domain containing 1	CPPED1	30	1.21757	0.233551	0.365493		-0.361951	0.718599
ENSG00000104324	10404	carboxypeptidase Q	CPQ	30	-1.52687	0.138011	-0.434791		-1.13765	0.259572
ENSG00000021826	1373	carbamoyl-phosphate synthase 1	CPS1	30	-1.16057	0.255617	-0.143387		-1.79098	0.0780971
ENSG00000071894	29894	cleavage and polyadenylation specific factor 1	CPSF1	30	0.413957	0.68206	0.0529835		0.993105	0.324455
ENSG00000165934	53981	cleavage and polyadenylation specific factor 2	CPSF2	30	0.249784	0.804578	0.0531818		-0.938985	0.351321
ENSG00000119203	51692	cleavage and polyadenylation specific factor 3	CPSF3	30	-0.406886	0.687185	-0.0847057		-1.05144	0.297071
ENSG00000160917	10898	cleavage and polyadenylation specific factor 4	CPSF4	26	-0.251553	0.803528	-0.0547914		1.82993	0.0719882
ENSG00000111605	11052	cleavage and polyadenylation specific factor 6	CPSF6	30	0.559109	0.580532	0.132982		2.08591	0.0410384
ENSG00000149532	79869	cleavage and polyadenylation specific factor 7	CPSF7	30	0.489282	0.628453	0.131788		0.872735	0.386119
ENSG00000110090	1374	carnitine palmitoyltransferase 1A	CPT1A	30	-2.16186	0.0393267	-0.59762		-3.84689	0.000281415
ENSG00000169169	126129	carnitine palmitoyltransferase 1C	CPT1C	8	-2.91041	0.026966	-0.734746		-0.493508	0.623368
ENSG00000157184	1376	carnitine palmitoyltransferase 2	CPT2	30	-0.512039	0.612639	-0.151556		-2.28369	0.0257691
ENSG00000224051	80772	ceramide-1-phosphate transfer protein	CPTP	10	0.798414	0.447681	0.777353		-0.166414	0.868364
ENSG00000106066	54504	carboxypeptidase, vitellogenic like	CPVL	30	-0.828488	0.414401	-0.141703		-0.569288	0.571184
ENSG00000088882	56265	carboxypeptidase X, M14 family member 1	CPXM1	14	0.383656	0.707944	0.169981		-1.4572	0.150024
ENSG00000166426	1381	cellular retinoic acid binding protein 1	CRABP1	28	0.0652056	0.948509	0.0238704		0.766016	0.446525
ENSG00000143320	1382	cellular retinoic acid binding protein 2	CRABP2	30	-0.153579	0.879043	-0.0311335		-0.907522	0.367586
ENSG00000169372	8738	CASP2 and RIPK1 domain containing adaptor with death domain	CRADD	22	-0.969271	0.343986	-0.071029		-0.261519	0.794545
ENSG00000095321	1384	carnitine O-acetyltransferase	CRAT	30	0.246486	0.807104	0.0681759		-2.29659	0.0249755
ENSG00000148204	286204	crumbs 2, cell polarity complex component	CRB2	16	1.46757	0.164327	0.338414		1.18159	0.241808
ENSG00000113851	51185	cereblon	CRBN	30	1.05331	0.301206	0.188378		1.24116	0.219145
ENSG00000118260	1385	cAMP responsive element binding protein 1	CREB1	30	0.196269	0.845817	0.0728535		-0.116944	0.907276
ENSG00000005339	1387	CREB binding protein	CREBBP	30	0.374366	0.710952	0.0511353		0.967771	0.336856
ENSG00000163703	78987	cysteine rich with EGF like domains 1	CRELD1	30	0.501361	0.620036	0.113068		2.01753	0.0479008
ENSG00000184164	79174	cysteine rich with EGF like domains 2	CRELD2	30	-2.03034	0.0519185	-0.439432		-0.122204	0.903126
ENSG00000213145	1396	cysteine rich protein 1	CRIP1	30	-0.974735	0.338038	-0.270714		-0.14343	0.886408
ENSG00000182809	1397	cysteine rich protein 2	CRIP2	30	0.240694	0.811546	0.0943205		-1.21486	0.22895
ENSG00000119878	9419	CXXC repeat containing interactor of PDZ3 domain	CRIPT	16	0.511639	0.616878	0.119543		0.179342	0.858244
ENSG00000096006	10321	cysteine rich secretory protein 3	CRISP3	22	-0.296225	0.770112	-0.147984		0.746521	0.458127
ENSG00000167193	1398	CRK proto-oncogene, adaptor protein	CRK	30	0.796816	0.432263	0.218503		-1.57038	0.121331
ENSG00000099942	1399	CRK like proto-oncogene, adaptor protein	CRKL	30	-0.279427	0.781971	-0.131796		1.34045	0.184908
ENSG00000176390	51379	cytokine receptor like factor 3	CRLF3	30	0.261106	0.795922	0.123571		0.535186	0.594404
ENSG00000072832	1400	collapsin response mediator protein 1	CRMP1	30	0.996414	0.327583	0.284059		-1.48285	0.143096
ENSG00000101343	51340	crooked neck pre-mRNA splicing factor 1	CRNKL1	30	-0.193312	0.84811	-0.0268091		-0.759012	0.450674
ENSG00000058453	9696	ciliary rootlet coiled-coil, rootletin	CROCC	30	-1.52224	0.139164	-0.42526		0.297922	0.766742
ENSG00000005469	54677	carnitine O-octanoyltransferase	CROT	26	-1.81531	0.081994	-0.295265		-0.862037	0.391934
ENSG00000132693	1401	C-reactive protein	CRP	14	2.08435	0.0591648	0.715606		-0.135884	0.892346
ENSG00000095713	55118	cartilage acidic protein 1	CRTAC1	26	1.05051	0.303948	0.380069		-0.104246	0.917305
ENSG00000170275	10491	cartilage associated protein	CRTAP	26	-0.939401	0.356884	-0.367229		-0.622405	0.53592
ENSG00000105662	23373	CREB regulated transcription coactivator 1	CRTC1	30	0.311238	0.757925	0.140957		0.793414	0.430512
ENSG00000160741	200186	CREB regulated transcription coactivator 2	CRTC2	12	-0.198791	0.846409	-0.111735		2.22942	0.0293565
ENSG00000140577	64784	CREB regulated transcription coactivator 3	CRTC3	22	-1.2236	0.235322	-0.499081		1.78825	0.0785405
ENSG00000109846	1410	crystallin alpha B	CRYAB	30	0.460282	0.648869	0.16668		1.15509	0.252412
ENSG00000080200	131544	crystallin beta-gamma domain containing 3	CRYBG3	18	-1.77347	0.0951824	-0.371232		0.631447	0.530031
ENSG00000213139	1427	crystallin gamma S	CRYGS	6	0.101516	0.924026	0.0229957		-1.11814	0.267747
ENSG00000165475	51084	crystallin lambda 1	CRYL1	30	0.103639	0.918195	0.0255755		-1.52633	0.131929
ENSG00000103316	1428	crystallin mu	CRYM	30	1.82987	0.0779363	0.543218		0.518338	0.606036
ENSG00000116791	1429	crystallin zeta	CRYZ	30	-0.781763	0.440915	-0.233834		0.854946	0.395818
ENSG00000205758	9946	crystallin zeta like 1	CRYZL1	30	0.332948	0.741654	0.152808		0.986467	0.327675
ENSG00000062485	1431	citrate synthase	CS	30	1.40444	0.171183	0.396932		0.668904	0.505999
ENSG00000139631	51380	cysteine sulfinic acid decarboxylase	CSAD	16	-1.76549	0.0992721	-0.594703		1.18488	0.24051
ENSG00000172346	27254	cold shock domain containing C2	CSDC2	18	1.27089	0.221934	0.38213		0.128473	0.898184
ENSG00000009307	7812	cold shock domain containing E1	CSDE1	30	0.0527393	0.958314	0.0134538		-0.691562	0.491751
ENSG00000124207	1434	chromosome segregation 1 like	CSE1L	30	-0.449667	0.656412	-0.0823185		0.158023	0.874943
ENSG00000182578	1436	colony stimulating factor 1 receptor	CSF1R	14	-0.512824	0.617383	-0.227816		-3.24489	0.00188191
ENSG00000103653	1445	C-terminal Src kinase	CSK	30	-0.365713	0.717328	-0.119421		0.749905	0.456101
ENSG00000113712	1452	casein kinase 1 alpha 1	CSNK1A1	30	0.15596	0.877184	0.0284787		-1.44635	0.153031
ENSG00000141551	1453	casein kinase 1 delta	CSNK1D	30	0.671191	0.507599	0.157948		1.24825	0.216553
ENSG00000213923	1454	casein kinase 1 epsilon	CSNK1E	30	-0.0240107	0.981014	-0.00591926		0.018435	0.98535
ENSG00000169118	53944	casein kinase 1 gamma 1	CSNK1G1	30	1.50761	0.142855	0.451195		1.73089	0.0883634
ENSG00000151292	1456	casein kinase 1 gamma 3	CSNK1G3	28	1.04882	0.303911	0.346135		-0.012767	0.989854
ENSG00000101266	1457	casein kinase 2 alpha 1	CSNK2A1	30	1.90147	0.0675764	0.31882		0.473431	0.637541
ENSG00000070770	1459	casein kinase 2 alpha 2	CSNK2A2	30	-0.438975	0.664048	-0.116295		0.196883	0.844552
ENSG00000224774	1460	casein kinase 2 beta	CSNK2B	30	1.0969	0.282031	0.298479		-1.50335	0.137742
ENSG00000173546	1464	chondroitin sulfate proteoglycan 4	CSPG4	30	0.0551452	0.956414	0.0150356		-1.25872	0.212772
ENSG00000114646	10675	chondroitin sulfate proteoglycan 5	CSPG5	24	1.27474	0.215701	0.505986		-0.251013	0.80262
ENSG00000159176	1465	cysteine and glycine rich protein 1	CSRP1	30	0.71457	0.48079	0.274474		1.84099	0.0703291
ENSG00000175183	1466	cysteine and glycine rich protein 2	CSRP2	30	-1.98368	0.0571748	-0.623728		0.640369	0.524253
ENSG00000101439	1471	cystatin C	CST3	30	-0.587968	0.561267	-0.164676		-0.653855	0.515583
ENSG00000121552	1475	cystatin A	CSTA	28	-0.205577	0.838722	-0.0765007		-0.173167	0.863075
ENSG00000160213	1476	cystatin B	CSTB	30	-0.647667	0.522476	-0.2005		0.0383091	0.969562
ENSG00000101138	1477	cleavage stimulation factor subunit 1	CSTF1	30	1.16381	0.254322	0.187167		-0.926247	0.357849
ENSG00000101811	1478	cleavage stimulation factor subunit 2	CSTF2	30	-0.116954	0.907732	-0.035		-0.366048	0.715555
ENSG00000177613	23283	cleavage stimulation factor subunit 2 tau variant	CSTF2T	30	-0.243348	0.80951	-0.0699166		-2.01946	0.0476952
ENSG00000176102	1479	cleavage stimulation factor subunit 3	CSTF3	30	-0.153197	0.879341	-0.0253071		0.0765151	0.939252
ENSG00000159692	1487	C-terminal binding protein 1	CTBP1	30	2.09924	0.0449353	0.591695		1.57502	0.120257
ENSG00000175029	1488	C-terminal binding protein 2	CTBP2	30	2.17438	0.0382833	0.509671		-0.46812	0.641313
ENSG00000117151	1486	chitobiase	CTBS	28	-2.32684	0.0280323	-0.628222		-1.74273	0.0862558
ENSG00000102974	10664	CCCTC-binding factor	CTCF	24	1.08635	0.289084	0.324124		-0.41818	0.677236
ENSG00000282752	9150	CTD phosphatase subunit 1	CTDP1	24	-0.506397	0.617616	-0.178751		1.22014	0.226955
ENSG00000118523	1490	connective tissue growth factor	CTGF	16	0.840861	0.414557	0.185545		-1.9676	0.0535165
ENSG00000116761	1491	cystathionine gamma-lyase	CTH	24	1.18212	0.249776	0.441771		0.0896516	0.928848
ENSG00000164932	115908	collagen triple helix repeat containing 1	CTHRC1	28	0.191873	0.849332	0.0525701		-2.43134	0.017897
ENSG00000134030	9811	cap binding complex dependent translation initiation factor	CTIF	30	-0.00778017	0.993848	-0.00221883		0.828457	0.410536
ENSG00000044115	1495	catenin alpha 1	CTNNA1	30	-1.98586	0.056919	-0.621459		-1.33038	0.188183
ENSG00000066032	1496	catenin alpha 2	CTNNA2	30	-0.190224	0.850506	-0.062151		-0.0236652	0.981194
ENSG00000183230	29119	catenin alpha 3	CTNNA3	30	0.771137	0.447085	0.26575		2.07159	0.0424006
ENSG00000119326	8727	catenin alpha like 1	CTNNAL1	18	-0.32055	0.7527	-0.143572		0.955595	0.342926
ENSG00000168036	1499	catenin beta 1	CTNNB1	30	-0.920553	0.365148	-0.295341		-1.36524	0.17703
ENSG00000132792	56259	catenin beta like 1	CTNNBL1	30	0.291547	0.772782	0.0667606		1.05844	0.293893
ENSG00000198561	1500	catenin delta 1	CTNND1	30	-2.51765	0.0178133	-0.551253		-0.775197	0.441121
ENSG00000169862	1501	catenin delta 2	CTNND2	30	0.210302	0.834955	0.0645453		0.912713	0.36487
ENSG00000171793	1503	CTP synthase 1	CTPS1	30	1.54535	0.133491	0.306762		1.08281	0.283017
ENSG00000047230	56474	CTP synthase 2	CTPS2	30	-0.115544	0.908838	-0.0504902		-0.828156	0.410706
ENSG00000198730	9646	CTR9 homolog, Paf1/RNA polymerase II complex component	CTR9	28	-0.653802	0.518981	-0.177659		-1.14918	0.254824
ENSG00000064601	5476	cathepsin A	CTSA	30	-1.97675	0.0579943	-0.412442		-0.806482	0.422997
ENSG00000164733	1508	cathepsin B	CTSB	30	-1.93577	0.0630517	-0.455896		-2.77359	0.00728337
ENSG00000109861	1075	cathepsin C	CTSC	30	-1.01363	0.319439	-0.222893		-1.10875	0.271747
ENSG00000117984	1509	cathepsin D	CTSD	30	0.112838	0.910964	0.0228749		-1.11048	0.271008
ENSG00000174080	8722	cathepsin F	CTSF	22	-1.61063	0.122932	-0.316323		-0.729181	0.468591
ENSG00000100448	1511	cathepsin G	CTSG	26	-0.473141	0.640388	-0.145224		1.49949	0.138738
ENSG00000103811	1512	cathepsin H	CTSH	30	-0.962434	0.34407	-0.19437		-0.928141	0.356874
ENSG00000143387	1513	cathepsin K	CTSK	30	-2.3689	0.0249752	-0.354425		-1.26542	0.210376
ENSG00000135047	1514	cathepsin L	CTSL	30	-1.17453	0.250077	-0.231284		-2.19084	0.0321673
ENSG00000163131	1520	cathepsin S	CTSS	10	-1.38793	0.202588	-0.893917		-1.46238	0.148603
ENSG00000101160	1522	cathepsin Z	CTSZ	30	-0.914103	0.368467	-0.178868		-0.947676	0.346913
ENSG00000085733	2017	cortactin	CTTN	30	-0.0979506	0.922669	-0.0319685		1.86558	0.0667537
ENSG00000077063	83992	cortactin binding protein 2	CTTNBP2	28	1.25573	0.220381	0.564424		1.2632	0.211168
ENSG00000143079	55917	CTTNBP2 N-terminal like	CTTNBP2NL	30	-0.254656	0.80085	-0.0565908		-1.27442	0.207193
ENSG00000174177	348180	cytosolic thiouridylase subunit 2	CTU2	10	1.30432	0.228397	0.296549		0.702229	0.48512
ENSG00000180891	404093	CUE domain containing 1	CUEDC1	20	-1.01775	0.322283	-0.450299		-1.02682	0.308431
ENSG00000107874	79004	CUE domain containing 2	CUEDC2	14	-0.671694	0.514502	-0.488624		-1.90015	0.0619884
ENSG00000055130	8454	cullin 1	CUL1	30	1.35742	0.185488	0.384151		1.38419	0.17118
ENSG00000108094	8453	cullin 2	CUL2	30	-0.119047	0.906088	-0.0411056		0.0265161	0.978929
ENSG00000036257	8452	cullin 3	CUL3	30	-0.300293	0.766172	-0.1024		-0.694705	0.489792
ENSG00000139842	8451	cullin 4A	CUL4A	30	-0.889424	0.381353	-0.225036		1.35454	0.180399
ENSG00000158290	8450	cullin 4B	CUL4B	30	-0.01449	0.988542	-0.00295846		-0.964555	0.338453
ENSG00000166266	8065	cullin 5	CUL5	30	-0.674235	0.505691	-0.197342		-1.18689	0.239723
ENSG00000044090	9820	cullin 7	CUL7	20	-2.16767	0.0438371	-0.389099		-0.644444	0.521625
ENSG00000112659	23113	cullin 9	CUL9	18	-0.500001	0.623881	-0.147705		0.567173	0.57261
ENSG00000226492	51596	cutA divalent cation tolerance homolog	CUTA	30	-0.265446	0.79261	-0.0519506		-0.566581	0.57301
ENSG00000119929	51076	cutC copper transporter	CUTC	24	-0.262348	0.795494	-0.0943378		-0.292998	0.770486
ENSG00000257923	1523	cut like homeobox 1	CUX1	28	0.542966	0.591778	0.0466752		1.70605	0.0929207
ENSG00000150316	51503	CWC15 spliceosome associated protein homolog	CWC15	30	1.01993	0.316496	0.324321		0.0226943	0.981966
ENSG00000163510	57703	CWC22 spliceosome associated protein homolog	CWC22	16	-0.50223	0.623313	-0.196495		-0.201002	0.841344
ENSG00000153015	10283	CWC27 spliceosome associated protein homolog	CWC27	30	-0.119923	0.905401	-0.0325248		0.476353	0.635469
ENSG00000095485	55280	CWF19 like cell cycle control factor 1	CWF19L1	26	0.267877	0.791083	0.0649361		0.153633	0.87839
ENSG00000154639	1525	CXADR, Ig-like cell adhesion molecule	CXADR	30	-0.427762	0.672096	-0.0936327		0.168977	0.866356
ENSG00000154832	30827	CXXC finger protein 1	CXXC1	26	0.639943	0.528272	0.19448		1.46855	0.146925
#N/A	159013	chromosome X open reading frame 38	CXorf38	26	-1.14906	0.261856	-0.158082		NA	NA
#N/A	63932	chromosome X open reading frame 56	CXorf56	12	-0.912659	0.382898	-0.284594		NA	NA
ENSG00000166347	1528	cytochrome b5 type A	CYB5A	30	-0.697449	0.491273	-0.156074		1.31995	0.191625
ENSG00000103018	80777	cytochrome b5 type B	CYB5B	30	-1.01353	0.319484	-0.300638		-2.13312	0.0368137
ENSG00000159348	51706	cytochrome b5 reductase 1	CYB5R1	30	0.011808	0.990663	0.00526636		-0.374666	0.709166
ENSG00000166394	51700	cytochrome b5 reductase 2	CYB5R2	30	0.467704	0.643616	0.164887		-1.06939	0.288971
ENSG00000100243	1727	cytochrome b5 reductase 3	CYB5R3	30	-0.676318	0.504387	-0.190348		0.169846	0.865675
ENSG00000051523	1535	cytochrome b-245 alpha chain	CYBA	26	-1.11236	0.277	-0.26269		-2.60493	0.0114486
ENSG00000165168	1536	cytochrome b-245 beta chain	CYBB	30	-0.493164	0.625742	-0.126888		-1.92519	0.0587187
#N/A	79415	cytochrome b-245 chaperone 1	CYBC1	22	-0.586288	0.564241	-0.203304		NA	NA
ENSG00000071967	79901	cytochrome b reductase 1	CYBRD1	28	0.634744	0.531142	0.184867		-1.35418	0.180511
ENSG00000179091	1537	cytochrome c1	CYC1	30	0.992813	0.329304	0.413286		0.256612	0.798314
ENSG00000172115	54205	cytochrome c, somatic	CYCS	30	2.18066	0.0377697	0.607494		1.92662	0.0585365
ENSG00000273749	23191	cytoplasmic FMR1 interacting protein 1	CYFIP1	30	-1.0419	0.306371	-0.331464		-3.16649	0.00237764
ENSG00000055163	26999	cytoplasmic FMR1 interacting protein 2	CYFIP2	30	0.260433	0.796436	0.0875627		-0.106859	0.91524
ENSG00000161544	114757	cytoglobin	CYGB	20	2.76401	0.0127841	0.526817		0.561556	0.576409
ENSG00000187954	50626	cysteine and histidine rich 1	CYHR1	28	-0.0118273	0.990654	-0.00196195		0.810573	0.42066
ENSG00000083799	1540	CYLD lysine 63 deubiquitinase	CYLD	30	1.42444	0.165369	0.47059		0.40993	0.683246
ENSG00000140465	1543	cytochrome P450 family 1 subfamily A member 1	CYP1A1	8	1.21523	0.269924	0.359641		-0.503812	0.616149
ENSG00000138061	1545	cytochrome P450 family 1 subfamily B member 1	CYP1B1	6	-0.891667	0.422962	-0.971747		-1.11418	0.269432
ENSG00000119004	57404	cytochrome P450 family 20 subfamily A member 1	CYP20A1	24	-0.198055	0.844821	-0.048353		-0.376313	0.707947
ENSG00000135929	1593	cytochrome P450 family 27 subfamily A member 1	CYP27A1	26	-1.37032	0.183269	-0.264414		-1.15995	0.250443
ENSG00000155016	113612	cytochrome P450 family 2 subfamily U member 1	CYP2U1	18	-0.772896	0.450852	-0.36303		-0.0385243	0.969391
ENSG00000171903	57834	cytochrome P450 family 4 subfamily F member 11	CYP4F11	12	1.13209	0.284013	0.497678		0.078927	0.937341
ENSG00000001630	1595	cytochrome P450 family 51 subfamily A member 1	CYP51A1	30	-1.61289	0.117983	-0.443615		-0.358873	0.720889
ENSG00000172817	9420	cytochrome P450 family 7 subfamily B member 1	CYP7B1	16	-0.734891	0.474537	-0.118914		-1.91021	0.0606566
ENSG00000108669	9267	cytohesin 1	CYTH1	30	1.2128	0.235338	0.398097		0.917476	0.36239
ENSG00000105443	9266	cytohesin 2	CYTH2	28	1.37941	0.179519	0.451234		0.285017	0.776566
ENSG00000180902	728294	D-2-hydroxyglutarate dehydrogenase	D2HGDH	18	0.983464	0.340018	0.444956		-0.689013	0.493343
ENSG00000100592	23002	dishevelled associated activator of morphogenesis 1	DAAM1	22	-0.602581	0.553559	-0.214327		1.83272	0.0715665
ENSG00000146122	23500	dishevelled associated activator of morphogenesis 2	DAAM2	28	-0.725092	0.474871	-0.185081		0.735996	0.464463
ENSG00000153071	1601	DAB2, clathrin adaptor protein	DAB2	30	-2.2015	0.0361079	-0.424882		-2.33485	0.0227483
ENSG00000136848	153090	DAB2 interacting protein	DAB2IP	30	0.472532	0.640209	0.148639		2.48963	0.015437
ENSG00000276644	1602	dachshund family transcription factor 1	DACH1	22	0.98015	0.338721	0.0852305		-1.46175	0.148775
ENSG00000129562	1603	defender against cell death 1	DAD1	12	-1.59077	0.142745	-0.730619		-0.838965	0.404658
ENSG00000173402	1605	dystroglycan 1	DAG1	30	-1.76897	0.087792	-0.394773		-1.17071	0.24612
ENSG00000134780	747	diacylglycerol lipase alpha	DAGLA	10	1.34612	0.215162	0.362107		-0.831387	0.408893
ENSG00000164535	221955	diacylglycerol lipase beta	DAGLB	18	0.747543	0.465581	0.454462		2.37094	0.0208113
ENSG00000110887	1610	D-amino acid oxidase	DAO	26	0.721551	0.477542	0.182857		1.81797	0.0738196
ENSG00000112977	1611	death associated protein	DAP	26	-1.37861	0.180729	-0.398753		-0.504775	0.615477
ENSG00000132676	7818	death associated protein 3	DAP3	28	0.379912	0.707096	0.0812202		1.02726	0.308221
ENSG00000167657	1613	death associated protein kinase 3	DAPK3	16	0.579454	0.57149	0.159131		0.780449	0.438047
ENSG00000115866	1615	aspartyl-tRNA synthetase	DARS	30	-0.0663448	0.947575	-0.0185336		-0.847025	0.400185
ENSG00000117593	55157	aspartyl-tRNA synthetase 2, mitochondrial	DARS2	30	0.538542	0.594459	0.178669		0.885538	0.379231
ENSG00000229396	1616	death domain associated protein	DAXX	20	0.800903	0.433633	0.263301		-0.886478	0.378728
ENSG00000071626	26528	DAZ associated protein 1	DAZAP1	30	0.734914	0.468503	0.141313		1.85709	0.0679698
ENSG00000155368	1622	diazepam binding inhibitor, acyl-CoA binding protein	DBI	30	-1.15475	0.257954	-0.292012		-0.968622	0.336435
ENSG00000113758	1627	drebrin 1	DBN1	30	0.391538	0.698363	0.0695379		-0.948724	0.346383
ENSG00000136279	28988	drebrin like	DBNL	30	1.05108	0.302211	0.350004		-1.01861	0.31228
ENSG00000138231	51163	debranching RNA lariats 1	DBR1	28	-0.60662	0.549364	-0.113524		-1.80122	0.0764501
ENSG00000137992	1629	dihydrolipoamide branched chain transacylase E2	DBT	30	2.03242	0.0516941	0.646351		-0.502252	0.61724
#N/A	9730	DDB1 and CUL4 associated factor 1	DCAF1	28	1.84978	0.0757431	0.265316		NA	NA
ENSG00000100897	80344	DDB1 and CUL4 associated factor 11	DCAF11	6	-0.626934	0.564708	-0.596783		-2.68346	0.00929489
ENSG00000164934	25879	DDB1 and CUL4 associated factor 13	DCAF13	8	0.0356179	0.972742	0.00846032		0.573965	0.568033
ENSG00000143164	55827	DDB1 and CUL4 associated factor 6	DCAF6	6	1.54298	0.197705	0.237547		0.772107	0.442935
ENSG00000136485	10238	DDB1 and CUL4 associated factor 7	DCAF7	30	0.348666	0.729949	0.0481842		0.427294	0.670621
ENSG00000132716	50717	DDB1 and CUL4 associated factor 8	DCAF8	30	-1.97635	0.0580409	-0.456385		-0.416788	0.678249
ENSG00000172992	79877	dephospho-CoA kinase domain containing	DCAKD	30	-0.765888	0.450151	-0.296487		-0.39093	0.697167
ENSG00000187323	1630	DCC netrin 1 receptor	DCC	26	0.11232	0.911504	0.0416206		-0.857282	0.394536
ENSG00000161634	117159	dermcidin	DCD	28	0.243137	0.809808	0.0840862		1.18452	0.240654
ENSG00000166341	8642	dachsous cadherin-related 1	DCHS1	26	-1.24635	0.224665	-0.283861		-2.00681	0.0490618
ENSG00000156136	1633	deoxycytidine kinase	DCK	30	-1.03204	0.310886	-0.319107		-1.32514	0.189905
ENSG00000133083	9201	doublecortin like kinase 1	DCLK1	30	-0.329237	0.744427	-0.0834612		0.704989	0.483413
ENSG00000170390	166614	doublecortin like kinase 2	DCLK2	30	-1.39284	0.17463	-0.385249		1.29125	0.20133
ENSG00000011465	1634	decorin	DCN	30	-1.68965	0.102202	-0.565449		-2.05713	0.0438151
ENSG00000272886	55802	decapping mRNA 1A	DCP1A	22	-0.0848341	0.933237	-0.0302811		-0.726359	0.470307
ENSG00000151065	196513	decapping mRNA 1B	DCP1B	16	0.186034	0.855087	0.0475412		-1.50064	0.138439
ENSG00000110063	28960	decapping enzyme, scavenger	DCPS	30	-0.0718973	0.943195	-0.0156077		-1.72368	0.0896657
ENSG00000129187	1635	dCMP deaminase	DCTD	30	-0.265374	0.792665	-0.0340642		-0.21309	0.831944
ENSG00000204843	1639	dynactin subunit 1	DCTN1	30	0.83277	0.412021	0.298217		-0.856455	0.394989
ENSG00000175203	10540	dynactin subunit 2	DCTN2	30	0.372679	0.712194	0.128242		-1.63635	0.106748
ENSG00000137100	11258	dynactin subunit 3	DCTN3	30	0.399197	0.692777	0.121542		0.844592	0.401532
ENSG00000132912	51164	dynactin subunit 4	DCTN4	30	0.331051	0.74307	0.113401		-1.48913	0.141439
ENSG00000166847	84516	dynactin subunit 5	DCTN5	30	1.88464	0.0698978	0.340362		-0.438722	0.662363
ENSG00000104671	10671	dynactin subunit 6	DCTN6	30	-0.32463	0.747874	-0.120663		-0.901367	0.370823
ENSG00000179958	79077	dCTP pyrophosphatase 1	DCTPP1	20	-0.723213	0.478842	-0.372902		0.376941	0.707483
ENSG00000043093	54165	defective in cullin neddylation 1 domain containing 1	DCUN1D1	30	1.793	0.0837823	0.431381		-0.423795	0.673158
ENSG00000188215	123879	defective in cullin neddylation 1 domain containing 3	DCUN1D3	18	1.24815	0.229933	0.271537		-0.160421	0.873063
ENSG00000137692	84259	defective in cullin neddylation 1 domain containing 5	DCUN1D5	20	0.582073	0.567737	0.207625		0.129152	0.897649
ENSG00000077279	1641	doublecortin	DCX	30	-0.873516	0.389812	-0.194494		-1.25087	0.215604
ENSG00000169738	51181	dicarbonyl and L-xylulose reductase	DCXR	30	1.60185	0.120412	0.293835		-0.371201	0.711732
ENSG00000130311	79016	DET1 and DDB1 associated 1	DDA1	12	-0.158433	0.87727	-0.0563479		-0.481071	0.632131
ENSG00000153904	23576	dimethylarginine dimethylaminohydrolase 1	DDAH1	30	0.0543481	0.957044	0.0147058		-1.17544	0.244237
ENSG00000227317	23564	dimethylarginine dimethylaminohydrolase 2	DDAH2	30	-1.79955	0.0827182	-0.504672		-1.59228	0.116323
ENSG00000167986	1642	damage specific DNA binding protein 1	DDB1	30	0.259667	0.79702	0.0670424		-0.870809	0.387162
ENSG00000100523	80821	DDHD domain containing 1	DDHD1	30	2.31523	0.0281473	0.500739		-0.0698581	0.944528
ENSG00000085788	23259	DDHD domain containing 2	DDHD2	30	1.46937	0.152878	0.299107		0.983272	0.329232
ENSG00000197312	84301	DNA damage inducible 1 homolog 2	DDI2	30	1.24238	0.224402	0.36176		1.37018	0.175489
ENSG00000244038	1650	dolichyl-diphosphooligosaccharide--protein glycosyltransferase non-catalytic subunit	DDOST	30	-0.844805	0.405381	-0.296343		-1.67407	0.0990701
ENSG00000223680	780	discoidin domain receptor tyrosine kinase 1	DDR1	30	-0.777515	0.443375	-0.183747		-1.12066	0.266681
ENSG00000162733	4921	discoidin domain receptor tyrosine kinase 2	DDR2	24	-1.01468	0.321289	-0.320107		-0.120165	0.904734
ENSG00000198171	65992	DDRGK domain containing 1	DDRGK1	30	-2.82464	0.0086267	-0.871496		0.324683	0.746495
ENSG00000275003	1652	D-dopachrome tautomerase	DDT	30	0.0281851	0.977714	0.00770869		-0.539632	0.591351
ENSG00000079785	1653	DEAD-box helicase 1	DDX1	30	-0.420694	0.67719	-0.129728		-0.416595	0.67839
ENSG00000178105	1662	DEAD-box helicase 10	DDX10	14	-1.36678	0.196755	-0.411579		0.00410966	0.996734
ENSG00000100201	10521	DEAD-box helicase 17	DDX17	30	0.940657	0.354926	0.253872		0.205452	0.837881
ENSG00000088205	8886	DEAD-box helicase 18	DDX18	30	-1.31738	0.19839	-0.135945		0.467287	0.641905
ENSG00000168872	55308	DEAD-box helicase 19A	DDX19A	30	-1.33681	0.192046	-0.549733		-1.46755	0.147197
ENSG00000157349	11269	DEAD-box helicase 19B	DDX19B	30	-1.30997	0.20085	-0.510894		-1.99161	0.0507492
ENSG00000064703	11218	DEAD-box helicase 20	DDX20	18	-0.971357	0.345827	-0.658118		-1.96634	0.0536654
ENSG00000165732	9188	DExD-box helicase 21	DDX21	30	-2.25801	0.0319287	-0.344147		-0.782943	0.436592
ENSG00000174243	9416	DEAD-box helicase 23	DDX23	30	-0.030449	0.975925	-0.00666035		0.404724	0.68705
ENSG00000273761	57062	DEAD-box helicase 24	DDX24	16	-0.217253	0.831145	-0.0380535		0.634756	0.527884
ENSG00000124228	55661	DEAD-box helicase 27	DDX27	28	-0.933785	0.359007	-0.23567		1.34856	0.182303
ENSG00000123136	10212	DExD-box helicase 39A	DDX39A	30	0.529735	0.600471	0.112768		1.23256	0.222316
ENSG00000198563	7919	DExD-box helicase 39B	DDX39B	30	0.23565	0.815419	0.0530054		-0.177143	0.859964
ENSG00000215301	1654	DEAD-box helicase 3 X-linked	DDX3X	30	-1.39996	0.172507	-0.340596		-0.823616	0.413262
ENSG00000067048	8653	DEAD-box helicase 3 Y-linked	DDX3Y	30	-1.43393	0.162666	-0.319121		-0.299338	0.765666
ENSG00000183258	51428	DEAD-box helicase 41	DDX41	24	0.609726	0.54829	0.183457		-0.342534	0.733088
ENSG00000198231	11325	DEAD-box helicase 42	DDX42	30	-0.101035	0.920243	-0.0261306		1.16847	0.247016
ENSG00000145833	9879	DEAD-box helicase 46	DDX46	30	0.866761	0.39344	0.23252		1.07688	0.285635
ENSG00000213782	51202	DEAD-box helicase 47	DDX47	16	-0.904481	0.381042	-0.329561		-1.19159	0.237886
ENSG00000108654	1655	DEAD-box helicase 5	DDX5	30	1.27012	0.214496	0.354715		-0.596633	0.552889
ENSG00000107625	79009	DExD-box helicase 50	DDX50	30	-1.32621	0.195487	-0.22006		-0.781729	0.4373
ENSG00000185163	317781	DEAD-box helicase 51	DDX51	14	0.202863	0.842641	0.0768782		2.09982	0.0397524
ENSG00000136271	54606	DEAD-box helicase 56	DDX56	20	-1.12537	0.275215	-0.357342		1.51507	0.134751
ENSG00000107201	23586	DExD/H-box helicase 58	DDX58	30	-1.81216	0.0806996	-0.415329		-0.992178	0.324903
ENSG00000118197	83479	DEAD-box helicase 59	DDX59	26	0.167166	0.86864	0.0596113		0.880475	0.381946
ENSG00000110367	1656	DEAD-box helicase 6	DDX6	30	0.892157	0.379912	0.302542		0.427608	0.670393
ENSG00000137628	55601	DExD/H-box helicase 60	DDX60	10	-1.31797	0.224	-1.38818		-1.10086	0.275144
ENSG00000104325	1666	2,4-dienoyl-CoA reductase 1	DECR1	30	0.462429	0.647347	0.12053		-1.83532	0.0711757
ENSG00000242612	26063	2,4-dienoyl-CoA reductase 2	DECR2	22	-0.11341	0.910836	-0.035424		0.610083	0.543999
ENSG00000023892	50619	DEF6, guanine nucleotide exchange factor	DEF6	16	0.57322	0.575588	0.108557		-1.46795	0.147088
ENSG00000206047	1667	defensin alpha 1	DEFA1	30	-0.249576	0.804737	-0.0625261		1.62042	0.110133
ENSG00000143753	8560	delta 4-desaturase, sphingolipid 1	DEGS1	6	0.330597	0.75754	0.115989		-1.27947	0.205421
ENSG00000124795	7913	DEK proto-oncogene	DEK	30	-0.940516	0.354997	-0.231422		-1.04324	0.30082
ENSG00000119522	57706	DENN domain containing 1A	DENND1A	18	0.146719	0.885187	0.0458887		2.38479	0.0201081
ENSG00000146966	27147	DENN domain containing 2A	DENND2A	12	-0.833451	0.42405	-0.159836		0.502953	0.61675
ENSG00000105339	22898	DENN domain containing 3	DENND3	10	0.243497	0.813748	0.044237		-0.401391	0.68949
ENSG00000174485	10260	DENN domain containing 4A	DENND4A	20	-0.511136	0.615468	-0.118352		-0.010081	0.991988
ENSG00000198837	9909	DENN domain containing 4B	DENND4B	14	1.13168	0.279877	0.410574		1.86135	0.0673573
ENSG00000137145	55667	DENN domain containing 4C	DENND4C	30	-1.87393	0.071411	-0.559668		-0.290969	0.77203
ENSG00000184014	23258	DENN domain containing 5A	DENND5A	28	-1.70164	0.100753	-0.39036		0.0607358	0.951762
ENSG00000170456	160518	DENN domain containing 5B	DENND5B	26	-0.599656	0.554355	-0.132961		-0.0476803	0.962122
ENSG00000139726	8562	density regulated re-initiation and release factor	DENR	30	1.45721	0.156182	0.278563		0.187421	0.851932
ENSG00000023697	51071	deoxyribose-phosphate aldolase	DERA	30	-0.414371	0.68176	-0.0852965		-1.60188	0.11418
ENSG00000175084	1674	desmin	DES	30	0.0146342	0.988428	0.00365641		-1.48943	0.141359
ENSG00000100418	27351	desumoylating isopeptidase 1	DESI1	4	-0.413889	0.719118	-0.244296		0.801103	0.42608
ENSG00000160049	1676	DNA fragmentation factor subunit alpha	DFFA	30	-0.153133	0.879392	-0.0440927		1.49526	0.139834
ENSG00000065357	1606	diacylglycerol kinase alpha	DGKA	30	0.371604	0.712985	0.0659854		-0.75084	0.455542
ENSG00000136267	1607	diacylglycerol kinase beta	DGKB	18	1.10956	0.283587	0.390633		0.424146	0.672903
ENSG00000077044	8527	diacylglycerol kinase delta	DGKD	12	0.647032	0.532182	0.385692		0.378635	0.706231
ENSG00000058866	1608	diacylglycerol kinase gamma	DGKG	30	1.77703	0.0864294	0.537604		0.988163	0.32685
ENSG00000149091	8525	diacylglycerol kinase zeta	DGKZ	28	2.13305	0.0425263	0.519029		2.92068	0.00484044
#N/A	80017	D-glutamate cyclase	DGLUCY	30	1.02746	0.312999	0.178459		NA	NA
ENSG00000114956	1716	deoxyguanosine kinase	DGUOK	30	0.124974	0.901437	0.0363313		-0.0665676	0.947137
ENSG00000172893	1717	7-dehydrocholesterol reductase	DHCR7	30	-0.54215	0.592004	-0.168157		0.772889	0.442476
ENSG00000228716	1719	dihydrofolate reductase	DHFR	14	0.10879	0.915167	0.0369254		-0.607613	0.545627
ENSG00000102967	1723	dihydroorotate dehydrogenase (quinone)	DHODH	10	0.357905	0.729674	0.119501		0.312704	0.755537
ENSG00000095059	1725	deoxyhypusine synthase	DHPS	20	2.2971	0.0338261	0.461971		2.16511	0.0341706
ENSG00000157379	115817	dehydrogenase/reductase 1	DHRS1	30	-0.310445	0.758521	-0.0734576		-3.01762	0.00367208
ENSG00000278535	79154	dehydrogenase/reductase 11	DHRS11	24	1.4413	0.163582	0.3693		-0.171347	0.864499
ENSG00000102796	79758	dehydrogenase/reductase 12	DHRS12	18	0.688909	0.500749	0.189409		-0.450914	0.653598
ENSG00000100867	10202	dehydrogenase/reductase 2	DHRS2	2	#DIV/0!	#DIV/0!	-0.142211		2.20986	0.0307532
ENSG00000162496	9249	dehydrogenase/reductase 3	DHRS3	14	-0.464484	0.650616	-0.135128		0.650561	0.517694
ENSG00000157326	10901	dehydrogenase/reductase 4	DHRS4	30	0.755314	0.456368	0.190586		-1.05617	0.294921
ENSG00000100612	51635	dehydrogenase/reductase 7	DHRS7	30	-0.559997	0.579935	-0.136599		-2.12582	0.0374408
ENSG00000109016	25979	dehydrogenase/reductase 7B	DHRS7B	26	0.123213	0.902964	0.0502715		-0.548	0.585627
ENSG00000181192	55526	dehydrogenase E1 and transketolase domain containing 1	DHTKD1	24	-0.0543346	0.957159	-0.0145165		-0.854786	0.395906
ENSG00000109606	1665	DEAH-box helicase 15	DHX15	30	-2.37823	0.0244581	-0.345806		0.839782	0.404204
ENSG00000231377	8449	DEAH-box helicase 16	DHX16	22	-0.215315	0.831702	-0.0406768		0.450101	0.654181
ENSG00000067248	54505	DExH-box helicase 29	DHX29	26	-1.34659	0.190692	-0.364302		-0.242564	0.80913
ENSG00000132153	22907	DExH-box helicase 30	DHX30	30	0.722884	0.475746	0.18888		-0.443112	0.659201
ENSG00000281763	170506	DEAH-box helicase 36	DHX36	28	-0.431599	0.669591	-0.075481		-0.407505	0.685017
ENSG00000140829	9785	DEAH-box helicase 38	DHX38	22	-1.37939	0.183005	-0.270266		0.234397	0.815436
ENSG00000108406	79665	DEAH-box helicase 40	DHX40	18	0.450381	0.658479	0.141184		-0.864772	0.390442
ENSG00000163214	90957	DExH-box helicase 57	DHX57	12	0.729839	0.482235	0.34671		-3.02201	0.00362603
ENSG00000067596	1659	DEAH-box helicase 8	DHX8	22	0.0387214	0.969496	0.00947451		0.048455	0.961507
ENSG00000135829	1660	DExH-box helicase 9	DHX9	30	0.278037	0.783027	0.0705187		0.154048	0.878064
ENSG00000184047	56616	diablo IAP-binding mitochondrial protein	DIABLO	30	1.15929	0.256129	0.265055		-0.937231	0.352216
ENSG00000131504	1729	diaphanous related formin 1	DIAPH1	30	0.914622	0.3682	0.251293		0.00514448	0.995912
ENSG00000147202	1730	diaphanous related formin 2	DIAPH2	18	0.0303415	0.97617	0.0114942		-0.379225	0.705795
ENSG00000100697	23405	dicer 1, ribonuclease III	DICER1	12	0.215577	0.833651	0.104689		0.0229318	0.981777
ENSG00000101191	11083	death inducer-obliterator 1	DIDO1	30	0.402463	0.690399	0.15243		0.86898	0.388154
ENSG00000160305	23181	disco interacting protein 2 homolog A	DIP2A	30	-1.24608	0.22306	-0.382355		1.78326	0.0793565
ENSG00000066084	57609	disco interacting protein 2 homolog B	DIP2B	30	0.128892	0.898364	0.0487429		0.637346	0.526207
ENSG00000151240	22982	disco interacting protein 2 homolog C	DIP2C	30	-0.394502	0.696199	-0.102901		1.35656	0.179758
ENSG00000176490	148252	DIRAS family GTPase 1	DIRAS1	30	1.7033	0.0995883	0.596524		1.28219	0.204472
ENSG00000165023	54769	DIRAS family GTPase 2	DIRAS2	30	1.49741	0.145475	0.585446		2.62898	0.0107451
ENSG00000083520	22894	DIS3 homolog, exosome endoribonuclease and 3'-5' exoribonuclease	DIS3	26	0.321585	0.750551	0.093513		-0.40079	0.68993
ENSG00000144535	129563	DIS3 like 3'-5' exoribonuclease 2	DIS3L2	30	0.20881	0.836108	0.0475969		1.91458	0.060086
ENSG00000130826	1736	dyskerin pseudouridine synthase 1	DKC1	30	0.0540714	0.957262	0.0139426		1.72926	0.0886567
ENSG00000050165	27122	dickkopf WNT signaling pathway inhibitor 3	DKK3	30	0.490926	0.627305	0.132315		1.2617	0.211705
ENSG00000150768	1737	dihydrolipoamide S-acetyltransferase	DLAT	30	2.62534	0.0138686	0.618424		-1.00604	0.318241
ENSG00000091140	1738	dihydrolipoamide dehydrogenase	DLD	30	1.59899	0.121047	0.401992		0.0855985	0.932057
ENSG00000075711	1739	discs large MAGUK scaffold protein 1	DLG1	30	1.8085	0.0812802	0.675375		-0.0678042	0.946156
ENSG00000150672	1740	discs large MAGUK scaffold protein 2	DLG2	30	2.37504	0.0246335	0.852765		0.582972	0.561991
ENSG00000082458	1741	discs large MAGUK scaffold protein 3	DLG3	30	1.93372	0.0633147	0.54527		-0.0553599	0.956027
ENSG00000132535	1742	discs large MAGUK scaffold protein 4	DLG4	28	2.00838	0.0550955	0.724831		0.112773	0.910569
ENSG00000274429	9231	discs large MAGUK scaffold protein 5	DLG5	24	-2.52558	0.0192586	-0.780636		-0.866068	0.389736
ENSG00000170579	9229	DLG associated protein 1	DLGAP1	16	0.451429	0.658595	0.18652		0.85115	0.397907
ENSG00000116544	58512	DLG associated protein 3	DLGAP3	6	1.10974	0.32933	0.889478		1.98849	0.0511021
ENSG00000080845	22839	DLG associated protein 4	DLGAP4	30	0.299537	0.766743	0.0870069		0.629229	0.531472
ENSG00000119689	1743	dihydrolipoamide S-succinyltransferase	DLST	30	1.96703	0.0591608	0.660037		0.0767258	0.939085
ENSG00000178028	55929	DNA methyltransferase 1 associated protein 1	DMAP1	14	-1.20161	0.252691	-0.438848		0.00262267	0.997916
ENSG00000198947	1756	dystrophin	DMD	30	-1.19941	0.24042	-0.287739		0.196931	0.844515
ENSG00000158856	2039	dematin actin binding protein	DMTN	30	1.71786	0.0968642	0.489169		2.61409	0.0111758
ENSG00000185800	1762	DM1 locus, WD repeat containing	DMWD	22	-0.476267	0.639046	-0.196252		1.19166	0.237861
ENSG00000172869	1657	Dmx like 1	DMXL1	28	-0.457509	0.651106	-0.140856		0.0164756	0.986907
ENSG00000104093	23312	Dmx like 2	DMXL2	30	1.97116	0.0586618	0.568672		-1.43558	0.156064
ENSG00000165506	55172	dynein axonemal assembly factor 2	DNAAF2	12	0.241693	0.813902	0.0624337		-0.101467	0.919501
ENSG00000164818	54919	dynein axonemal assembly factor 5	DNAAF5	30	-1.44933	0.158353	-0.400543		1.33131	0.187881
ENSG00000174844	201625	dynein axonemal heavy chain 12	DNAH12	14	0.878546	0.396898	0.41636		0.251954	0.801896
ENSG00000124721	1769	dynein axonemal heavy chain 8	DNAH8	10	-1.42411	0.192228	-0.545561		-0.614345	0.541198
ENSG00000086061	3301	DnaJ heat shock protein family (Hsp40) member A1	DNAJA1	30	0.606523	0.549054	0.225577		1.90813	0.0609293
ENSG00000069345	10294	DnaJ heat shock protein family (Hsp40) member A2	DNAJA2	30	0.513285	0.611778	0.255995		-0.58137	0.563064
ENSG00000276726	9093	DnaJ heat shock protein family (Hsp40) member A3	DNAJA3	30	2.61301	0.0142752	0.56668		1.09465	0.277832
ENSG00000140403	55466	DnaJ heat shock protein family (Hsp40) member A4	DNAJA4	30	0.570936	0.572597	0.187581		2.37556	0.0205745
ENSG00000132002	3337	DnaJ heat shock protein family (Hsp40) member B1	DNAJB1	30	2.29712	0.0292976	0.531893		1.64563	0.104816
ENSG00000090520	51726	DnaJ heat shock protein family (Hsp40) member B11	DNAJB11	30	0.102161	0.919357	0.0340422		-0.736847	0.463948
ENSG00000148719	54788	DnaJ heat shock protein family (Hsp40) member B12	DNAJB12	18	0.572356	0.575036	0.176624		-1.12539	0.264688
ENSG00000135924	3300	DnaJ heat shock protein family (Hsp40) member B2	DNAJB2	30	0.740629	0.465084	0.195857		2.07916	0.0416762
ENSG00000162616	11080	DnaJ heat shock protein family (Hsp40) member B4	DNAJB4	30	1.77424	0.0868996	0.54605		2.06327	0.0432096
ENSG00000105993	10049	DnaJ heat shock protein family (Hsp40) member B6	DNAJB6	30	0.708336	0.484592	0.160909		3.00413	0.00381724
ENSG00000136770	64215	DnaJ heat shock protein family (Hsp40) member C1	DNAJC1	14	0.919125	0.376136	0.449402		-0.792169	0.431232
ENSG00000077232	54431	DnaJ heat shock protein family (Hsp40) member C10	DNAJC10	30	-1.37578	0.179796	-0.315585		-1.23153	0.222697
ENSG00000007923	55735	DnaJ heat shock protein family (Hsp40) member C11	DNAJC11	30	0.0371614	0.97062	0.0167903		1.44243	0.15413
ENSG00000108176	56521	DnaJ heat shock protein family (Hsp40) member C12	DNAJC12	10	0.524294	0.614286	0.136823		0.435544	0.664655
ENSG00000138246	23317	DnaJ heat shock protein family (Hsp40) member C13	DNAJC13	30	-0.486602	0.630327	-0.173766		-0.783389	0.436332
ENSG00000104129	55192	DnaJ heat shock protein family (Hsp40) member C17	DNAJC17	26	1.49198	0.148733	0.373809		-1.26701	0.209813
ENSG00000205981	131118	DnaJ heat shock protein family (Hsp40) member C19	DNAJC19	28	0.973206	0.339419	0.39071		0.251845	0.80198
ENSG00000105821	27000	DnaJ heat shock protein family (Hsp40) member C2	DNAJC2	22	-1.21392	0.238917	-0.363247		2.11058	0.0387814
ENSG00000102580	5611	DnaJ heat shock protein family (Hsp40) member C3	DNAJC3	30	-0.419073	0.67836	-0.0903148		-0.943645	0.348953
ENSG00000101152	80331	DnaJ heat shock protein family (Hsp40) member C5	DNAJC5	30	1.2297	0.229042	0.506741		-0.0440127	0.965033
ENSG00000116675	9829	DnaJ heat shock protein family (Hsp40) member C6	DNAJC6	30	2.1693	0.0387034	0.758945		2.63451	0.0105891
ENSG00000168259	7266	DnaJ heat shock protein family (Hsp40) member C7	DNAJC7	30	-0.856756	0.398853	-0.286192		1.65872	0.102139
ENSG00000126698	22826	DnaJ heat shock protein family (Hsp40) member C8	DNAJC8	30	0.623928	0.537726	0.157435		-1.65402	0.103093
ENSG00000213551	23234	DnaJ heat shock protein family (Hsp40) member C9	DNAJC9	30	0.286838	0.776349	0.0706952		-0.0799035	0.936567
ENSG00000119661	83544	dynein axonemal light chain 1	DNAL1	30	-0.331863	0.742464	-0.0796385		0.695096	0.489549
ENSG00000105612	1777	deoxyribonuclease 2, lysosomal	DNASE2	26	-0.450177	0.656623	-0.111633		-2.18718	0.0324463
ENSG00000187957	92737	delta/notch like EGF repeat containing	DNER	12	0.140232	0.891261	0.0738073		-0.249568	0.803733
ENSG00000106976	1759	dynamin 1	DNM1	30	2.21246	0.0352609	0.788444		1.665	0.100874
ENSG00000087470	10059	dynamin 1 like	DNM1L	30	2.85524	0.00801013	0.778344		0.563182	0.575308
ENSG00000079805	1785	dynamin 2	DNM2	30	1.83357	0.0773686	0.657353		0.703959	0.48405
ENSG00000197959	26052	dynamin 3	DNM3	30	2.35271	0.0258959	0.760678		1.50817	0.136506
ENSG00000107554	23268	dynamin binding protein	DNMBP	14	-1.32539	0.209723	-0.721007		-0.0104122	0.991725
ENSG00000130816	1786	DNA methyltransferase 1	DNMT1	20	-0.312707	0.758098	-0.0590657		0.799121	0.42722
ENSG00000119772	1788	DNA methyltransferase 3 alpha	DNMT3A	16	-1.35111	0.198091	-0.308058		-0.522052	0.603464
ENSG00000123992	23549	aspartyl aminopeptidase	DNPEP	30	0.173109	0.863811	0.0521705		0.959481	0.340982
ENSG00000112667	10591	2'-deoxynucleoside 5'-phosphate N-hydrolase 1	DNPH1	30	-0.818097	0.42021	-0.300902		-0.80212	0.425497
ENSG00000101457	116092	deoxynucleotidyltransferase terminal interacting protein 1	DNTTIP1	8	0.346	0.741152	0.199779		-0.781884	0.437209
ENSG00000067334	30836	deoxynucleotidyltransferase terminal interacting protein 2	DNTTIP2	16	-0.6815	0.506673	-0.284094		1.83973	0.070516
ENSG00000149927	8448	double C2 domain alpha	DOC2A	12	1.21584	0.25197	0.832337		3.36212	0.00131849
ENSG00000150760	1793	dedicator of cytokinesis 1	DOCK1	30	-2.17386	0.0383263	-0.571177		-2.02154	0.0474728
ENSG00000135905	55619	dedicator of cytokinesis 10	DOCK10	30	0.0426739	0.966264	0.0131184		-1.24729	0.216904
ENSG00000147251	139818	dedicator of cytokinesis 11	DOCK11	22	0.0848886	0.933194	0.0306167		-1.46703	0.147339
ENSG00000134516	1794	dedicator of cytokinesis 2	DOCK2	16	-1.73609	0.104493	-0.662213		-1.58107	0.118865
ENSG00000088538	1795	dedicator of cytokinesis 3	DOCK3	26	0.442833	0.661852	0.194157		1.10468	0.273498
ENSG00000128512	9732	dedicator of cytokinesis 4	DOCK4	30	-1.12213	0.271339	-0.337392		-0.152284	0.879449
ENSG00000147459	80005	dedicator of cytokinesis 5	DOCK5	20	0.065454	0.948534	0.0315626		0.543514	0.588692
ENSG00000130158	57572	dedicator of cytokinesis 6	DOCK6	30	-1.43721	0.161739	-0.329362		-1.29341	0.200589
ENSG00000116641	85440	dedicator of cytokinesis 7	DOCK7	30	-1.81151	0.0808022	-0.438333		0.29007	0.772714
ENSG00000107099	81704	dedicator of cytokinesis 8	DOCK8	26	-0.829952	0.414746	-0.179797		-2.66089	0.00987263
ENSG00000088387	23348	dedicator of cytokinesis 9	DOCK9	30	1.59496	0.121947	0.37249		-1.34369	0.183864
ENSG00000129932	83475	deoxyhypusine hydroxylase	DOHH	14	-1.91741	0.0792956	-0.694852		1.34127	0.184643
ENSG00000115325	1796	docking protein 1	DOK1	20	-0.909882	0.374908	-0.138575		-2.70606	0.00874758
ENSG00000142197	9980	DOP1 leucine zipper like protein B	DOP1B	14	-0.0882715	0.931117	-0.0176704		1.213	0.229654
ENSG00000166171	25911	deleted in primary ciliary dyskinesia homolog (mouse)	DPCD	30	-1.24369	0.223927	-0.336717		-0.455342	0.650427
ENSG00000133884	5977	double PHD fingers 2	DPF2	30	0.535995	0.596195	0.129187		0.443046	0.659249
ENSG00000205683	8110	double PHD fingers 3	DPF3	22	-0.73581	0.470388	-0.289427		-0.476947	0.635049
ENSG00000108963	1801	diphthamide biosynthesis 1	DPH1	10	0.194789	0.850414	0.0266727		0.488062	0.627199
ENSG00000132768	1802	DPH2 homolog	DPH2	18	3.03622	0.00786196	0.453304		1.93927	0.0569455
ENSG00000117543	51611	diphthamide biosynthesis 5	DPH5	30	-0.0404411	0.968028	-0.00996196		-0.0185694	0.985243
ENSG00000134146	89978	diphthamine biosynthesis 6	DPH6	20	-4.48775	0.000284587	-0.612467		-0.544894	0.587749
ENSG00000000419	8813	dolichyl-phosphate mannosyltransferase subunit 1, catalytic	DPM1	30	-0.534035	0.597532	-0.112261		0.680636	0.498594
ENSG00000175497	57628	dipeptidyl peptidase like 10	DPP10	28	1.75565	0.0909256	0.666546		1.56796	0.121896
ENSG00000254986	10072	dipeptidyl peptidase 3	DPP3	30	-1.18987	0.244091	-0.458933		-1.21789	0.227805
ENSG00000197635	1803	dipeptidyl peptidase 4	DPP4	6	-0.779244	0.479365	-0.280424		0.422178	0.674331
ENSG00000130226	1804	dipeptidyl peptidase like 6	DPP6	30	0.438653	0.664279	0.156948		-0.456983	0.649254
ENSG00000176978	29952	dipeptidyl peptidase 7	DPP7	30	-0.825418	0.416112	-0.23776		1.0384	0.303051
ENSG00000074603	54878	dipeptidyl peptidase 8	DPP8	26	-2.00297	0.0565988	-0.457614		-0.203445	0.839443
ENSG00000142002	91039	dipeptidyl peptidase 9	DPP9	30	-0.251289	0.803426	-0.0625501		0.204423	0.838682
ENSG00000143196	1805	dermatopontin	DPT	26	-0.225361	0.823606	-0.0962172		0.315259	0.753606
ENSG00000173852	23333	dpy-19 like C-mannosyltransferase 1	DPY19L1	24	0.272965	0.787426	0.0749148		-0.884563	0.379753
ENSG00000178904	147991	dpy-19 like C-mannosyltransferase 3	DPY19L3	14	-1.53217	0.151409	-0.3585		-1.93188	0.0578707
ENSG00000188641	1806	dihydropyrimidine dehydrogenase	DPYD	30	-0.284514	0.77811	-0.0679776		-0.347648	0.729262
ENSG00000092964	1808	dihydropyrimidinase like 2	DPYSL2	30	1.08254	0.288249	0.343653		-0.0903561	0.928291
ENSG00000113657	1809	dihydropyrimidinase like 3	DPYSL3	30	-0.217557	0.829352	-0.0723395		-0.548263	0.585447
ENSG00000151640	10570	dihydropyrimidinase like 4	DPYSL4	30	2.27674	0.0306435	0.546111		0.298414	0.766369
ENSG00000157851	56896	dihydropyrimidinase like 5	DPYSL5	30	2.12861	0.0422213	0.475097		0.170169	0.865422
ENSG00000117505	1810	down-regulator of transcription 1	DR1	30	0.41883	0.678536	0.142344		-0.347106	0.729668
ENSG00000175550	10589	DR1 associated protein 1	DRAP1	30	0.485461	0.631126	0.0543462		-0.695396	0.489362
ENSG00000162490	374946	dorsal inhibitory axon guidance protein	DRAXIN	12	0.197268	0.84757	0.033806		-1.66462	0.100952
ENSG00000185721	4733	developmentally regulated GTP binding protein 1	DRG1	30	-2.16829	0.0387873	-0.507687		1.54147	0.128207
ENSG00000108591	1819	developmentally regulated GTP binding protein 2	DRG2	30	-1.20914	0.236721	-0.321718		-0.190361	0.849637
ENSG00000113360	29102	drosha ribonuclease III	DROSHA	6	-1.20989	0.292933	-0.916163		0.0275551	0.978104
ENSG00000134765	1823	desmocollin 1	DSC1	18	0.863942	0.400387	0.206572		-0.653548	0.51578
ENSG00000134755	1824	desmocollin 2	DSC2	12	0.489592	0.634985	0.250115		0.133023	0.894599
ENSG00000134760	1828	desmoglein 1	DSG1	26	-0.352005	0.727907	-0.082086		0.464053	0.644208
ENSG00000046604	1829	desmoglein 2	DSG2	22	1.08506	0.290803	0.199194		1.55909	0.123981
ENSG00000134757	1830	desmoglein 3	DSG3	8	-0.631028	0.551287	-0.0577395		-0.333328	0.739993
ENSG00000149636	79980	DSN1 homolog, MIS12 kinetochore complex component	DSN1	20	-0.111837	0.91219	-0.038511		-0.407398	0.685095
ENSG00000096696	1832	desmoplakin	DSP	30	-0.56794	0.574602	-0.0896256		-0.968429	0.33653
ENSG00000151914	667	dystonin	DST	30	-0.514202	0.611145	-0.151058		0.443428	0.658974
ENSG00000125868	11034	destrin, actin depolymerizing factor	DSTN	30	0.624411	0.537413	0.209059		-0.532731	0.596092
ENSG00000125821	92675	D-tyrosyl-tRNA deacylase 1	DTD1	30	-0.219638	0.827747	-0.0664704		-1.50073	0.138416
ENSG00000129480	112487	D-tyrosyl-tRNA deacylase 2 (putative)	DTD2	18	-0.158913	0.875726	-0.0846883		-0.0240168	0.980915
ENSG00000134769	1837	dystrobrevin alpha	DTNA	30	-0.103336	0.918433	-0.0287604		1.09041	0.279682
ENSG00000047579	84062	dystrobrevin binding protein 1	DTNBP1	26	-0.449821	0.656876	-0.0918845		0.536499	0.593502
ENSG00000178498	196403	deltex E3 ubiquitin ligase 3	DTX3	30	-0.787639	0.437525	-0.194333		0.520097	0.604817
ENSG00000163840	151636	deltex E3 ubiquitin ligase 3L	DTX3L	28	-0.170803	0.865701	-0.0283325		-0.748428	0.456985
ENSG00000168393	1841	deoxythymidylate kinase	DTYMK	30	0.142683	0.887563	0.042857		0.255098	0.799477
ENSG00000167264	54920	dihydrouridine synthase 2	DUS2	16	-0.174101	0.864279	-0.0506795		0.204575	0.838563
ENSG00000141994	56931	dihydrouridine synthase 3 like	DUS3L	24	-0.622004	0.540333	-0.222138		0.699799	0.486627
ENSG00000081721	11266	dual specificity phosphatase 12	DUSP12	26	-0.281105	0.781039	-0.0703781		2.69518	0.00900737
ENSG00000276023	11072	dual specificity phosphatase 14	DUSP14	18	0.191748	0.850352	0.0634498		0.197631	0.843969
ENSG00000158716	54935	dual specificity phosphatase 23	DUSP23	30	-0.0304564	0.975919	-0.00822055		-1.95077	0.0555323
ENSG00000108861	1845	dual specificity phosphatase 3	DUSP3	30	2.54933	0.0165566	0.635066		1.43671	0.155744
ENSG00000128951	1854	deoxyuridine triphosphatase	DUT	30	1.04635	0.30435	0.184308		-0.565264	0.5739
ENSG00000004975	1856	dishevelled segment polarity protein 2	DVL2	26	-0.482744	0.633652	-0.191144		0.26469	0.792112
ENSG00000161202	1857	dishevelled segment polarity protein 3	DVL3	28	-0.442611	0.661708	-0.13068		-0.0239608	0.98096
ENSG00000141627	54808	dymeclin	DYM	16	0.684904	0.504587	0.592631		1.94306	0.0564763
ENSG00000197102	1778	dynein cytoplasmic 1 heavy chain 1	DYNC1H1	30	-0.439006	0.664026	-0.159543		-0.225322	0.822457
ENSG00000158560	1780	dynein cytoplasmic 1 intermediate chain 1	DYNC1I1	30	1.47478	0.151429	0.422252		0.264585	0.792192
ENSG00000077380	1781	dynein cytoplasmic 1 intermediate chain 2	DYNC1I2	30	-0.799179	0.430914	-0.352866		-1.00586	0.318329
ENSG00000144635	51143	dynein cytoplasmic 1 light intermediate chain 1	DYNC1LI1	30	2.853	0.00805389	0.792695		-0.451361	0.653278
ENSG00000135720	1783	dynein cytoplasmic 1 light intermediate chain 2	DYNC1LI2	30	-0.55069	0.586213	-0.182924		-0.54732	0.586091
ENSG00000187240	79659	dynein cytoplasmic 2 heavy chain 1	DYNC2H1	24	-1.23618	0.229429	-0.34037		-0.247505	0.805322
ENSG00000138036	51626	dynein cytoplasmic 2 light intermediate chain 1	DYNC2LI1	8	-1.26519	0.252718	-0.55052		-1.40412	0.165191
ENSG00000088986	8655	dynein light chain LC8-type 1	DYNLL1	30	0.235575	0.815477	0.062217		2.53374	0.0137829
ENSG00000264364	140735	dynein light chain LC8-type 2	DYNLL2	30	1.01193	0.320237	0.339398		1.18345	0.241075
ENSG00000125971	83658	dynein light chain roadblock-type 1	DYNLRB1	28	-1.32105	0.197993	-0.442694		0.459387	0.647536
ENSG00000146425	6993	dynein light chain Tctex-type 1	DYNLT1	30	-1.69507	0.101156	-0.615634		-0.734674	0.465262
ENSG00000165169	6990	dynein light chain Tctex-type 3	DYNLT3	30	1.49447	0.146237	0.386557		-0.84714	0.400121
ENSG00000157540	1859	dual specificity tyrosine phosphorylation regulated kinase 1A	DYRK1A	24	-0.878587	0.389121	-0.184275		-0.599128	0.551234
ENSG00000135636	8291	dysferlin	DYSF	26	-1.79085	0.0859401	-0.546725		-0.657864	0.51302
ENSG00000205250	1874	E2F transcription factor 4	E2F4	22	-0.289673	0.775048	-0.0991103		0.333781	0.739652
ENSG00000144597	85403	ELL associated factor 1	EAF1	8	2.46995	0.0484608	1.3739		-0.25193	0.801915
ENSG00000129518	55837	E2F associated phosphoprotein	EAPP	8	0.0561488	0.957046	0.0370422		0.584831	0.560749
ENSG00000103356	124454	glutamyl-tRNA synthetase 2, mitochondrial	EARS2	24	0.738251	0.468165	0.211995		0.881762	0.381255
ENSG00000164330	1879	early B cell factor 1	EBF1	20	1.19239	0.24859	0.0925034		-0.81005	0.420958
ENSG00000108001	253738	early B cell factor 3	EBF3	20	0.417712	0.681098	0.0461344		-0.75267	0.454449
ENSG00000117395	10969	EBNA1 binding protein 2	EBNA1BP2	30	-0.68387	0.499678	-0.188298		0.737083	0.463806
ENSG00000117298	1889	endothelin converting enzyme 1	ECE1	30	0.0117044	0.990744	0.00411658		-0.599197	0.551189
ENSG00000104823	1891	enoyl-CoA hydratase 1	ECH1	30	0.0463281	0.963378	0.0215081		-1.76188	0.0829375
ENSG00000093144	55862	ethylmalonyl-CoA decarboxylase 1	ECHDC1	30	-1.46964	0.152807	-0.478694		-0.341956	0.733521
ENSG00000134463	79746	enoyl-CoA hydratase domain containing 3	ECHDC3	10	-0.896472	0.396175	-0.475935		-0.0841684	0.933189
ENSG00000127884	1892	enoyl-CoA hydratase, short chain 1	ECHS1	30	1.27128	0.214089	0.327029		-0.940654	0.350472
ENSG00000167969	1632	enoyl-CoA delta isomerase 1	ECI1	30	0.0414676	0.967217	0.0106948		-0.870198	0.387493
ENSG00000198721	10455	enoyl-CoA delta isomerase 2	ECI2	30	0.184884	0.854653	0.0523444		-0.568617	0.571636
ENSG00000143369	1893	extracellular matrix protein 1	ECM1	30	-0.494479	0.624825	-0.132301		-2.18225	0.0328247
ENSG00000106823	1842	extracellular matrix protein 2	ECM2	18	-0.146012	0.885736	-0.0383152		-1.96576	0.0537342
ENSG00000136813	23392	Ecm29 proteasome adaptor and scaffold	ECPAS	30	-0.0131508	0.989601	-0.00249936		1.62655	0.10882
ENSG00000130159	51295	ECSIT signalling integrator	ECSIT	20	0.307344	0.762109	0.0532597		0.704448	0.483748
ENSG00000179151	80153	enhancer of mRNA decapping 3	EDC3	28	1.0918	0.284935	0.18338		2.97446	0.00415548
ENSG00000038358	23644	enhancer of mRNA decapping 4	EDC4	30	0.815247	0.421812	0.19255		-0.375566	0.7085
ENSG00000116406	80267	ER degradation enhancing alpha-mannosidase like protein 3	EDEM3	8	-1.46629	0.192929	-0.562167		-0.618472	0.538492
ENSG00000107223	8721	endothelial differentiation related factor 1	EDF1	30	1.49087	0.147176	0.589127		-0.322949	0.747802
ENSG00000164176	10085	EGF like repeats and discoidin domains 3	EDIL3	22	2.3873	0.0269595	0.471628		1.20217	0.233793
ENSG00000136160	1910	endothelin receptor type B	EDNRB	16	0.843188	0.413298	0.240389		-0.115526	0.908396
ENSG00000102189	8411	early endosome antigen 1	EEA1	30	-0.63325	0.531709	-0.139085		-0.792979	0.430764
ENSG00000074266	8726	embryonic ectoderm development	EED	10	-1.27272	0.238859	-0.533353		1.16782	0.247274
ENSG00000156508	1915	eukaryotic translation elongation factor 1 alpha 1	EEF1A1	30	-3.02202	0.00531919	-0.886562		-0.817817	0.416542
ENSG00000101210	1917	eukaryotic translation elongation factor 1 alpha 2	EEF1A2	30	-0.449166	0.656769	-0.110285		0.904075	0.369397
#N/A	221143	EEF1A lysine methyltransferase 1	EEF1AKMT1	18	0.079005	0.938008	0.0162969		NA	NA
#N/A	399818	EEF1A lysine methyltransferase 2	EEF1AKMT2	10	-0.841214	0.424657	-0.520774		NA	NA
ENSG00000114942	1933	eukaryotic translation elongation factor 1 beta 2	EEF1B2	30	0.0460627	0.963587	0.0113296		0.23713	0.813325
ENSG00000273594	1936	eukaryotic translation elongation factor 1 delta	EEF1D	30	-0.269515	0.78951	-0.0704182		0.216803	0.829062
ENSG00000124802	9521	eukaryotic translation elongation factor 1 epsilon 1	EEF1E1	30	-0.403558	0.689603	-0.170645		1.0995	0.275732
ENSG00000254772	1937	eukaryotic translation elongation factor 1 gamma	EEF1G	30	0.36535	0.717595	0.0826994		-1.30477	0.196713
ENSG00000167658	1938	eukaryotic translation elongation factor 2	EEF2	30	-0.604947	0.550086	-0.143839		-1.8088	0.0752499
ENSG00000103319	29904	eukaryotic elongation factor 2 kinase	EEF2K	10	-0.852324	0.418818	-0.414448		0.423007	0.673729
ENSG00000132394	60678	eukaryotic elongation factor, selenocysteine-tRNA specific	EEFSEC	30	-0.0415095	0.967184	-0.00893909		0.199611	0.842427
ENSG00000122547	80820	endonuclease/exonuclease/phosphatase family domain containing 1	EEPD1	8	0.64164	0.544824	0.334544		-0.360252	0.719863
ENSG00000115380	2202	EGF containing fibulin extracellular matrix protein 1	EFEMP1	30	1.175	0.249892	0.377037		-0.248566	0.804505
ENSG00000172638	30008	EGF containing fibulin extracellular matrix protein 2	EFEMP2	28	0.107638	0.915109	0.0392705		-2.25948	0.0273186
ENSG00000115468	80303	EF-hand domain family member D1	EFHD1	30	-0.464387	0.645961	-0.12753		0.307558	0.759432
ENSG00000142634	79180	EF-hand domain family member D2	EFHD2	30	0.335458	0.73978	0.0855521		0.153882	0.878194
#N/A	79631	elongation factor like GTPase 1	EFL1	30	0.426089	0.673301	0.122597		NA	NA
ENSG00000184349	1946	ephrin A5	EFNA5	12	-0.433775	0.673661	-0.199826		0.248692	0.804407
ENSG00000090776	1947	ephrin B1	EFNB1	22	-1.35651	0.190054	-0.129736		-0.894591	0.374408
ENSG00000125266	1948	ephrin B2	EFNB2	18	-0.0919836	0.927853	-0.0439128		-0.0927016	0.926435
ENSG00000108947	1949	ephrin B3	EFNB3	22	-0.152483	0.880334	-0.0459649		-0.277005	0.782682
ENSG00000132294	23167	EFR3 homolog A	EFR3A	16	-1.77862	0.0970169	-0.69639		-0.600428	0.550373
ENSG00000084710	22979	EFR3 homolog B	EFR3B	22	1.31735	0.202615	0.453531		1.70359	0.0933826
ENSG00000100842	10278	embryonal Fyn-associated substrate	EFS	18	-0.383077	0.706704	-0.0298732		-0.517608	0.606543
ENSG00000108883	9343	elongation factor Tu GTP binding domain containing 2	EFTUD2	30	0.700405	0.489454	0.137355		-0.559952	0.577496
ENSG00000146648	1956	epidermal growth factor receptor	EGFR	30	-0.0827907	0.934607	-0.0190535		-0.243735	0.808227
ENSG00000135766	54583	egl-9 family hypoxia inducible factor 1	EGLN1	30	0.301704	0.765107	0.0989391		0.837978	0.405209
ENSG00000115504	23301	EH domain binding protein 1	EHBP1	30	-0.350173	0.728829	-0.081739		0.369179	0.713231
ENSG00000173442	254102	EH domain binding protein 1 like 1	EHBP1L1	26	-1.9849	0.0586995	-0.270799		-0.434329	0.665532
ENSG00000110047	10938	EH domain containing 1	EHD1	30	0.576407	0.568945	0.194657		-1.82516	0.0727147
ENSG00000024422	30846	EH domain containing 2	EHD2	30	0.846993	0.404181	0.350632		-0.512031	0.610418
ENSG00000013016	30845	EH domain containing 3	EHD3	30	1.10566	0.278285	0.338704		-1.43107	0.157347
ENSG00000103966	30844	EH domain containing 4	EHD4	30	-0.0725413	0.942687	-0.0168095		-1.94293	0.0564921
ENSG00000113790	1962	enoyl-CoA hydratase and 3-hydroxyacyl CoA dehydrogenase	EHHADH	18	0.836522	0.415181	0.214792		0.524376	0.601856
ENSG00000181090	79813	euchromatic histone lysine methyltransferase 1	EHMT1	28	-1.02984	0.312571	-0.17638		1.48283	0.143102
ENSG00000238134	10919	euchromatic histone lysine methyltransferase 2	EHMT2	26	-0.601987	0.552828	-0.137551		0.453762	0.651558
ENSG00000173812	10209	eukaryotic translation initiation factor 1	EIF1	30	-0.506739	0.616305	-0.0950174		0.834434	0.407187
ENSG00000175376	84285	eukaryotic translation initiation factor 1A domain containing	EIF1AD	22	0.0515901	0.959367	0.0123507		2.30361	0.0245533
ENSG00000173674	1964	eukaryotic translation initiation factor 1A X-linked	EIF1AX	30	0.588148	0.561147	0.140631		-1.93923	0.0569507
ENSG00000144895	83939	eukaryotic translation initiation factor 2A	EIF2A	30	0.057564	0.954505	0.0171123		0.591961	0.555994
ENSG00000055332	5610	eukaryotic translation initiation factor 2 alpha kinase 2	EIF2AK2	30	-2.93965	0.00651825	-0.795139		-0.663358	0.50952
ENSG00000128829	440275	eukaryotic translation initiation factor 2 alpha kinase 4	EIF2AK4	24	-3.48317	0.00210747	-0.680383		-0.862628	0.391611
ENSG00000111361	1967	eukaryotic translation initiation factor 2B subunit alpha	EIF2B1	30	0.298858	0.767255	0.0679554		-0.0189997	0.984901
ENSG00000119718	8892	eukaryotic translation initiation factor 2B subunit beta	EIF2B2	30	0.724836	0.474567	0.153112		-1.99581	0.0502787
ENSG00000070785	8891	eukaryotic translation initiation factor 2B subunit gamma	EIF2B3	30	1.27963	0.211179	0.327681		1.13373	0.2612
ENSG00000115211	8890	eukaryotic translation initiation factor 2B subunit delta	EIF2B4	30	0.179872	0.858549	0.0224285		-0.329285	0.743031
ENSG00000145191	8893	eukaryotic translation initiation factor 2B subunit epsilon	EIF2B5	30	-0.527469	0.602023	-0.0503522		1.74202	0.0863814
ENSG00000143486	1939	eukaryotic translation initiation factor 2D	EIF2D	28	0.182877	0.856313	0.0183131		0.0588007	0.953297
ENSG00000134001	1965	eukaryotic translation initiation factor 2 subunit alpha	EIF2S1	30	0.0245453	0.980592	0.00591149		0.420009	0.675907
ENSG00000125977	8894	eukaryotic translation initiation factor 2 subunit beta	EIF2S2	30	-1.20433	0.238543	-0.257759		1.14649	0.255926
ENSG00000130741	1968	eukaryotic translation initiation factor 2 subunit gamma	EIF2S3	30	1.40701	0.170427	0.3625		0.566888	0.572803
ENSG00000107581	8661	eukaryotic translation initiation factor 3 subunit A	EIF3A	30	-2.97575	0.0059642	-0.560632		-1.22899	0.223644
ENSG00000106263	8662	eukaryotic translation initiation factor 3 subunit B	EIF3B	30	-0.746183	0.461776	-0.136813		1.77953	0.0799719
ENSG00000184110	8663	eukaryotic translation initiation factor 3 subunit C	EIF3C	30	-2.2759	0.0306999	-0.423342		-0.729841	0.46819
ENSG00000100353	8664	eukaryotic translation initiation factor 3 subunit D	EIF3D	30	-1.31511	0.199143	-0.275186		0.343608	0.732284
ENSG00000104408	3646	eukaryotic translation initiation factor 3 subunit E	EIF3E	30	-1.36167	0.18416	-0.327887		0.129254	0.897568
ENSG00000175390	8665	eukaryotic translation initiation factor 3 subunit F	EIF3F	30	-0.880595	0.386033	-0.248024		-0.0473629	0.962374
ENSG00000130811	8666	eukaryotic translation initiation factor 3 subunit G	EIF3G	30	0.405201	0.688409	0.103728		1.41072	0.163242
ENSG00000147677	8667	eukaryotic translation initiation factor 3 subunit H	EIF3H	30	-0.923881	0.363442	-0.226536		0.621437	0.536553
ENSG00000084623	8668	eukaryotic translation initiation factor 3 subunit I	EIF3I	30	-0.360934	0.720858	-0.072636		0.261797	0.794332
ENSG00000104131	8669	eukaryotic translation initiation factor 3 subunit J	EIF3J	30	-0.271124	0.788284	-0.0726455		-0.173932	0.862476
ENSG00000178982	27335	eukaryotic translation initiation factor 3 subunit K	EIF3K	30	-1.48813	0.147893	-0.352892		-0.209114	0.835034
ENSG00000100129	51386	eukaryotic translation initiation factor 3 subunit L	EIF3L	30	-3.328	0.00245786	-0.7174		-0.0155804	0.987618
ENSG00000149100	10480	eukaryotic translation initiation factor 3 subunit M	EIF3M	30	-2.08342	0.04646	-0.454966		0.315337	0.753547
ENSG00000161960	1973	eukaryotic translation initiation factor 4A1	EIF4A1	30	-0.887233	0.382512	-0.246748		-1.31874	0.192024
ENSG00000156976	1974	eukaryotic translation initiation factor 4A2	EIF4A2	30	-0.611201	0.545997	-0.145939		1.56509	0.122566
ENSG00000141543	9775	eukaryotic translation initiation factor 4A3	EIF4A3	30	0.855778	0.399385	0.178117		0.658585	0.51256
ENSG00000063046	1975	eukaryotic translation initiation factor 4B	EIF4B	30	0.28805	0.77543	0.108022		0.483689	0.630282
ENSG00000151247	1977	eukaryotic translation initiation factor 4E	EIF4E	30	0.394985	0.695847	0.0957507		0.882214	0.381012
ENSG00000135930	9470	eukaryotic translation initiation factor 4E family member 2	EIF4E2	26	0.862895	0.396737	0.249902		-0.498003	0.620214
ENSG00000163412	317649	eukaryotic translation initiation factor 4E family member 3	EIF4E3	6	0.00683151	0.994876	0.00670531		1.24283	0.218531
ENSG00000184708	56478	eukaryotic translation initiation factor 4E nuclear import factor 1	EIF4ENIF1	30	-0.0851497	0.932748	-0.025825		2.37819	0.0204405
ENSG00000114867	1981	eukaryotic translation initiation factor 4 gamma 1	EIF4G1	30	1.28606	0.208956	0.318266		0.0567933	0.954889
ENSG00000110321	1982	eukaryotic translation initiation factor 4 gamma 2	EIF4G2	30	-1.98628	0.0568701	-0.497885		-0.743575	0.459896
ENSG00000075151	8672	eukaryotic translation initiation factor 4 gamma 3	EIF4G3	30	0.0037241	0.997055	0.001225		0.325719	0.745716
ENSG00000106682	7458	eukaryotic translation initiation factor 4H	EIF4H	30	-0.295892	0.769496	-0.135666		0.661091	0.510962
ENSG00000100664	1983	eukaryotic translation initiation factor 5	EIF5	30	0.386871	0.701777	0.180667		0.0642291	0.948991
ENSG00000132507	1984	eukaryotic translation initiation factor 5A	EIF5A	30	0.199001	0.8437	0.0656346		-0.152508	0.879273
ENSG00000158417	9669	eukaryotic translation initiation factor 5B	EIF5B	30	-2.17222	0.0384614	-0.646122		0.42048	0.675565
ENSG00000242372	3692	eukaryotic translation initiation factor 6	EIF6	30	-0.215974	0.830574	-0.0615942		-0.559427	0.577852
#N/A	7260	EARP complex and GARP complex interacting protein 1	EIPR1	30	0.687398	0.497487	0.219159		NA	NA
ENSG00000141642	55520	elaC ribonuclease Z 1	ELAC1	10	-0.39247	0.70496	-0.278873		-0.512506	0.610087
ENSG00000006744	60528	elaC ribonuclease Z 2	ELAC2	26	-2.15564	0.0413543	-0.622246		-0.183894	0.854686
ENSG00000197561	1991	elastase, neutrophil expressed	ELANE	26	-0.727598	0.473898	-0.385965		-0.206783	0.836846
ENSG00000066044	1994	ELAV like RNA binding protein 1	ELAVL1	30	1.10786	0.277348	0.277925		0.780217	0.438182
ENSG00000107105	1993	ELAV like RNA binding protein 2	ELAVL2	30	1.53626	0.135699	0.32607		0.459357	0.647557
ENSG00000196361	1995	ELAV like RNA binding protein 3	ELAVL3	30	1.21553	0.234312	0.290149		0.794107	0.430112
ENSG00000162374	1996	ELAV like RNA binding protein 4	ELAVL4	30	1.50229	0.144219	0.355652		-0.878685	0.382908
ENSG00000166897	114794	extracellular leucine rich repeat and fibronectin type III domain containing 2	ELFN2	12	0.607422	0.557112	0.487096		-0.0842755	0.933104
ENSG00000155849	9844	engulfment and cell motility 1	ELMO1	30	0.154146	0.878601	0.0318469		1.90785	0.0609665
ENSG00000062598	63916	engulfment and cell motility 2	ELMO2	30	-1.76172	0.0890341	-0.401785		0.451366	0.653274
ENSG00000179387	255520	ELMO domain containing 2	ELMOD2	28	-0.909928	0.371219	-0.266057		-1.17545	0.244234
ENSG00000049540	2006	elastin	ELN	22	0.0206813	0.983705	0.00395578		-1.54895	0.126398
#N/A	6924	elongin A	ELOA	8	-0.309024	0.767753	-0.0278272		NA	NA
#N/A	6923	elongin B	ELOB	30	0.79116	0.435502	0.166586		NA	NA
#N/A	6921	elongin C	ELOC	30	1.44229	0.160313	0.247449		NA	NA
#N/A	8518	elongator complex protein 1	ELP1	30	-0.868451	0.392531	-0.264768		NA	NA
ENSG00000134759	55250	elongator acetyltransferase complex subunit 2	ELP2	30	-1.15477	0.257944	-0.334617		2.13905	0.036311
ENSG00000134014	55140	elongator acetyltransferase complex subunit 3	ELP3	30	0.944044	0.353222	0.119404		0.0113642	0.990969
ENSG00000109911	26610	elongator acetyltransferase complex subunit 4	ELP4	22	0.601685	0.554144	0.15765		-0.293313	0.770246
ENSG00000170291	23587	elongator acetyltransferase complex subunit 5	ELP5	24	1.39439	0.177124	0.287733		-2.28872	0.0254573
ENSG00000163832	54859	elongator acetyltransferase complex subunit 6	ELP6	28	-1.17304	0.251415	-0.241117		-1.64013	0.105959
ENSG00000127463	23065	ER membrane protein complex subunit 1	EMC1	30	0.424536	0.67442	0.239147		-0.85869	0.393764
ENSG00000161671	284361	ER membrane protein complex subunit 10	EMC10	18	-0.101453	0.920452	-0.0344656		-2.191	0.0321554
ENSG00000104412	9694	ER membrane protein complex subunit 2	EMC2	30	-0.0538888	0.957406	-0.0193916		-0.0887185	0.929587
ENSG00000125037	55831	ER membrane protein complex subunit 3	EMC3	26	-0.197098	0.84541	-0.0333238		-0.137444	0.891118
ENSG00000128463	51234	ER membrane protein complex subunit 4	EMC4	24	0.576817	0.569919	0.170658		-0.736331	0.46426
ENSG00000134153	56851	ER membrane protein complex subunit 7	EMC7	26	-0.753161	0.458678	-0.238038		-0.813398	0.419051
ENSG00000131148	10328	ER membrane protein complex subunit 8	EMC8	30	-0.143132	0.887211	-0.049678		0.216277	0.82947
ENSG00000102119	2010	emerin	EMD	30	-0.501203	0.620146	-0.206606		0.39832	0.69174
ENSG00000126749	10436	EMG1, N1-specific pseudouridine methyltransferase	EMG1	22	-0.791359	0.43802	-0.206318		0.672072	0.503993
ENSG00000138080	11117	elastin microfibril interfacer 1	EMILIN1	30	-0.274627	0.785619	-0.0499923		-0.706213	0.482657
ENSG00000132205	84034	elastin microfibril interfacer 2	EMILIN2	30	0.539148	0.594047	0.138159		-0.417539	0.677703
ENSG00000183798	90187	elastin microfibril interfacer 3	EMILIN3	10	-0.991971	0.350263	-0.333068		-2.48701	0.0155409
ENSG00000066629	2009	echinoderm microtubule associated protein like 1	EML1	30	-0.698575	0.49058	-0.250563		-1.04432	0.300323
ENSG00000125746	24139	echinoderm microtubule associated protein like 2	EML2	30	-0.370399	0.713872	-0.130324		0.270872	0.787375
ENSG00000149499	256364	echinoderm microtubule associated protein like 3	EML3	30	-2.09924	0.0449349	-0.531215		-2.68107	0.00935463
ENSG00000143924	27436	echinoderm microtubule associated protein like 4	EML4	30	-2.35237	0.0259156	-0.446399		-2.10843	0.0389737
ENSG00000158636	56946	EMSY, BRCA2 interacting transcriptional repressor	EMSY	14	0.474922	0.643369	0.0858274		1.95332	0.0552225
ENSG00000154380	55740	ENAH, actin regulator	ENAH	30	0.22962	0.820057	0.0927142		-0.157845	0.875083
ENSG00000149218	23052	endonuclease domain containing 1	ENDOD1	30	0.0105172	0.991683	0.00228862		-1.02328	0.310086
ENSG00000167136	2021	endonuclease G	ENDOG	6	-2.23058	0.0895533	-0.25044		0.933492	0.354127
ENSG00000106991	2022	endoglin	ENG	22	-1.65698	0.113129	-0.609704		-2.15	0.0353974
ENSG00000167280	64772	endo-beta-N-acetylglucosaminidase	ENGASE	22	-0.814918	0.424717	-0.192357		1.75825	0.0835582
ENSG00000074800	2023	enolase 1	ENO1	30	2.05467	0.0493502	0.534178		1.36446	0.177273
ENSG00000111674	2026	enolase 2	ENO2	30	3.01852	0.00536559	0.689292		1.36246	0.177901
ENSG00000108515	2027	enolase 3	ENO3	30	2.15768	0.0396803	0.509379		0.828765	0.410364
ENSG00000145293	58478	enolase-phosphatase 1	ENOPH1	30	0.23945	0.812501	0.0767903		-1.44165	0.154351
ENSG00000132199	55556	enolase superfamily member 1	ENOSF1	20	-1.30576	0.208078	-0.37325		-1.40636	0.164527
ENSG00000136960	5168	ectonucleotide pyrophosphatase/phosphodiesterase 2	ENPP2	12	-0.430503	0.67596	-0.267037		0.0339545	0.973021
ENSG00000001561	22875	ectonucleotide pyrophosphatase/phosphodiesterase 4	ENPP4	24	-0.127556	0.899659	-0.028711		-1.32578	0.189697
ENSG00000164303	133121	ectonucleotide pyrophosphatase/phosphodiesterase 6	ENPP6	30	0.320859	0.7507	0.107878		-1.35292	0.180912
ENSG00000143420	2029	endosulfine alpha	ENSA	30	1.71888	0.0966763	0.443653		0.701906	0.485321
ENSG00000138185	953	ectonucleoside triphosphate diphosphohydrolase 1	ENTPD1	30	-2.53691	0.0170392	-0.565393		-2.56209	0.0128062
ENSG00000054179	954	ectonucleoside triphosphate diphosphohydrolase 2	ENTPD2	26	-0.172998	0.864103	-0.0471099		0.41719	0.677956
ENSG00000165689	10807	endosome associated trafficking regulator 1	ENTR1	8	0.0476519	0.96354	0.0179238		3.0539	0.00330686
ENSG00000120533	56943	ENY2, transcription and export complex 2 subunit	ENY2	26	-0.185168	0.854653	-0.0636122		-0.221081	0.825744
ENSG00000163508	8320	eomesodermin	EOMES	14	0.645688	0.530635	0.176183		0.81163	0.420057
ENSG00000159023	2035	erythrocyte membrane protein band 4.1	EPB41	30	-0.507959	0.61546	-0.16119		1.85013	0.0689817
ENSG00000088367	2036	erythrocyte membrane protein band 4.1 like 1	EPB41L1	30	1.12271	0.271097	0.348133		0.887535	0.378164
ENSG00000079819	2037	erythrocyte membrane protein band 4.1 like 2	EPB41L2	30	-1.11681	0.273566	-0.375038		-1.03743	0.303499
ENSG00000082397	23136	erythrocyte membrane protein band 4.1 like 3	EPB41L3	30	1.70581	0.099115	0.548652		0.791413	0.43167
ENSG00000115109	57669	erythrocyte membrane protein band 4.1 like 5	EPB41L5	30	-1.85403	0.0742975	-0.499144		1.08808	0.280703
ENSG00000166947	2038	erythrocyte membrane protein band 4.2	EPB42	30	-0.676566	0.504233	-0.257666		1.58735	0.117436
ENSG00000119888	4072	epithelial cell adhesion molecule	EPCAM	8	-0.416907	0.691251	-0.19101		0.879454	0.382495
ENSG00000086289	54749	ependymin related 1	EPDR1	30	1.09085	0.28464	0.350815		0.754469	0.453376
ENSG00000152223	57724	ectopic P-granules autophagy protein 5 homolog	EPG5	14	0.093954	0.926696	0.00456108		2.32609	0.0232422
ENSG00000142627	1969	EPH receptor A2	EPHA2	28	0.287041	0.776356	0.0547555		-0.737913	0.463305
ENSG00000116106	2043	EPH receptor A4	EPHA4	30	0.49322	0.625704	0.111305		-1.07917	0.284621
ENSG00000145242	2044	EPH receptor A5	EPHA5	24	0.280388	0.781799	0.110348		0.128642	0.89805
ENSG00000133216	2048	EPH receptor B2	EPHB2	30	2.40394	0.0230833	0.539637		-1.66486	0.100903
[truncated: 5,160 more rows]

## Sheet: Enriched GO_up_recur-prog_p01
Category	Term	Count in Selected Genes	Count in Total Population	P-value
GO	neurotransmitter transport	7	89	8.26958e-06
GO	synaptic vesicle exocytosis	5	38	1.37414e-05
GO	presynaptic cytoskeleton	3	8	2.90944e-05
GO	structural constituent of myelin sheath	3	10	6.16007e-05
GO	vesicle-mediated transport in synapse	6	84	6.45868e-05
GO	anterograde trans-synaptic signaling	10	287	0.000125929
GO	chemical synaptic transmission	10	287	0.000125929
GO	negative regulation of microtubule polymerization	3	13	0.000144196
GO	regulation of neurotransmitter levels	8	191	0.000175994
GO	synaptic signaling	10	307	0.000217471
GO	trans-synaptic signaling	10	307	0.000217471
GO	synaptic transmission, glutamatergic	4	37	0.000229408
GO	heat shock protein binding	6	112	0.000315422
GO	regulation of synaptic vesicle cycle	6	113	0.0003309
GO	regulation of vesicle-mediated transport	13	526	0.000381212
GO	signal release from synapse	5	76	0.000394501
GO	telomerase holoenzyme complex	3	20	0.000551164
GO	cell projection	26	1615	0.000577218
GO	regulation of microtubule polymerization	4	48	0.000630502
GO	telomere maintenance via telomerase	3	21	0.000639191
GO	positive regulation of neuron differentiation	10	358	0.00072728
GO	telomerase RNA binding	3	22	0.000735703
GO	positive regulation of oxidoreductase activity	4	51	0.000794578
GO	positive regulation of cell projection organization	10	370	0.000935124
GO	RNA binding	25	1578	0.000944005
GO	RNA-dependent DNA biosynthetic process	3	24	0.000955437
GO	cytoskeleton of presynaptic active zone	2	6	0.000975168
GO	regulation of oxidoreductase activity	5	97	0.00120035
GO	regulation of plasma membrane bounded cell projection organization	14	674	0.0012531
GO	telomere maintenance via telomere lengthening	3	27	0.00135625
GO	regulation of cell projection organization	14	683	0.00142009
GO	cellular localization	29	2016	0.00161291
GO	neurotransmitter transporter activity	2	8	0.00180086
GO	regulation of cellular component organization	31	2227	0.00183229
GO	Rab GTPase binding	6	157	0.00184683
GO	regulation of exocytosis	7	214	0.00190728
GO	positive regulation of neuron projection development	8	275	0.00192246
GO	regulation of neuron differentiation	13	633	0.00206897
GO	regulation of vesicle fusion	3	32	0.00223229
GO	regulation of neuron projection development	11	489	0.00227735
GO	myosin binding	4	68	0.00232673
GO	macromolecule localization	27	1885	0.00255397
GO	regulation of neurotransmitter transport	5	116	0.00264098
GO	regulation of organelle organization	20	1246	0.00277276
GO	plasma membrane bounded cell projection	23	1520	0.00280193
GO	telomeric DNA binding	3	36	0.00313782
GO	inclusion body	4	75	0.00332339
GO	negative regulation of microtubule polymerization or depolymerization	3	37	0.00339445
GO	embryonic skeletal system morphogenesis	4	77	0.00365416
GO	aggresome	3	38	0.00366356
GO	cytoskeletal protein binding	16	929	0.00382001
GO	axon terminus	4	78	0.00382763
GO	regulation of microtubule polymerization or depolymerization	4	79	0.0040066
GO	regulation of synaptic vesicle exocytosis	4	79	0.0040066
GO	cell-cell signaling	11	528	0.0040839
GO	protein localization to phagophore assembly site	2	12	0.0041548
GO	cellular response to epinephrine stimulus	2	12	0.0041548
GO	regulation of SNARE complex assembly	2	12	0.0041548
GO	Hsp70 protein binding	3	40	0.00423999
GO	embryonic morphogenesis	9	385	0.00441845
GO	positive regulation of neurogenesis	10	459	0.0044896
GO	purine nucleobase biosynthetic process	2	13	0.004884
GO	regulation of neurogenesis	14	788	0.00516971
GO	neuron projection	16	959	0.00517831
GO	autophagy of nucleus	2	14	0.0056676
GO	regulation of nervous system development	15	895	0.00648996
GO	postsynaptic cytoskeleton organization	2	15	0.00650467
GO	amino acid:sodium symporter activity	2	15	0.00650467
GO	phosphate ion transport	2	15	0.00650467
GO	regulation of ventricular cardiac muscle cell action potential	2	15	0.00650467
GO	response to epinephrine	2	15	0.00650467
GO	negative regulation of protein-containing complex assembly	4	91	0.00661186
GO	ventricular cardiac muscle cell action potential	2	16	0.00739429
GO	nucleobase biosynthetic process	2	16	0.00739429
GO	structural constituent of synapse	2	16	0.00739429
GO	regulation of monooxygenase activity	3	49	0.0074959
GO	neuron projection morphogenesis	6	210	0.00764197
GO	anterior/posterior pattern specification	5	150	0.00782148
GO	hypoglossal nerve morphogenesis	1	1	0.00818033
GO	cell wall macromolecule catabolic process	1	1	0.00818033
GO	cardiolipin hydrolase activity	1	1	0.00818033
GO	steroid hormone receptor complex assembly	1	1	0.00818033
GO	myosin II head/neck binding	1	1	0.00818033
GO	dADP biosynthetic process	1	1	0.00818033
GO	negative regulation of store-operated calcium channel activity	1	1	0.00818033
GO	GMP salvage	1	1	0.00818033
GO	guanine phosphoribosyltransferase activity	1	1	0.00818033
GO	hinge region between urothelial plaques of apical plasma membrane	1	1	0.00818033
GO	protein insertion into plasma membrane	1	1	0.00818033
GO	intermediate filament polymerization or depolymerization	1	1	0.00818033
GO	presynaptic intermediate filament cytoskeleton	1	1	0.00818033
GO	response to acrylamide	1	1	0.00818033
GO	negative regulation of stress granule assembly	1	1	0.00818033
GO	viral replication complex formation and maintenance	1	1	0.00818033
GO	extrinsic component of dense core granule membrane	1	1	0.00818033
GO	extrinsic component of neuronal dense core vesicle membrane	1	1	0.00818033
GO	tRNA dimethylallyltransferase activity	1	1	0.00818033
GO	intercellular bridge organization	1	1	0.00818033
GO	pyridoxal phosphate catabolic process	1	1	0.00818033
GO	vitamin B6 catabolic process	1	1	0.00818033
GO	extracellularly glutamate-gated chloride channel activity	1	1	0.00818033
GO	synaptic vesicle lumen acidification	1	1	0.00818033
GO	pseudopodium membrane	1	1	0.00818033
GO	suramin binding	1	1	0.00818033
GO	negative regulation of catecholamine uptake involved in synaptic transmission	1	1	0.00818033
GO	negative regulation of dopamine uptake involved in synaptic transmission	1	1	0.00818033
GO	negative regulation of norepinephrine uptake	1	1	0.00818033
GO	phospholipase D inhibitor activity	1	1	0.00818033
GO	positive regulation of glutathione peroxidase activity	1	1	0.00818033
GO	regulation of glutathione peroxidase activity	1	1	0.00818033
GO	positive regulation of transdifferentiation	1	1	0.00818033
GO	regulation of transdifferentiation	1	1	0.00818033
GO	telomerase catalytic core complex	1	1	0.00818033
GO	telomerase RNA reverse transcriptase activity	1	1	0.00818033
GO	Las1 complex	1	1	0.00818033
GO	microvillar actin bundle assembly	1	1	0.00818033
GO	positive regulation of 1-phosphatidylinositol-4-phosphate 5-kinase activity	1	1	0.00818033
GO	regulation of 1-phosphatidylinositol-4-phosphate 5-kinase activity	1	1	0.00818033
GO	positive regulation of semaphorin-plexin signaling pathway involved in outflow tract morphogenesis	1	1	0.00818033
GO	positive regulation of semaphorin-plexin signaling pathway	1	1	0.00818033
GO	positive regulation of transcription from RNA polymerase II promoter involved in norepinephrine biosynthetic process	1	1	0.00818033
GO	neuron projection terminus	4	97	0.00825674
GO	amino acid:cation symporter activity	2	17	0.00833557
GO	plasma membrane bounded cell projection morphogenesis	6	215	0.00853075
GO	chaperone binding	4	98	0.00855461
GO	protein localization	25	1864	0.0086495
GO	cell projection morphogenesis	6	219	0.00929347
GO	intermediate filament organization	2	18	0.0093276
GO	chaperone-mediated protein folding	3	54	0.00979773
GO	regulation of regulated secretory pathway	5	159	0.00991644
GO	signal release	5	159	0.00991644
GO	negative regulation of organelle organization	8	363	0.0100272
GO	regulation of neurotransmitter secretion	4	103	0.0101495
GO	retrograde axonal transport	2	19	0.0103695
GO	positive regulation of nitric-oxide synthase activity	2	19	0.0103695
GO	mRNA export from nucleus	4	104	0.01049
GO	autophagosome assembly	3	56	0.0108211
GO	axon cytoplasm	3	56	0.0108211
GO	positive regulation of nervous system development	10	523	0.0108227
GO	signaling	11	605	0.0109022
GO	positive regulation of cell development	10	525	0.011095
GO	skeletal system morphogenesis	4	106	0.011193
GO	positive regulation of dendrite extension	2	20	0.0114604
GO	anatomical structure morphogenesis	19	1327	0.011686
GO	SNARE binding	4	109	0.0123034
GO	autophagosome organization	3	59	0.012468
GO	solute:sodium symporter activity	3	59	0.012468
GO	unfolded protein binding	4	111	0.0130815
GO	regulation of dendrite extension	2	22	0.0137859
GO	dense core granule	2	22	0.0137859
GO	purine nucleobase metabolic process	2	22	0.0137859
GO	neurotransmitter uptake	2	22	0.0137859
GO	organelle disassembly	3	62	0.0142508
GO	cell part morphogenesis	6	241	0.0143799
GO	cellular component morphogenesis	6	241	0.0143799
GO	microtubule	8	388	0.0145134
GO	regulation of cell development	14	896	0.0149885
GO	calyx of Held	2	23	0.0150188
GO	phagophore assembly site	2	23	0.0150188
GO	RNA localization	2	23	0.0150188
GO	amino acid transport	4	116	0.015162
GO	embryonic organ morphogenesis	4	116	0.015162
GO	regulation of transport	22	1655	0.0151862
GO	chorion development	1	2	0.0162942
GO	facial nerve morphogenesis	1	2	0.0162942
GO	motor neuron apoptotic process	1	2	0.0162942
GO	synaptobrevin 2-SNAP-25-syntaxin-3-complexin complex	1	2	0.0162942
GO	cell wall macromolecule metabolic process	1	2	0.0162942
GO	peptidoglycan catabolic process	1	2	0.0162942
GO	peptidoglycan metabolic process	1	2	0.0162942
GO	P granule organization	1	2	0.0162942
GO	positive regulation of mitochondrial fusion	1	2	0.0162942
GO	male sex differentiation	1	2	0.0162942
GO	myosin head/neck binding	1	2	0.0162942
GO	10-formyltetrahydrofolate biosynthetic process	1	2	0.0162942
GO	formate-tetrahydrofolate ligase activity	1	2	0.0162942
GO	purine deoxyribonucleoside diphosphate biosynthetic process	1	2	0.0162942
GO	presynapse to nucleus signaling pathway	1	2	0.0162942
GO	presynaptic signal transduction	1	2	0.0162942
GO	presynaptic endocytic zone	1	2	0.0162942
GO	adenine salvage	1	2	0.0162942
GO	GMP catabolic process	1	2	0.0162942
GO	guanine biosynthetic process	1	2	0.0162942
GO	guanine salvage	1	2	0.0162942
GO	hypoxanthine phosphoribosyltransferase activity	1	2	0.0162942
GO	hypoxanthine salvage	1	2	0.0162942
GO	postsynaptic intermediate filament cytoskeleton	1	2	0.0162942
GO	pseudophosphatase activity	1	2	0.0162942
GO	branchiomeric skeletal muscle development	1	2	0.0162942
GO	proline:sodium symporter activity	1	2	0.0162942
GO	actin rod assembly	1	2	0.0162942
GO	pyridoxal phosphatase activity	1	2	0.0162942
GO	extracellularly glutamate-gated ion channel activity	1	2	0.0162942
GO	sequestering of neurotransmitter	1	2	0.0162942
GO	cytoplasmic periphery of the nuclear pore complex	1	2	0.0162942
GO	protein transport into plasma membrane raft	1	2	0.0162942
GO	left ventricular cardiac muscle tissue morphogenesis	1	2	0.0162942
GO	Purkinje myocyte to ventricular cardiac muscle cell signaling	1	2	0.0162942
GO	regulation of SA node cell action potential	1	2	0.0162942
GO	type B pancreatic cell apoptotic process	1	2	0.0162942
GO	negative regulation of mitochondrial ATP synthesis coupled electron transport	1	2	0.0162942
GO	negative regulation of mitochondrial electron transport, NADH to ubiquinone	1	2	0.0162942
GO	positive regulation of hydrogen peroxide catabolic process	1	2	0.0162942
GO	positive regulation of peroxidase activity	1	2	0.0162942
GO	positive regulation of SNARE complex assembly	1	2	0.0162942
GO	regulation of norepinephrine uptake	1	2	0.0162942
GO	negative regulation of production of siRNA involved in RNA interference	1	2	0.0162942
GO	template-free RNA nucleotidyltransferase	1	2	0.0162942
GO	TERT-RMRP complex	1	2	0.0162942
GO	galanin-activated signaling pathway	1	2	0.0162942
GO	growth plate cartilage chondrocyte development	1	2	0.0162942
GO	tyrosine-tRNA ligase activity	1	2	0.0162942
GO	tyrosyl-tRNA aminoacylation	1	2	0.0162942
GO	cell proliferation involved in outflow tract morphogenesis	1	2	0.0162942
GO	primary palate development	1	2	0.0162942
GO	visceral serous pericardium development	1	2	0.0162942
GO	positive regulation of membrane repolarization during cardiac muscle cell action potential	1	2	0.0162942
GO	positive regulation of membrane repolarization during ventricular cardiac muscle cell action potential	1	2	0.0162942
GO	positive regulation of ventricular cardiac muscle cell action potential	1	2	0.0162942
GO	positive regulation of voltage-gated potassium channel activity involved in ventricular cardiac muscle cell action potential repolarization	1	2	0.0162942
GO	amino acid transmembrane transport	3	66	0.0168417
GO	retrograde transport, endosome to plasma membrane	2	25	0.0176205
GO	proximal/distal pattern formation	2	25	0.0176205
GO	positive regulation of p38MAPK cascade	2	25	0.0176205
GO	organic acid:sodium symporter activity	2	25	0.0176205
GO	regulation of synaptic vesicle recycling	2	25	0.0176205
GO	synapse	13	825	0.017687
GO	positive regulation of cellular component organization	16	1101	0.0178866
GO	negative regulation of protein polymerization	3	68	0.0182295
GO	amino acid transmembrane transporter activity	3	68	0.0182295
GO	RNA export from nucleus	4	124	0.0189046
GO	cell-cell adhesion mediated by cadherin	2	26	0.0189879
GO	negative regulation of oxidoreductase activity	2	26	0.0189879
GO	positive regulation of monooxygenase activity	2	26	0.0189879
GO	cytoplasmic region	4	126	0.0199219
GO	nuclear body	12	751	0.0202734
GO	dopamine metabolic process	2	27	0.0203984
GO	regulation of cardiac muscle cell action potential	2	27	0.0203984
GO	regulation of cellular component biogenesis	13	842	0.0205467
GO	negative regulation of transporter activity	3	72	0.0211906
GO	catenin complex	2	28	0.0218513
GO	myelin sheath	2	28	0.0218513
GO	phosphatidylinositol-mediated signaling	3	74	0.0227641
GO	protein folding	5	198	0.0234298
GO	cell communication	12	767	0.0234354
GO	protein binding, bridging	3	75	0.0235742
GO	regulation of calcium ion transmembrane transport	4	133	0.0237456
GO	regulation of endocytosis	5	199	0.023881
GO	syncytiotrophoblast cell differentiation involved in labyrinthine layer development	1	3	0.0243422
GO	spinal cord ventral commissure morphogenesis	1	3	0.0243422
GO	synaptobrevin 2-SNAP-25-syntaxin-1a-complexin II complex	1	3	0.0243422
GO	lysozyme activity	1	3	0.0243422
GO	copper-dependent protein binding	1	3	0.0243422
GO	cytoplasmic actin-based contraction involved in cell motility	1	3	0.0243422
GO	myosin II heavy chain binding	1	3	0.0243422
GO	positive regulation of caveolin-mediated endocytosis	1	3	0.0243422
GO	dADP metabolic process	1	3	0.0243422
GO	late nucleophagy	1	3	0.0243422
GO	negative regulation of toll-like receptor 3 signaling pathway	1	3	0.0243422
GO	adenine biosynthetic process	1	3	0.0243422
GO	adenine metabolic process	1	3	0.0243422
GO	guanosine-containing compound catabolic process	1	3	0.0243422
GO	hypoxanthine biosynthetic process	1	3	0.0243422
GO	hypoxanthine metabolic process	1	3	0.0243422
GO	IMP biosynthetic process	1	3	0.0243422
GO	IMP salvage	1	3	0.0243422
GO	purine phosphoribosyltransferase activity	1	3	0.0243422
GO	membrane raft polarization	1	3	0.0243422
GO	neurofilament bundle assembly	1	3	0.0243422
GO	postsynaptic intermediate filament cytoskeleton organization	1	3	0.0243422
GO	structural constituent of postsynaptic intermediate filament cytoskeleton	1	3	0.0243422
GO	viral replication complex	1	3	0.0243422
GO	myoblast fate commitment	1	3	0.0243422
GO	cellular response to UV-A	1	3	0.0243422
GO	interphase microtubule organizing center	1	3	0.0243422
GO	posttranscriptional tethering of RNA polymerase II gene DNA at nuclear periphery	1	3	0.0243422
GO	phosphoserine phosphatase activity	1	3	0.0243422
GO	pyridoxal phosphate metabolic process	1	3	0.0243422
GO	water-soluble vitamin catabolic process	1	3	0.0243422
GO	sodium:inorganic phosphate symporter activity	1	3	0.0243422
GO	pseudopodium organization	1	3	0.0243422
GO	cellular response to vasopressin	1	3	0.0243422
GO	response to vasopressin	1	3	0.0243422
GO	Purkinje myocyte to ventricular cardiac muscle cell communication	1	3	0.0243422
GO	regulation of AV node cell action potential	1	3	0.0243422
GO	SNARE complex disassembly	1	3	0.0243422
GO	soluble NSF attachment protein activity	1	3	0.0243422
GO	catecholamine uptake involved in synaptic transmission	1	3	0.0243422
GO	dopamine uptake involved in synaptic transmission	1	3	0.0243422
GO	negative regulation of chaperone-mediated autophagy	1	3	0.0243422
GO	negative regulation of neurotransmitter uptake	1	3	0.0243422
GO	negative regulation of serotonin uptake	1	3	0.0243422
GO	negative regulation of synaptic transmission, dopaminergic	1	3	0.0243422
GO	negative regulation of thrombin-activated receptor signaling pathway	1	3	0.0243422
GO	regulation of peroxidase activity	1	3	0.0243422
GO	regulation of thrombin-activated receptor signaling pathway	1	3	0.0243422
GO	response to iron(II) ion	1	3	0.0243422
GO	negative regulation of RNA interference	1	3	0.0243422
GO	regulation of production of siRNA involved in RNA interference	1	3	0.0243422
GO	RNA-directed 5'-3' RNA polymerase activity	1	3	0.0243422
GO	transcription, RNA-templated	1	3	0.0243422
GO	phosphodiesterase decapping endonuclease activity	1	3	0.0243422
GO	neutral amino acid:sodium symporter activity	1	3	0.0243422
GO	negative regulation of SNARE complex assembly	1	3	0.0243422
GO	interleukin-8 receptor binding	1	3	0.0243422
GO	cardiac neural crest cell development involved in outflow tract morphogenesis	1	3	0.0243422
GO	cardiac right ventricle formation	1	3	0.0243422
GO	cell proliferation involved in heart morphogenesis	1	3	0.0243422
GO	regulation of semaphorin-plexin signaling pathway	1	3	0.0243422
GO	inward rectifier potassium channel complex	1	3	0.0243422
GO	positive regulation of peptidyl-cysteine S-nitrosylation	1	3	0.0243422
GO	regulation of voltage-gated potassium channel activity involved in ventricular cardiac muscle cell action potential repolarization	1	3	0.0243422
GO	glutamate secretion	2	30	0.0248814
GO	protein phosphatase 2A binding	2	30	0.0248814
GO	protein localization to nucleus	4	135	0.0249143
GO	neuromuscular process	3	77	0.0252407
GO	organic cyclic compound binding	54	5241	0.0258479
GO	regulation of cellular response to heat	3	78	0.0260972
GO	inositol lipid-mediated signaling	3	78	0.0260972
GO	sodium ion transport	4	137	0.0261172
GO	cardiac muscle cell action potential involved in contraction	2	31	0.026457
GO	regulation of membrane repolarization	2	31	0.026457
GO	neuron cellular homeostasis	2	31	0.026457
GO	neutral amino acid transport	2	31	0.026457
GO	regulation of cardiac muscle cell contraction	2	31	0.026457
GO	magnesium ion binding	5	205	0.0267059
GO	supramolecular fiber	10	605	0.0268832
GO	supramolecular polymer	10	605	0.0268832
GO	vacuole	7	357	0.0275334
GO	cortical cytoskeleton	3	80	0.0278567
GO	cellular component disassembly	7	361	0.0290098
GO	negative regulation of cytoskeleton organization	4	142	0.0292754
GO	regulation of cytokinesis	3	82	0.0296779
GO	phosphoprotein binding	3	82	0.0296779
GO	cellular response to catecholamine stimulus	2	33	0.0297256
GO	cellular response to monoamine stimulus	2	33	0.0297256
GO	mRNA transport	4	143	0.0299331
GO	heterocyclic compound binding	53	5168	0.0300759
GO	neuron projection cytoplasm	3	83	0.0306116
GO	nucleolus	12	799	0.0308357
GO	cardiac muscle cell action potential	2	34	0.0314172
GO	axon development	2	34	0.0314172
GO	negative regulation of cysteine-type endopeptidase activity	3	84	0.0315607
GO	presynapse	5	215	0.0318724
GO	cellular component organization or biogenesis	49	4726	0.032013
GO	extraembryonic membrane development	1	4	0.0323249
GO	internode region of axon	1	4	0.0323249
GO	double-stranded RNA adenosine deaminase activity	1	4	0.0323249
GO	peptidoglycan muralytic activity	1	4	0.0323249
GO	methylenetetrahydrofolate dehydrogenase (NADP+) activity	1	4	0.0323249
GO	methylenetetrahydrofolate dehydrogenase [NAD(P)+] activity	1	4	0.0323249
GO	deoxyribonucleoside diphosphate biosynthetic process	1	4	0.0323249
GO	purine deoxyribonucleoside diphosphate metabolic process	1	4	0.0323249
GO	regulation of Rab protein signal transduction	1	4	0.0323249
GO	structural constituent of presynaptic active zone	1	4	0.0323249
GO	GMP biosynthetic process	1	4	0.0323249
GO	guanine metabolic process	1	4	0.0323249
GO	purine nucleobase salvage	1	4	0.0323249
GO	purine ribonucleoside monophosphate catabolic process	1	4	0.0323249
GO	ribonucleoside monophosphate catabolic process	1	4	0.0323249
GO	adenylate cyclase-inhibiting serotonin receptor signaling pathway	1	4	0.0323249
GO	retinal cell apoptotic process	1	4	0.0323249
GO	membrane raft distribution	1	4	0.0323249
GO	hypoxia-inducible factor-1alpha signaling pathway	1	4	0.0323249
GO	pyruvate dehydrogenase (acetyl-transferring) kinase activity	1	4	0.0323249
GO	1-phosphatidylinositol 4-kinase activity	1	4	0.0323249
GO	host cell nuclear part	1	4	0.0323249
GO	MutLalpha complex	1	4	0.0323249
GO	leucine transport	1	4	0.0323249
GO	mitotic sister chromatid separation	1	4	0.0323249
GO	clathrin-sculpted glutamate transport vesicle membrane	1	4	0.0323249
GO	positive regulation of Rac protein signal transduction	1	4	0.0323249
GO	nuclear pore cytoplasmic filaments	1	4	0.0323249
GO	protein localization to plasma membrane raft	1	4	0.0323249
GO	calcium-induced calcium release activity	1	4	0.0323249
GO	positive regulation of the force of heart contraction	1	4	0.0323249
GO	ryanodine-sensitive calcium-release channel activity	1	4	0.0323249
GO	synaptobrevin 2-SNAP-25-syntaxin-1a complex	1	4	0.0323249
GO	negative regulation of cellular respiration	1	4	0.0323249
GO	positive regulation of hydrogen peroxide metabolic process	1	4	0.0323249
GO	regulation of hydrogen peroxide catabolic process	1	4	0.0323249
GO	regulation of serotonin uptake	1	4	0.0323249
GO	positive regulation of protein localization to nucleolus	1	4	0.0323249
GO	RNA-directed RNA polymerase complex	1	4	0.0323249
GO	beta-galactosyl-N-acetylglucosaminylgalactosylglucosyl-ceramide beta-1,3-acetylglucosaminyltransferase activity	1	4	0.0323249
GO	glucose 6-phosphate:inorganic phosphate antiporter activity	1	4	0.0323249
GO	hexose phosphate transmembrane transporter activity	1	4	0.0323249
GO	hexose-phosphate:inorganic phosphate antiporter activity	1	4	0.0323249
GO	organophosphate:inorganic phosphate antiporter activity	1	4	0.0323249
GO	extrinsic component of synaptic vesicle membrane	1	4	0.0323249
GO	chondrocyte development involved in endochondral bone morphogenesis	1	4	0.0323249
GO	apoptotic process involved in heart morphogenesis	1	4	0.0323249
GO	cardiac neural crest cell migration involved in outflow tract morphogenesis	1	4	0.0323249
GO	noradrenergic neuron differentiation	1	4	0.0323249
GO	positive regulation of actin filament-based movement	1	4	0.0323249
GO	positive regulation of cardiac muscle cell contraction	1	4	0.0323249
GO	positive regulation of delayed rectifier potassium channel activity	1	4	0.0323249
GO	positive regulation of nitric oxide mediated signal transduction	1	4	0.0323249
GO	regulation of membrane repolarization during ventricular cardiac muscle cell action potential	1	4	0.0323249
GO	behavior	9	537	0.0323852
GO	cell junction	20	1580	0.0323904
GO	Ras GTPase binding	7	370	0.0325264
GO	supramolecular complex	13	899	0.0327087
GO	presynaptic endocytosis	2	35	0.0331459
GO	synaptic vesicle endocytosis	2	35	0.0331459
GO	regulation of actin filament-based movement	2	35	0.0331459
GO	steroid hormone receptor binding	3	86	0.0335048
GO	plasma membrane bounded cell projection cytoplasm	3	86	0.0335048
GO	nitrogen compound transport	21	1692	0.0343974
GO	solute:cation symporter activity	3	87	0.0344998
GO	filamentous actin	2	36	0.0349111
GO	sarcoplasmic reticulum membrane	2	36	0.0349111
GO	negative regulation of cellular component organization	10	633	0.0350662
GO	intracellular transport	17	1299	0.0361797
GO	regulation of dendrite development	4	152	0.0362457
GO	positive regulation of viral genome replication	2	37	0.036712
GO	phosphatidic acid biosynthetic process	2	37	0.036712
GO	peptidyl-prolyl cis-trans isomerase activity	2	37	0.036712
GO	protein peptidyl-prolyl isomerization	2	37	0.036712
GO	nucleobase metabolic process	2	37	0.036712
GO	response to catecholamine	2	37	0.036712
GO	response to monoamine	2	37	0.036712
GO	polymeric cytoskeletal fiber	9	550	0.0368582
GO	nuclear export	4	154	0.0377452
GO	intermediate filament cytoskeleton organization	2	38	0.038548
GO	phosphatidic acid metabolic process	2	38	0.038548
GO	autophagy of mitochondrion	2	38	0.038548
GO	mitochondrion disassembly	2	38	0.038548
GO	regulation of p38MAPK cascade	2	38	0.038548
GO	positive regulation of heart contraction	2	38	0.038548
GO	positive regulation of protein localization to cilium	1	5	0.0402427
GO	positive regulation of glucokinase activity	1	5	0.0402427
GO	acrosomal vesicle exocytosis	1	5	0.0402427
GO	negative regulation of histone H3-K9 trimethylation	1	5	0.0402427
GO	10-formyltetrahydrofolate metabolic process	1	5	0.0402427
GO	ADP biosynthetic process	1	5	0.0402427
GO	purine deoxyribonucleotide biosynthetic process	1	5	0.0402427
GO	maintenance of presynaptic active zone structure	1	5	0.0402427
GO	spinal cord motor neuron cell fate specification	1	5	0.0402427
GO	purine nucleoside monophosphate catabolic process	1	5	0.0402427
GO	purine ribonucleoside salvage	1	5	0.0402427
GO	membrane raft localization	1	5	0.0402427
GO	protein localization to paranode region of axon	1	5	0.0402427
GO	regulation of axon diameter	1	5	0.0402427
GO	mitochondrial pyruvate dehydrogenase complex	1	5	0.0402427
GO	negative regulation of pyruvate dehydrogenase activity	1	5	0.0402427
GO	regulation of stress granule assembly	1	5	0.0402427
GO	mRNA pseudouridine synthesis	1	5	0.0402427
GO	tRNA pseudouridine synthesis	1	5	0.0402427
GO	anterograde neuronal dense core vesicle transport	1	5	0.0402427
GO	interkinetic nuclear migration	1	5	0.0402427
GO	retrograde neuronal dense core vesicle transport	1	5	0.0402427
GO	regulation of homophilic cell adhesion	1	5	0.0402427
GO	nuclear retention of pre-mRNA at the site of transcription	1	5	0.0402427
GO	transcription export complex 2	1	5	0.0402427
GO	vitamin B6 metabolic process	1	5	0.0402427
GO	inorganic phosphate transmembrane transporter activity	1	5	0.0402427
GO	sodium:phosphate symporter activity	1	5	0.0402427
GO	regulation of endosome size	1	5	0.0402427
GO	protein transport into membrane raft	1	5	0.0402427
GO	cell-cell signaling involved in cardiac conduction	1	5	0.0402427
GO	positive regulation of calcium-transporting ATPase activity	1	5	0.0402427
GO	regulation of mitochondrial electron transport, NADH to ubiquinone	1	5	0.0402427
GO	regulation of RNA interference	1	5	0.0402427
GO	deadenylation-independent decapping of nuclear-transcribed mRNA	1	5	0.0402427
GO	external side of apical plasma membrane	1	5	0.0402427
GO	tubular endosome	1	5	0.0402427
GO	glucose-6-phosphate transport	1	5	0.0402427
GO	hexose phosphate transport	1	5	0.0402427
GO	cardiac neural crest cell development involved in heart development	1	5	0.0402427
GO	regulation of heart rate by chemical signal	1	5	0.0402427
GO	regulation of membrane repolarization during cardiac muscle cell action potential	1	5	0.0402427
GO	intermediate filament-based process	2	39	0.0404184
GO	presynaptic active zone	2	39	0.0404184
GO	catecholamine metabolic process	2	39	0.0404184
GO	catechol-containing compound metabolic process	2	39	0.0404184
GO	DNA biosynthetic process	3	93	0.0407876
GO	cellular component organization	48	4681	0.0408804
GO	regulation of cation transmembrane transport	6	309	0.0416135
GO	regulation of dendrite morphogenesis	3	94	0.0418882
GO	RNA metabolic process	19	1525	0.0420745
GO	negative regulation of histone modification	2	40	0.0423226
GO	regulation of nitric-oxide synthase activity	2	40	0.0423226
GO	small GTPase binding	7	393	0.0427814
GO	regionalization	5	234	0.0433173
GO	positive regulation of cell differentiation	13	938	0.0436086
GO	Hsp90 protein binding	2	41	0.0442598
GO	cis-trans isomerase activity	2	41	0.0442598
GO	regulation of protein-containing complex assembly	6	317	0.046122
GO	protein tyrosine/serine/threonine phosphatase activity	2	42	0.0462293
GO	phosphoprotein phosphatase activity	4	166	0.0474835
GO	growth cone	4	166	0.0474835
GO	positive regulation of hexokinase activity	1	6	0.0480962
GO	regulation of caveolin-mediated endocytosis	1	6	0.0480962
GO	voltage-gated calcium channel activity involved in regulation of cytosolic calcium levels	1	6	0.0480962
GO	voltage-gated calcium channel activity involved in regulation of presynaptic cytosolic calcium levels	1	6	0.0480962
GO	formate metabolic process	1	6	0.0480962
GO	tetrahydrofolate biosynthetic process	1	6	0.0480962
GO	deoxyribonucleoside diphosphate metabolic process	1	6	0.0480962
GO	purine nucleoside diphosphate biosynthetic process	1	6	0.0480962
GO	purine ribonucleoside diphosphate biosynthetic process	1	6	0.0480962
GO	ribonucleoside diphosphate biosynthetic process	1	6	0.0480962
GO	IMP metabolic process	1	6	0.0480962
GO	positive regulation of catecholamine metabolic process	1	6	0.0480962
GO	positive regulation of dopamine metabolic process	1	6	0.0480962
GO	purine nucleotide salvage	1	6	0.0480962
GO	peripheral nervous system axon regeneration	1	6	0.0480962
GO	response to sodium arsenite	1	6	0.0480962
GO	negative regulation of MHC class II biosynthetic process	1	6	0.0480962
GO	snoRNA localization	1	6	0.0480962
GO	exit from host cell	1	6	0.0480962
GO	exit from host	1	6	0.0480962
GO	response to UV-A	1	6	0.0480962
GO	viral release from host cell	1	6	0.0480962
GO	positive regulation of ATP-dependent microtubule motor activity, plus-end-directed	1	6	0.0480962
GO	regulation of ATP-dependent microtubule motor activity, plus-end-directed	1	6	0.0480962
GO	neurotransmitter:sodium symporter activity	1	6	0.0480962
GO	negative regulation of protein export from nucleus	1	6	0.0480962
GO	macropinosome	1	6	0.0480962
GO	pinosome	1	6	0.0480962
GO	regulation of atrial cardiac muscle cell action potential	1	6	0.0480962
GO	catecholamine uptake	1	6	0.0480962
GO	cuprous ion binding	1	6	0.0480962
GO	dopamine uptake	1	6	0.0480962
GO	RNA-directed DNA polymerase activity	1	6	0.0480962
GO	telomerase activity	1	6	0.0480962
GO	negative regulation of vesicle fusion	1	6	0.0480962
GO	spontaneous neurotransmitter secretion	1	6	0.0480962
GO	regulation of secondary heart field cardioblast proliferation	1	6	0.0480962
GO	extrinsic component of organelle membrane	2	43	0.0482306
GO	supramolecular fiber organization	7	405	0.0488823
GO	actin binding	7	406	0.0494145
GO	nucleic acid binding	36	3383	0.0501598
GO	calcium-dependent cell-cell adhesion via plasma membrane cell adhesion molecules	2	44	0.050263
GO	anterograde axonal transport	2	44	0.050263
GO	L-alpha-amino acid transmembrane transport	2	44	0.050263
GO	regulation of cellular localization	13	962	0.051471
GO	regulation of transmembrane transporter activity	5	246	0.0516719
GO	locomotory behavior	4	171	0.0519157
GO	tau protein binding	2	45	0.0523259
GO	cadherin binding	6	328	0.0528018
GO	establishment of localization in cell	24	2090	0.0528841
GO	nuclear receptor binding	3	104	0.0537018
GO	telomere maintenance	3	104	0.0537018
GO	organic substance transport	23	1988	0.0538273
GO	localization	45	4421	0.0542143
GO	site of polarized growth	4	174	0.0546802
GO	regulation of chromosome organization	6	331	0.054721
GO	chorio-allantoic fusion	1	7	0.055886
GO	tRNA-specific adenosine deaminase activity	1	7	0.055886
GO	modulation of inhibitory postsynaptic potential	1	7	0.055886
GO	positive regulation of inhibitory postsynaptic potential	1	7	0.055886
GO	presynaptic active zone organization	1	7	0.055886
GO	aggrephagy	1	7	0.055886
GO	positive regulation of ER-associated ubiquitin-dependent protein catabolic process	1	7	0.055886
GO	photoreceptor ribbon synapse	1	7	0.055886
GO	nucleoside monophosphate catabolic process	1	7	0.055886
GO	intermediate filament bundle assembly	1	7	0.055886
GO	neurofilament cytoskeleton organization	1	7	0.055886
GO	box C/D snoRNP complex	1	7	0.055886
GO	pre-snoRNP complex	1	7	0.055886
GO	pyruvate dehydrogenase complex	1	7	0.055886
GO	myosin light chain binding	1	7	0.055886
GO	sperm connecting piece	1	7	0.055886
GO	positive regulation of microtubule motor activity	1	7	0.055886
GO	proline transport	1	7	0.055886
GO	positive regulation of mitotic cell cycle spindle assembly checkpoint	1	7	0.055886
GO	positive regulation of spindle checkpoint	1	7	0.055886
GO	transcription-dependent tethering of RNA polymerase II gene DNA at nuclear periphery	1	7	0.055886
GO	negative regulation of cytokinesis	1	7	0.055886
GO	cerebellar mossy fiber	1	7	0.055886
GO	nucleolus organization	1	7	0.055886
GO	phosphatidylcholine transporter activity	1	7	0.055886
GO	regulation of synaptic vesicle priming	1	7	0.055886
GO	hair follicle maturation	1	7	0.055886
GO	negative regulation of oxidative phosphorylation	1	7	0.055886
GO	regulation of mitochondrial ATP synthesis coupled electron transport	1	7	0.055886
GO	establishment of protein localization to telomere	1	7	0.055886
GO	histone H4-K12 acetylation	1	7	0.055886
GO	parallel actin filament bundle assembly	1	7	0.055886
GO	phosphate ion transmembrane transporter activity	1	7	0.055886
GO	regulation of cardioblast proliferation	1	7	0.055886
GO	cell projection organization	11	782	0.0559206
GO	SNARE complex	2	47	0.0565405
GO	intermediate filament cytoskeleton	2	47	0.0565405
GO	cell cortex	4	176	0.0565669
GO	cell cycle	7	419	0.0566705
GO	nucleoside-triphosphatase regulator activity	6	334	0.0566822
GO	regulation of transmembrane transport	8	507	0.0567005
GO	nucleocytoplasmic transport	5	253	0.0569527
GO	carboxylic acid transmembrane transport	3	107	0.0575263
GO	organic acid transmembrane transport	3	107	0.0575263
GO	regulation of supramolecular fiber organization	6	337	0.0586854
GO	E-box binding	2	48	0.058691
GO	response to axon injury	2	48	0.058691
GO	regulation of action potential	2	48	0.058691
GO	vacuole organization	3	108	0.0588291
GO	cytoplasm	43	4219	0.059185
GO	nuclear transport	5	256	0.0593079
GO	establishment of protein localization	17	1384	0.0593095
GO	organelle organization	25	2223	0.0594463
GO	regulation of transporter activity	5	257	0.0601052
GO	acidic amino acid transport	2	49	0.0608695
GO	pigment biosynthetic process	2	49	0.0608695
GO	L-amino acid transmembrane transporter activity	2	49	0.0608695
GO	nucleic acid transport	4	181	0.0614355
GO	RNA transport	4	181	0.0614355
GO	cell body	7	428	0.0620641
GO	mitochondrial matrix	6	342	0.0621178
GO	regulation of cytoskeleton organization	8	518	0.0626627
GO	establishment of RNA localization	4	183	0.0634434
GO	spliceosomal complex	4	183	0.0634434
GO	apoptotic process	9	611	0.0635016
GO	adenosine to inosine editing	1	8	0.0636124
GO	motor behavior	1	8	0.0636124
GO	negative regulation of protein kinase activity by regulation of protein phosphorylation	1	8	0.0636124
GO	regulation of protein localization to cilium	1	8	0.0636124
GO	regulation of glucokinase activity	1	8	0.0636124
[truncated: 2,599 more rows]

## Sheet: Terms with Genes_up_p01
Category	Term	Count in Selected Genes	Count in Total Population	P-value	Gene	Title	Symbol
[truncated: 1,845 more rows]

[truncated: 2 more sheets: Enriched GO_down_recur-prog_p01, Terms with Genes_down_p01]
