# Supplementary material for: Global molecular alterations involving recurrence or progression of pediatric brain tumors
Source: Neoplasia. 2021 Dec 3;24(1):22–33. doi: 10.1016/j.neo.2021.11.014 (PMC8649620; doi:10.1016/j.neo.2021.11.014)
Supplement: Supplementary file 4 [file mmc4.xlsx]

## Sheet: gene-level associations
			Pearson's correlation (r) with tumor subset
			1	2	3	4	5
			k5	k5	k5	k5	k5
Entrez ID	Ensembl	Hugo_Symbol	1	2	3	4	5	max	min	t max	p max	in top 200 per subset
6029	ENSG00000276168	RN7SL1	-0.238818	-0.0196138	-0.0243265	-0.0286696	0.285213	0.285213	-0.238818	2.29396	0.0252506	---
6023	ENSG00000269900	RMRP	-0.378041	-0.0586138	0.312933	-0.032475	0.211044	0.312933	-0.378041	2.64	0.010512	---
26834	ENSG00000202538	RNU4-2	-0.231462	-0.0677683	0.137306	0.0654021	0.116597	0.137306	-0.231462	1.10233	0.274648	---
26780	ENSG00000207166	SNORA68	-0.301668	0.0236181	0.030618	-0.0656471	0.2991	0.2991	-0.301668	2.45019	0.0171622	---
6060	ENSG00000207389	RNU1-4	0.0470667	-0.110202	-0.0834539	-0.077887	0.193342	0.193342	-0.110202	1.5193	0.133853	---
692148	ENSG00000239002	SCARNA10	-0.355171	-0.0231955	0.0890597	0.0114601	0.276525	0.276525	-0.355171	2.31036	0.0242655	---
1191	ENSG00000120885	CLU	0.399884	0.134787	0.0678831	-0.159831	-0.393444	0.399884	-0.393444	3.39718	0.00120361	k1
1915	ENSG00000156508	EEF1A1	0.0798283	0.0534454	0.139345	0.0730544	-0.294287	0.139345	-0.294287	1.13875	0.259261	---
2670	ENSG00000131095	GFAP	0.259676	0.450308	-0.0199128	-0.180737	-0.473078	0.450308	-0.473078	3.99198	0.000178517	k2
60	ENSG00000075624	ACTB	0.0449582	0.132771	-0.209502	0.191372	-0.196759	0.191372	-0.209502	1.52859	0.131536	---
2495	ENSG00000167996	FTH1	0.179639	0.0651834	-0.253148	0.193255	-0.229422	0.193255	-0.253148	1.56019	0.12389	---
677768	ENSG00000252481	SCARNA13	-0.256043	0.0330873	0.0140262	-0.118941	0.310759	0.310759	-0.256043	2.5108	0.0147119	---
6678	ENSG00000113140	SPARC	0.252631	-0.135212	0.160538	0.156992	-0.375017	0.252631	-0.375017	2.12845	0.0373472	---
26835	ENSG00000200795	RNU4-1	-0.300477	-0.0833413	0.0979466	0.0293736	0.258068	0.258068	-0.300477	2.11323	0.0386802	---
71	ENSG00000184009	ACTG1	-0.0969158	0.0407018	0.0182629	0.0986069	-0.0551033	0.0986069	-0.0969158	0.773787	0.442045	---
677775	ENSG00000252010	SCARNA5	-0.296421	0.0658651	0.170526	-0.0800903	0.167726	0.170526	-0.296421	1.39453	0.168217	---
2597	ENSG00000111640	GAPDH	0.212402	0.114972	-0.181026	0.00439787	-0.177864	0.212402	-0.181026	1.68678	0.0967538	---
7431	ENSG00000026025	VIM	0.0199515	-0.0136529	-0.0996058	0.302472	-0.222835	0.302472	-0.222835	2.42332	0.0183617	---
618	ENSG00000236824	BCYRN1	0.268142	0.0566334	-0.00100399	-0.17007	-0.138786	0.268142	-0.17007	2.12521	0.0376273	---
100500862	ENSG00000275708	MIR3648-1	-0.151773	-0.0715016	-0.250656	-0.0293727	0.416607	0.416607	-0.250656	3.36111	0.00134402	---
6137	ENSG00000167526	RPL13	0.0917631	0.0105062	-0.00775729	-0.0615681	-0.0306758	0.0917631	-0.0615681	0.718055	0.475465	---
7114	ENSG00000205542	TMSB4X	0.109236	0.16937	-0.0559054	0.112167	-0.325792	0.16937	-0.325792	1.39916	0.166831	---
6171	ENSG00000229117	RPL41	0.15059	-0.118366	0.103997	0.161592	-0.259383	0.161592	-0.259383	1.3068	0.196186	---
2512	ENSG00000087086	FTL	0.24179	-0.063553	-0.189732	0.310553	-0.325335	0.310553	-0.325335	2.56503	0.0127922	---
6232	ENSG00000177954	RPS27	0.111198	-0.0742598	0.179661	0.0417785	-0.20396	0.179661	-0.20396	1.43333	0.156869	---
6168	ENSG00000197756	RPL37A	0.0778576	0.0322295	0.0724363	-0.0360072	-0.120257	0.0778576	-0.120257	0.612533	0.542462	---
1471	ENSG00000101439	CST3	0.356851	-0.00426237	0.0804967	0.0925486	-0.474317	0.356851	-0.474317	3.16588	0.00241361	---
378938	ENSG00000251562	MALAT1	-0.0889427	0.114907	-0.289593	-0.151609	0.329748	0.329748	-0.289593	2.69071	0.00918655	---
7178	ENSG00000133112	TPT1	0.30104	0.000420628	0.0382026	0.151209	-0.452274	0.30104	-0.452274	2.63623	0.0106173	---
567	ENSG00000273686	B2M	0.137936	0.0476094	0.0495102	0.289515	-0.484769	0.289515	-0.484769	2.58527	0.0121361	---
348	ENSG00000130203	APOE	0.279666	0.188073	-0.0551143	-0.00779739	-0.387622	0.279666	-0.387622	2.36951	0.0209912	---
9168	ENSG00000034510	TMSB10	-0.0496917	0.0448867	-0.144274	0.202532	-0.0848082	0.202532	-0.144274	1.59855	0.115088	---
9304	ENSG00000277194	SNORD22	-0.376873	0.045807	-0.0128341	-0.0610331	0.375355	0.375355	-0.376873	3.16498	0.00241998	---
1938	ENSG00000167658	EEF2	-0.27036	0.208513	0.148253	-0.212944	0.153848	0.208513	-0.27036	1.69153	0.0958388	---
5660	ENSG00000197746	PSAP	0.160015	0.17566	0.103603	0.153045	-0.533056	0.17566	-0.533056	1.62154	0.110061	---
6187	ENSG00000140988	RPS2	-0.330691	-0.0172574	0.0756303	0.0720748	0.200047	0.200047	-0.330691	1.65556	0.102947	---
6176	ENSG00000137818	RPLP1	-0.0435546	-0.136389	-0.132074	0.0417019	0.222822	0.222822	-0.136389	1.75671	0.0839851	---
6205	ENSG00000142534	RPS11	0.0757027	-0.0940816	0.123425	0.0251576	-0.0960533	0.123425	-0.0960533	0.968457	0.33664	---
6134	ENSG00000147403	RPL10	0.150873	-0.13273	0.100624	0.0601052	-0.146924	0.150873	-0.146924	1.19128	0.238158	---
23521	ENSG00000142541	RPL13A	0.0071669	-0.0721342	0.0922154	-0.0139988	0.00719204	0.0922154	-0.0721342	0.722107	0.472988	---
6223	ENSG00000105372	RPS19	0.0859901	0.0248696	-0.0178544	-0.0620952	-0.030869	0.0859901	-0.0620952	0.672903	0.503551	---
6124	ENSG00000174444	RPL4	6.2028e-05	0.114735	0.110879	-0.0551929	-0.134067	0.114735	-0.134067	0.90427	0.36941	---
6222	ENSG00000227794	RPS18	0.126725	-0.055287	0.0887319	0.0220491	-0.15154	0.126725	-0.15154	1.00131	0.32063	---
6122	ENSG00000100316	RPL3	0.000839956	0.16133	-0.0254797	-0.0411496	-0.0930729	0.16133	-0.0930729	1.26552	0.210496	---
6143	ENSG00000108298	RPL19	-0.031317	0.0815206	0.0994929	0.0946925	-0.20895	0.0994929	-0.20895	0.794604	0.429924	---
7846	ENSG00000167552	TUBA1A	-0.299736	0.165864	0.239423	0.214881	-0.253635	0.239423	-0.299736	1.96007	0.0545594	---
972	ENSG00000019582	CD74	0.194909	0.069556	-0.0706474	0.223527	-0.408362	0.223527	-0.408362	1.91254	0.0605056	---
6160	ENSG00000071082	RPL31	0.254367	-0.0113191	0.115154	0.0551092	-0.36174	0.254367	-0.36174	2.13098	0.0371292	---
6229	ENSG00000138326	RPS24	-0.0476289	0.0872198	0.178176	0.0347238	-0.198615	0.178176	-0.198615	1.41989	0.160731	---
226	ENSG00000149925	ALDOA	0.183155	-0.045214	-0.200455	0.126127	-0.103983	0.183155	-0.200455	1.46012	0.149387	---
7314	ENSG00000170315	UBB	0.127814	0.0650257	0.193259	0.0112731	-0.329584	0.193259	-0.329584	1.59873	0.115049	---
6132	ENSG00000161016	RPL8	-0.12844	0.0526246	-0.017228	-0.0534106	0.133938	0.133938	-0.12844	1.05483	0.295665	---
6228	ENSG00000186468	RPS23	0.0865711	-0.0965226	0.302734	0.0921146	-0.2973	0.302734	-0.2973	2.4764	0.0160609	---
6235	ENSG00000213741	RPS29	0.165327	-0.103398	0.231908	0.0546245	-0.277185	0.231908	-0.277185	1.88513	0.0641779	---
6141	ENSG00000063177	RPL18	-0.0942796	0.0151146	0.118243	-0.177451	0.157714	0.157714	-0.177451	1.25165	0.215475	---
6161	ENSG00000144713	RPL32	0.0601525	-0.124929	0.162635	0.115632	-0.16764	0.162635	-0.16764	1.28845	0.202455	---
11224	ENSG00000136942	RPL35	-0.0570129	-0.0485537	0.0330153	0.133061	-0.0527782	0.133061	-0.0570129	1.04093	0.302015	---
2752	ENSG00000135821	GLUL	0.341101	0.0709346	-0.0800786	-0.11387	-0.216499	0.341101	-0.216499	2.72881	0.00829345	---
5478	ENSG00000196262	PPIA	-0.138212	0.11157	0.155213	0.170179	-0.249834	0.170179	-0.249834	1.37267	0.174881	---
6154	ENSG00000161970	RPL26	0.129608	0.0958953	0.274345	-0.0634948	-0.347083	0.274345	-0.347083	2.28473	0.02582	---
4637	ENSG00000092841	MYL6	0.00813022	0.0577815	-0.205492	0.393249	-0.28851	0.393249	-0.28851	3.20778	0.00213224	---
6188	ENSG00000149273	RPS3	-0.0860323	-0.0425259	0.129298	-0.062662	0.0860184	0.129298	-0.0860323	1.01361	0.314773	---
6209	ENSG00000115268	RPS15	-0.0876411	0.0810227	-0.00822339	-0.0992132	0.10685	0.10685	-0.0992132	0.838662	0.404934	---
6138	ENSG00000174748	RPL15	-0.0329328	-0.0932499	0.298515	0.0830488	-0.177533	0.298515	-0.177533	2.36911	0.0210123	---
2778	ENSG00000087460	GNAS	-0.196905	0.266023	0.0666241	-0.0370546	-0.0769705	0.266023	-0.196905	2.11919	0.0381528	---
1038	ENSG00000184258	CDR1	-0.0576079	0.0130331	0.0942091	-0.167803	0.133693	0.133693	-0.167803	1.0592	0.293687	---
6175	ENSG00000089157	RPLP0	-0.201512	-0.0381473	0.0364215	0.0871616	0.113269	0.113269	-0.201512	0.903185	0.369981	---
6202	ENSG00000142937	RPS8	-0.223495	-0.0244931	0.231228	-0.0361488	0.0981377	0.231228	-0.223495	1.85282	0.0687477	---
6130	ENSG00000148303	RPL7A	-0.260053	0.120755	0.131435	0.0234878	0.0121784	0.131435	-0.260053	1.06312	0.29192	---
9349	ENSG00000125691	RPL23	-0.0418961	-0.0230918	0.28204	0.052901	-0.193738	0.28204	-0.193738	2.24535	0.0283809	---
6203	ENSG00000170889	RPS9	0.192748	-0.00186128	-0.041381	-0.0272503	-0.121565	0.192748	-0.121565	1.51666	0.134519	---
6189	ENSG00000145425	RPS3A	0.120384	-0.0267191	0.288201	-0.0343141	-0.262387	0.288201	-0.262387	2.33265	0.022982	---
6224	ENSG00000008988	RPS20	0.00173614	-0.0432894	0.247679	0.0243368	-0.163434	0.247679	-0.163434	1.9608	0.0544732	---
6194	ENSG00000137154	RPS6	0.115283	-0.0050932	0.136268	0.134194	-0.329	0.136268	-0.329	1.12703	0.264144	---
6157	ENSG00000166441	RPL27A	-0.0228464	-0.172317	0.0488748	0.294388	-0.135015	0.294388	-0.172317	2.33416	0.0228972	---
6142	ENSG00000105640	RPL18A	0.061241	-0.161581	0.0167486	-0.0737013	0.151587	0.151587	-0.161581	1.1997	0.234896	---
6169	ENSG00000172809	RPL38	-0.0471974	0.0242269	0.089193	-0.0430167	-0.00195533	0.089193	-0.0471974	0.697397	0.488204	---
6156	ENSG00000156482	RPL30	0.143451	-0.0738231	0.25032	0.00821698	-0.253312	0.25032	-0.253312	2.02098	0.0476768	---
3021	ENSG00000132475	H3F3B	-0.0596005	0.0845216	-0.0754269	0.0830313	-0.0480156	0.0845216	-0.0754269	0.662021	0.510451	---
3312	ENSG00000109971	HSPA8	0.0615845	0.0440311	0.205662	0.0376911	-0.282678	0.205662	-0.282678	1.67457	0.0991389	---
6218	ENSG00000182774	RPS17	-0.0440752	-0.109035	0.238493	0.122223	-0.146579	0.238493	-0.146579	1.88303	0.0644671	---
6158	ENSG00000108107	RPL28	-0.208043	-0.0277771	-0.000412264	-0.0556119	0.272657	0.272657	-0.208043	2.17716	0.0333476	---
1937	ENSG00000254772	EEF1G	-0.182452	0.131998	0.0776612	-0.0730674	0.0606238	0.131998	-0.182452	1.04854	0.298528	---
7531	ENSG00000108953	YWHAE	0.0363348	0.389525	0.227484	-0.0763809	-0.487217	0.389525	-0.487217	3.48374	0.000921171	k2
6170	ENSG00000198918	RPL39	0.0590098	-0.121833	0.270802	0.0676862	-0.201758	0.270802	-0.201758	2.15944	0.0347572	---
6217	ENSG00000105193	RPS16	-0.00460099	-0.070403	0.0767058	-0.0375699	0.0502342	0.0767058	-0.070403	0.600581	0.550344	---
6136	ENSG00000197958	RPL12	0.000415241	-0.0143208	0.113929	0.0369951	-0.104663	0.113929	-0.104663	0.894732	0.374447	---
3178	ENSG00000135486	HNRNPA1	-0.251492	0.230736	0.0969479	-0.132511	0.0758639	0.230736	-0.251492	1.86195	0.0674295	---
26986	ENSG00000070756	PABPC1	-0.312092	0.115531	-0.0771522	-0.0221137	0.259569	0.259569	-0.312092	2.13388	0.0368815	---
3106	ENSG00000234745	HLA-B	0.190187	0.0276262	-0.232197	0.286187	-0.308198	0.286187	-0.308198	2.34956	0.0220488	---
5315	ENSG00000067225	PKM	0.0869178	0.184571	-0.103771	0.00866685	-0.185762	0.184571	-0.185762	1.46708	0.147491	---
25873	ENSG00000130255	RPL36	0.0226409	-0.0454702	0.0879454	-0.15366	0.104491	0.104491	-0.15366	0.825909	0.412075	---
6204	ENSG00000124614	RPS10	-0.0619536	-0.0165431	0.165687	0.0913175	-0.133864	0.165687	-0.133864	1.30581	0.19652	---
6147	ENSG00000198242	RPL23A	-0.145391	-0.0144171	0.164501	0.0966764	-0.06253	0.164501	-0.145391	1.29859	0.198971	---
6135	ENSG00000142676	RPL11	0.0679324	-0.00891018	0.196078	0.107526	-0.29914	0.196078	-0.29914	1.60491	0.113679	---
9445	ENSG00000136156	ITM2B	0.257835	0.099876	0.159528	0.124104	-0.566279	0.257835	-0.566279	2.44325	0.0174653	---
6155	ENSG00000131469	RPL27	0.0567726	-0.0997736	0.192662	0.0262306	-0.124176	0.192662	-0.124176	1.51648	0.134564	---
5757	ENSG00000187514	PTMA	-0.221562	0.212527	-0.19081	-0.0736477	0.216505	0.216505	-0.221562	1.73405	0.0879604	---
6234	ENSG00000233927	RPS28	-0.0211413	-0.0450552	-0.047799	-0.125291	0.215721	0.215721	-0.125291	1.69821	0.0945637	---
6210	ENSG00000134419	RPS15A	0.0788582	-0.133333	0.259559	0.0900283	-0.222742	0.259559	-0.222742	2.07946	0.0417858	---
10376	ENSG00000123416	TUBA1B	-0.234082	-0.0271372	0.0462385	0.203582	0.0150309	0.203582	-0.234082	1.63546	0.107102	---
8363	ENSG00000197238	HIST1H4J	-0.474715	-0.0395978	0.23689	-0.0387959	0.344183	0.344183	-0.474715	3.05424	0.00334256	---
975	ENSG00000110651	CD81	0.289378	0.0934768	0.288761	-0.018611	-0.546653	0.289378	-0.546653	2.6991	0.00898261	---
6181	ENSG00000177600	RPLP2	-0.0958905	-0.060559	-0.150565	0.145448	0.115241	0.145448	-0.150565	1.14909	0.255007	---
6129	ENSG00000147604	RPL7	-0.0267385	0.0499489	0.229183	0.0472101	-0.232139	0.229183	-0.232139	1.84025	0.0705973	---
1152	ENSG00000166165	CKB	0.0853742	0.213573	0.33137	-0.331096	-0.200949	0.33137	-0.331096	2.74278	0.00798618	---
6227	ENSG00000171858	RPS21	0.220399	-0.141587	0.104986	-0.0309767	-0.119486	0.220399	-0.141587	1.73889	0.0870984	---
6167	ENSG00000145592	RPL37	0.192985	-0.0838596	0.166029	-0.0177116	-0.20441	0.192985	-0.20441	1.53977	0.128788	---
6206	ENSG00000112306	RPS12	0.208428	-0.116567	0.119972	0.0776149	-0.246154	0.208428	-0.246154	1.67956	0.098159	---
6159	ENSG00000162244	RPL29	0.0102924	-0.167014	0.128162	0.00825223	0.0452916	0.128162	-0.167014	1.01524	0.314002	---
351	ENSG00000142192	APP	0.113132	0.30253	-0.0592971	-0.184276	-0.167629	0.30253	-0.184276	2.404	0.0192697	---
1072	ENSG00000172757	CFL1	-0.117717	0.186852	-0.218836	0.257934	-0.152633	0.257934	-0.218836	2.06457	0.0432221	---
7311	ENSG00000221983	UBA52	0.134545	-0.133402	0.0517611	0.187536	-0.217552	0.187536	-0.217552	1.50064	0.138606	---
1655	ENSG00000108654	DDX5	-0.239365	0.13974	0.124031	-0.0846601	0.0839321	0.13974	-0.239365	1.12408	0.265382	---
6233	ENSG00000143947	RPS27A	0.186627	-0.0163278	0.254203	0.00485996	-0.346503	0.254203	-0.346503	2.11651	0.0383897	---
967	ENSG00000135404	CD63	0.135905	0.0178307	0.00910824	0.22542	-0.364807	0.22542	-0.364807	1.8909	0.0633887	---
6128	ENSG00000089009	RPL6	-0.243792	-0.0247032	0.246426	0.0477133	0.0261327	0.246426	-0.243792	1.98453	0.0516999	---
3105	ENSG00000206503	HLA-A	0.181698	0.0524291	-0.104218	0.179431	-0.313801	0.181698	-0.313801	1.4946	0.140175	---
6139	ENSG00000265681	RPL17	0.0334093	-0.00243995	0.163055	0.0922929	-0.234667	0.163055	-0.234667	1.31009	0.195079	---
6164	ENSG00000109475	RPL34	0.171915	-0.0714055	0.235973	0.0782088	-0.338514	0.235973	-0.338514	1.95864	0.0547308	---
7316	ENSG00000150991	UBC	0.308193	0.0412768	-0.215981	0.196271	-0.356429	0.308193	-0.356429	2.57627	0.0124241	---
6208	ENSG00000164587	RPS14	0.156219	-0.10404	0.171749	0.0584145	-0.228306	0.171749	-0.228306	1.37779	0.173301	---
4666	ENSG00000196531	NACA	-0.0691521	-0.0530667	0.276141	0.0428557	-0.126676	0.276141	-0.126676	2.17424	0.0335761	---
10209	ENSG00000173812	EIF1	0.123429	-0.0149965	-0.0841529	0.0929045	-0.128786	0.123429	-0.128786	0.972103	0.334838	---
4946	ENSG00000104904	OAZ1	0.197035	-0.117254	-0.180988	0.275215	-0.206361	0.275215	-0.206361	2.19678	0.0318458	---
6144	ENSG00000122026	RPL21	0.254017	-0.0891392	0.231083	0.0802545	-0.396781	0.254017	-0.396781	2.16135	0.0346024	---
4736	ENSG00000198755	RPL10A	-0.0621842	-0.111823	0.237431	0.04895	-0.0563999	0.237431	-0.111823	1.8661	0.066837	---
6133	ENSG00000163682	RPL9	0.0772623	-0.0563361	0.263417	0.0649414	-0.271667	0.263417	-0.271667	2.13775	0.0365529	---
6165	ENSG00000182899	RPL35A	0.132266	-0.216498	0.278068	0.0385724	-0.159293	0.278068	-0.216498	2.22454	0.0298224	---
6152	ENSG00000114391	RPL24	0.0905554	-0.176474	0.296367	-0.0493652	-0.0869469	0.296367	-0.176474	2.35161	0.021938	---
10169	ENSG00000140264	SERF2	0.157438	-0.192994	-0.0608742	0.403924	-0.308784	0.403924	-0.308784	3.31683	0.00153754	k4
2197	ENSG00000149806	FAU	0.203288	-0.0881139	-0.0521949	0.0237602	-0.0920875	0.203288	-0.0920875	1.5945	0.115992	---
811	ENSG00000179218	CALR	-0.0122836	0.0683545	0.0201365	0.116301	-0.177748	0.116301	-0.177748	0.923038	0.359624	---
11337	ENSG00000170296	GABARAP	0.207384	-0.0112497	0.119581	0.212819	-0.47195	0.212819	-0.47195	1.88535	0.0641481	---
8682	ENSG00000162734	PEA15	0.178779	0.303558	0.0327546	-0.00770841	-0.46472	0.303558	-0.46472	2.67755	0.0095149	---
801	ENSG00000198668	CALM1	0.0279358	0.182315	0.320035	-0.0481221	-0.380574	0.320035	-0.380574	2.70294	0.0088906	---
4869	ENSG00000181163	NPM1	-0.121722	0.164695	0.201897	0.0315648	-0.215869	0.201897	-0.215869	1.61494	0.111485	---
1982	ENSG00000110321	EIF4G2	-0.427502	0.0617799	-0.0371227	0.188745	0.186546	0.188745	-0.427502	1.63067	0.108114	---
6125	ENSG00000122406	RPL5	-0.0374679	-0.0647024	0.360361	0.0326995	-0.196422	0.360361	-0.196422	2.87043	0.00562705	---
2023	ENSG00000074800	ENO1	0.169239	0.0108042	-0.122346	0.0255184	-0.103428	0.169239	-0.122346	1.3318	0.18788	---
6193	ENSG00000083845	RPS5	0.00730917	-0.117184	0.147565	-0.029815	0.0240874	0.147565	-0.117184	1.16051	0.250362	---
6230	ENSG00000118181	RPS25	0.0802137	-0.0483474	0.260413	0.0294904	-0.24581	0.260413	-0.24581	2.09827	0.04003	---
5094	ENSG00000197111	PCBP2	-0.29072	-0.0887046	0.0952201	0.00937616	0.275051	0.275051	-0.29072	2.24519	0.0283913	---
3326	ENSG00000096384	HSP90AB1	0.0144258	0.172474	0.0792895	-0.134001	-0.103024	0.172474	-0.134001	1.35932	0.179048	---
3921	ENSG00000168028	RPSA	-0.0951055	-0.154069	0.152345	0.114325	0.0124748	0.152345	-0.154069	1.20423	0.233152	---
6173	ENSG00000241343	RPL36A	-0.109324	-0.0431393	0.216692	-0.00886024	-0.00624072	0.216692	-0.109324	1.70262	0.0937297	---
3008	ENSG00000168298	HIST1H1E	-0.428634	0.00238207	0.103768	-0.0593208	0.378029	0.378029	-0.428634	3.26793	0.00178173	---
3320	ENSG00000080824	HSP90AA1	0.205207	0.162967	-0.0663364	0.0179461	-0.311541	0.205207	-0.311541	1.68666	0.0967777	---
2823	ENSG00000150625	GPM6A	0.04512	0.322439	0.383677	-0.372905	-0.262571	0.383677	-0.372905	3.22956	0.00199842	---
347733	ENSG00000137285	TUBB2B	-0.166719	0.335644	0.0121963	0.00780571	-0.173313	0.335644	-0.173313	2.66175	0.00992357	k2
5730	ENSG00000107317	PTGDS	0.288344	-0.180816	-0.00918643	-0.0289587	-0.0656786	0.288344	-0.180816	2.28978	0.0255073	---
81618	ENSG00000135916	ITM2C	0.182231	0.209065	0.168924	-0.15776	-0.335076	0.209065	-0.335076	1.73303	0.0881426	---
4282	ENSG00000240972	MIF	0.0108505	-0.206123	-0.148543	0.0949157	0.198139	0.198139	-0.206123	1.58148	0.118941	---
3956	ENSG00000100097	LGALS1	0.286892	-0.0914246	-0.206527	0.280475	-0.300501	0.286892	-0.300501	2.34928	0.0220642	---
6201	ENSG00000171863	RPS7	-0.0249765	-0.0426222	0.242394	0.0119987	-0.12362	0.242394	-0.12362	1.90779	0.0611284	---
3107	ENSG00000204525	HLA-C	0.158142	-0.00566629	-0.175036	0.308773	-0.310295	0.308773	-0.310295	2.53681	0.0137611	---
826	ENSG00000126247	CAPNS1	-0.081215	0.0515655	0.0887134	0.182755	-0.211036	0.182755	-0.211036	1.46025	0.149353	---
9444	ENSG00000112531	QKI	-0.125694	0.212365	0.190213	0.0799138	-0.294239	0.212365	-0.294239	1.73545	0.0877102	---
6709	ENSG00000197694	SPTAN1	0.0050188	0.331634	0.00665912	-0.169094	-0.156294	0.331634	-0.169094	2.62798	0.0108506	k2
3006	ENSG00000187837	HIST1H1C	-0.470066	-0.00546684	0.124509	-0.017155	0.368598	0.368598	-0.470066	3.26166	0.00181554	---
4904	ENSG00000065978	YBX1	-0.503437	0.125352	0.0173995	0.128767	0.215961	0.215961	-0.503437	1.95214	0.0555163	---
6207	ENSG00000110700	RPS13	0.0852066	-0.136123	0.241197	0.0861802	-0.209117	0.241197	-0.209117	1.9264	0.058717	---
10410	ENSG00000142089	IFITM3	0.3382	-0.137425	-0.176421	0.0850184	-0.14049	0.3382	-0.176421	2.68352	0.0093648	---
1363	ENSG00000109472	CPE	0.303828	0.160527	0.371951	-0.309092	-0.405046	0.371951	-0.405046	3.17734	0.00233338	---
821	ENSG00000127022	CANX	-0.0851696	0.296897	0.130993	0.0380322	-0.327746	0.296897	-0.327746	2.4544	0.0169808	---
6191	ENSG00000198034	RPS4X	-0.0149653	-0.0708173	0.272583	-0.0581264	-0.0615338	0.272583	-0.0708173	2.1343	0.0368455	---
718	ENSG00000125730	C3	0.230165	0.197149	-0.0978961	0.0918901	-0.414363	0.230165	-0.414363	1.9752	0.0527757	---
4131	ENSG00000131711	MAP1B	-0.0211126	0.174524	-0.00748602	0.0616061	-0.196064	0.174524	-0.196064	1.39006	0.169563	---
7009	ENSG00000139644	TMBIM6	0.00217699	0.0253102	0.374195	0.27477	-0.558157	0.374195	-0.558157	3.52227	0.000816815	---
6500	ENSG00000113558	SKP1	0.0818211	0.12919	0.349919	0.0842333	-0.529271	0.349919	-0.529271	3.2211	0.00204942	---
93621	ENSG00000179010	MRFAP1	0.0324935	0.29905	-0.182277	-0.217478	0.0310789	0.29905	-0.217478	2.39293	0.0198079	---
1410	ENSG00000109846	CRYAB	0.446685	0.0774853	-0.0901334	-0.098449	-0.328221	0.446685	-0.328221	3.69333	0.000474899	k1
79144	ENSG00000125534	PPDPF	-0.0279119	-0.0920509	0.0363924	0.0752022	0.0134293	0.0752022	-0.0920509	0.589852	0.557469	---
1508	ENSG00000164733	CTSB	0.226845	-0.0563937	-0.03314	0.214566	-0.339477	0.226845	-0.339477	1.88357	0.0643922	---
9045	ENSG00000188846	RPL14	-0.089889	-0.0868174	0.125443	0.0596093	0.016783	0.125443	-0.089889	0.983726	0.329136	---
1936	ENSG00000273594	EEF1D	-0.0834112	0.0333548	-0.21302	-0.171331	0.363977	0.363977	-0.21302	2.90953	0.00504502	---
682	ENSG00000172270	BSG	-0.177444	0.13245	0.370991	-0.261743	0.0239705	0.370991	-0.261743	3.0022	0.00388119	---
5216	ENSG00000108518	PFN1	-0.0599456	-0.0239654	-0.286231	0.227795	0.0671005	0.227795	-0.286231	1.85683	0.0681661	---
6277	ENSG00000197956	S100A6	0.467507	-0.00800525	-0.19999	0.145076	-0.421376	0.467507	-0.421376	4.02624	0.000159176	k1
6696	ENSG00000118785	SPP1	0.169765	-0.0882025	0.0376964	0.0835506	-0.182846	0.169765	-0.182846	1.34865	0.182437	---
1808	ENSG00000092964	DPYSL2	0.180305	0.27684	0.0929739	-0.347189	-0.160536	0.27684	-0.347189	2.30561	0.0245477	---
5763	ENSG00000159335	PTMS	-0.227883	0.0337353	-0.20781	-0.201139	0.522648	0.522648	-0.227883	4.19232	9.07045e-05	k5
3945	ENSG00000111716	LDHB	0.0615297	0.153449	0.271803	-0.0102796	-0.38629	0.271803	-0.38629	2.3015	0.0247937	---
3043	ENSG00000244734	HBB	0.175869	-0.295705	-0.0245488	0.235322	-0.0956216	0.235322	-0.295705	1.92396	0.0590282	---
8404	ENSG00000152583	SPARCL1	0.31615	-0.0407057	0.181659	0.04335	-0.428645	0.31615	-0.428645	2.73302	0.00819963	---
1327	ENSG00000131143	COX4I1	0.1431	-0.0705527	0.161131	0.104224	-0.283329	0.161131	-0.283329	1.31224	0.194355	---
1509	ENSG00000117984	CTSD	0.0630203	-0.0768557	-0.155042	0.354312	-0.213604	0.354312	-0.213604	2.83264	0.00624793	---
7167	ENSG00000111669	TPI1	0.106551	0.0423583	-0.172002	-0.0866249	0.0684784	0.106551	-0.172002	0.844777	0.401536	---
3183	ENSG00000092199	HNRNPC	-0.0213888	0.22881	0.11596	-0.0474187	-0.231274	0.22881	-0.231274	1.83686	0.0711033	---
5204	ENSG00000123349	PFDN5	0.205812	-0.0130088	0.143908	0.0341195	-0.31574	0.205812	-0.31574	1.6941	0.0953469	---
10983	ENSG00000118816	CCNI	0.0117159	0.00855543	-0.147414	-0.239832	0.316652	0.316652	-0.239832	2.54748	0.0133872	---
4735	ENSG00000168385	43710	-0.123989	0.26719	0.340556	0.0241067	-0.40204	0.340556	-0.40204	2.90494	0.00511036	---
3190	ENSG00000165119	HNRNPK	-0.407993	0.138259	0.341353	0.0648751	-0.0576435	0.341353	-0.407993	2.92015	0.00489695	---
1153	ENSG00000099622	CIRBP	-0.0590817	0.237615	0.142024	-0.228479	-0.0503022	0.237615	-0.228479	1.90626	0.0613312	---
3315	ENSG00000106211	HSPB1	0.184373	-0.0574508	-0.120449	0.00765064	-0.0383444	0.184373	-0.120449	1.45056	0.152026	---
6285	ENSG00000160307	S100B	0.332713	0.231717	0.0935493	-0.0236315	-0.569728	0.332713	-0.569728	3.16192	0.00244193	---
3040	ENSG00000188536	HBA2	0.136117	-0.25174	-0.0517605	0.200059	-0.0462125	0.200059	-0.25174	1.61451	0.111578	---
1337	ENSG00000111775	COX6A1	0.121047	-0.015864	0.274886	0.0193205	-0.31471	0.274886	-0.31471	2.26186	0.0272813	---
54543	ENSG00000196683	TOMM7	0.313151	-0.00811066	0.181433	0.0657047	-0.477348	0.313151	-0.477348	2.78337	0.00715226	---
166	ENSG00000104964	AES	-0.046468	-0.0188707	-0.0333379	-0.116702	0.196279	0.196279	-0.116702	1.54353	0.127874	---
5037	ENSG00000089220	PEBP1	0.356421	0.143143	0.253961	-0.0668273	-0.583981	0.356421	-0.583981	3.42923	0.00109061	---
388	ENSG00000143878	RHOB	0.244246	-0.0860279	0.184676	-0.122486	-0.163445	0.244246	-0.163445	1.93363	0.0578027	---
780	ENSG00000223680	DDR1	0.0873482	0.382544	0.285609	-0.386581	-0.273845	0.382544	-0.386581	3.23963	0.00193927	k2
2824	ENSG00000046653	GPM6B	0.0945834	0.291478	0.16778	-0.00128295	-0.478836	0.291478	-0.478836	2.59312	0.0118899	---
9551	ENSG00000241468	ATP5J2	-0.117728	0.0505328	0.258067	0.107023	-0.22607	0.258067	-0.22607	2.06913	0.0427777	---
3490	ENSG00000163453	IGFBP7	0.0670771	-0.17012	0.0780841	0.312049	-0.258617	0.312049	-0.258617	2.52301	0.0142583	---
1973	ENSG00000161960	EIF4A1	-0.213254	0.0842402	-0.00519519	0.0546413	0.0715084	0.0842402	-0.213254	0.673428	0.503219	---
805	ENSG00000143933	CALM2	0.0454177	0.152515	0.277611	0.0426503	-0.42519	0.277611	-0.42519	2.39554	0.0196798	---
4691	ENSG00000115053	NCL	-0.286292	0.362372	0.00615764	-0.129428	0.0484399	0.362372	-0.286292	2.95386	0.00445293	k2
3187	ENSG00000169045	HNRNPH1	-0.237488	0.197633	-0.184887	-0.303347	0.460272	0.460272	-0.303347	3.7726	0.000367675	---
7534	ENSG00000164924	YWHAZ	-0.212921	0.175114	0.129004	0.0341466	-0.0906043	0.175114	-0.212921	1.39979	0.166643	---
8655	ENSG00000088986	DYNLL1	0.180125	-0.0843386	0.211788	-0.00365093	-0.238476	0.211788	-0.238476	1.70326	0.0936103	---
4504	ENSG00000087250	MT3	0.30418	0.268804	0.072951	-0.20186	-0.392581	0.30418	-0.392581	2.5831	0.0122051	---
2879	ENSG00000167468	GPX4	0.137676	-0.0856931	0.0712531	0.046321	-0.144015	0.137676	-0.144015	1.08661	0.281485	---
2934	ENSG00000148180	GSN	0.422057	-0.357802	0.0312908	0.0149805	-0.0966382	0.422057	-0.357802	3.53007	0.000797117	k1
6711	ENSG00000115306	SPTBN1	-0.0104548	0.215749	0.216905	-0.13359	-0.219875	0.216905	-0.219875	1.73658	0.08751	---
1173	ENSG00000161203	AP2M1	-0.00630621	0.014107	0.11162	0.0298726	-0.116373	0.11162	-0.116373	0.877745	0.383526	---
51142	ENSG00000106153	CHCHD2	0.0718666	0.0240948	0.240146	-0.0174504	-0.245934	0.240146	-0.245934	1.93503	0.0576265	---
2534	ENSG00000010810	FYN	-0.0133103	0.145224	0.0707343	-0.159297	-0.0215656	0.145224	-0.159297	1.14891	0.25508	---
10933	ENSG00000185787	MORF4L1	-0.194173	0.253266	0.293583	0.0598381	-0.324056	0.293583	-0.324056	2.42375	0.0183419	---
6231	ENSG00000197728	RPS26	-0.213962	-0.138644	0.229167	0.135568	0.0328827	0.229167	-0.213962	1.83228	0.071792	---
65108	ENSG00000175130	MARCKSL1	-0.355694	0.0691699	0.199939	-0.234035	0.345559	0.345559	-0.355694	2.88776	0.00536188	---
203068	ENSG00000224156	TUBB	-0.540992	0.0143476	0.163553	0.112004	0.264566	0.264566	-0.540992	2.45691	0.0168738	---
1351	ENSG00000176340	COX8A	0.0767218	-0.0746231	0.221884	0.154226	-0.309453	0.221884	-0.309453	1.82242	0.0732934	---
3727	ENSG00000130522	JUND	0.0123636	-0.0918957	-0.0051959	-0.1062	0.179126	0.179126	-0.1062	1.40698	0.164509	---
506	ENSG00000110955	ATP5B	-0.105795	-0.0554315	0.310538	0.0668697	-0.138181	0.310538	-0.138181	2.44887	0.0172194	---
3151	ENSG00000198830	HMGN2	-0.404285	-0.0039091	0.240416	0.110952	0.0999522	0.240416	-0.404285	2.05297	0.0443716	---
10099	ENSG00000140391	TSPAN3	0.0382236	0.0674008	0.4039	0.0306396	-0.419078	0.4039	-0.419078	3.47437	0.000948399	k3
57447	ENSG00000165795	NDRG2	0.437351	-0.00943391	0.17834	-0.0908193	-0.439857	0.437351	-0.439857	3.80352	0.000332495	k1
5479	ENSG00000166794	PPIB	-0.125596	-0.14835	0.256829	0.23015	-0.150558	0.256829	-0.150558	2.02903	0.0468258	---
92154	ENSG00000132613	MTSS1L	0.152268	0.312251	0.032242	-0.33663	-0.133629	0.312251	-0.33663	2.58991	0.0119899	---
387	ENSG00000067560	RHOA	0.155866	-0.0690084	-0.318691	0.34503	-0.180201	0.34503	-0.318691	2.84301	0.00607152	---
3925	ENSG00000117632	STMN1	-0.428584	0.196634	0.215319	-0.24148	0.290826	0.290826	-0.428584	2.51402	0.014591	---
4502	ENSG00000125148	MT2A	0.334309	-0.0360367	-0.100577	0.00390069	-0.208416	0.334309	-0.208416	2.66966	0.00971698	---
4035	ENSG00000123384	LRP1	0.181306	-0.161063	0.128496	-0.103232	-0.0129951	0.181306	-0.161063	1.43478	0.156458	---
3039	ENSG00000206172	HBA1	0.127637	-0.289059	-0.0343478	0.208706	-0.0244622	0.208706	-0.289059	1.70273	0.0937094	---
2923	ENSG00000167004	PDIA3	0.0620693	0.113048	-0.0542535	0.0545576	-0.175746	0.113048	-0.175746	0.896889	0.373304	---
3181	ENSG00000122566	HNRNPA2B1	-0.158493	0.28455	-0.107791	-0.149918	0.103816	0.28455	-0.158493	2.25086	0.0280094	---
5573	ENSG00000108946	PRKAR1A	-0.138515	0.324859	0.213378	-0.0426237	-0.286593	0.324859	-0.286593	2.64832	0.0102832	---
2664	ENSG00000203879	GDI1	0.248917	0.353994	-0.0829884	-0.427755	-0.0920627	0.353994	-0.427755	3.05874	0.00329936	k2
2782	ENSG00000078369	GNB1	-0.369004	0.251097	0.0196441	-0.0368191	0.130603	0.251097	-0.369004	2.11004	0.0389646	---
2353	ENSG00000170345	FOS	0.225083	-0.282669	-0.171875	0.200418	-0.0137897	0.225083	-0.282669	1.83269	0.07173	---
1495	ENSG00000044115	CTNNA1	-0.116839	0.240431	0.11691	0.107148	-0.301651	0.240431	-0.301651	1.96957	0.0534333	---
334	ENSG00000084234	APLP2	0.255347	0.0604161	-0.0152539	0.103864	-0.381756	0.255347	-0.381756	2.15774	0.0348947	---
5034	ENSG00000185624	P4HB	-0.0339904	0.00879075	-0.231654	0.0475048	0.145309	0.145309	-0.231654	1.16663	0.2479	---
498	ENSG00000152234	ATP5A1	-0.149686	0.0848553	0.346537	0.0828721	-0.269075	0.346537	-0.269075	2.81018	0.00664625	---
51669	ENSG00000133872	SARAF	0.184345	0.125862	0.297286	0.0253186	-0.527224	0.297286	-0.527224	2.7325	0.00821114	---
3020	ENSG00000163041	H3F3A	-0.301775	0.0163269	0.272626	0.120862	-0.0468873	0.272626	-0.301775	2.2334	0.0292007	---
1622	ENSG00000155368	DBI	0.20787	0.166734	0.0596282	0.0115295	-0.402337	0.20787	-0.402337	1.77339	0.0811567	---
396	ENSG00000141522	ARHGDIA	-0.0331309	0.0974273	-0.331122	-0.0723844	0.248426	0.248426	-0.331122	2.05627	0.0440419	---
7184	ENSG00000166598	HSP90B1	0.0732083	0.0301263	-0.0301629	0.055817	-0.127605	0.0732083	-0.127605	0.576488	0.566407	---
10972	ENSG00000170348	TMED10	0.031557	0.00997278	0.354453	0.2206	-0.505221	0.354453	-0.505221	3.20788	0.00213157	---
527	ENSG00000185883	ATP6V0C	0.0521674	0.00526646	-0.0425691	0.014924	-0.0369163	0.0521674	-0.0425691	0.40781	0.684841	---
8878	ENSG00000161011	SQSTM1	0.397358	-0.0422656	-0.297055	0.0557868	-0.168943	0.397358	-0.297055	3.25018	0.00187908	k1
2316	ENSG00000196924	FLNA	0.161235	0.0559854	-0.239687	0.0382999	-0.0654801	0.161235	-0.239687	1.2971	0.199481	---
4684	ENSG00000149294	NCAM1	-0.0030205	-0.00550132	0.283691	-0.124913	-0.0775947	0.283691	-0.124913	2.23319	0.0292156	---
5052	ENSG00000117450	PRDX1	0.0208329	0.0308363	0.257013	0.148212	-0.375158	0.257013	-0.375158	2.1655	0.0342688	---
5250	ENSG00000075415	SLC25A3	-0.144892	-0.114704	0.268203	0.141808	-0.0877341	0.268203	-0.144892	2.11707	0.0383399	---
689	ENSG00000145741	BTF3	-0.0929568	0.00602663	0.251186	-0.00847084	-0.0924443	0.251186	-0.0929568	1.97035	0.0533413	---
1266	ENSG00000117519	CNN3	0.151155	0.114737	0.108995	0.185638	-0.5032	0.185638	-0.5032	1.67777	0.0985095	---
3146	ENSG00000189403	HMGB1	-0.343488	0.226652	0.215668	0.0506066	-0.0954214	0.226652	-0.343488	1.88489	0.0642111	---
4134	ENSG00000047849	MAP4	0.167223	0.249465	-0.174108	0.180481	-0.434073	0.249465	-0.434073	2.16276	0.034489	---
989	ENSG00000122545	43715	0.0218737	0.335511	0.0018856	0.0420472	-0.373785	0.335511	-0.373785	2.82521	0.00637721	k2
23646	ENSG00000105223	PLD3	-0.0462109	-0.169948	0.320844	-0.136096	0.0993044	0.320844	-0.169948	2.54286	0.0135478	---
8721	ENSG00000107223	EDF1	-0.0137637	0.00737315	0.159809	-0.125399	0.0103295	0.159809	-0.125399	1.25808	0.213156	---
3069	ENSG00000115677	HDLBP	-0.108469	0.0166605	0.181476	-0.0235736	-0.0231537	0.181476	-0.108469	1.42579	0.159028	---
375	ENSG00000143761	ARF1	-0.161818	-0.120611	-0.0484246	0.159278	0.145411	0.159278	-0.161818	1.26062	0.212247	---
8338	ENSG00000184260	HIST2H2AC	-0.401187	-0.0791563	0.15445	0.00655997	0.328802	0.328802	-0.401187	2.80353	0.00676858	---
7077	ENSG00000035862	TIMP2	-0.116604	-0.159104	0.208182	0.280208	-0.161608	0.280208	-0.161608	2.21765	0.0303139	---
1350	ENSG00000127184	COX7C	0.119078	-0.0738815	0.351878	0.086232	-0.378435	0.351878	-0.378435	2.96907	0.00426511	---
9612	ENSG00000196498	NCOR2	0.0305526	-0.0586901	-0.159994	-0.338814	0.465279	0.465279	-0.338814	3.86239	0.000274231	---
27122	ENSG00000050165	DKK3	0.337095	0.0987107	0.205533	-0.216879	-0.346424	0.337095	-0.346424	2.80659	0.00671208	---
51386	ENSG00000100129	EIF3L	-0.164921	-0.0632821	0.329361	0.0621061	-0.0849519	0.329361	-0.164921	2.60811	0.0114326	---
10521	ENSG00000100201	DDX17	-0.0767553	0.0369462	-0.281332	-0.356371	0.580505	0.580505	-0.356371	4.85248	8.80751e-06	k5
966	ENSG00000085063	CD59	0.0932685	0.00468982	0.190577	0.351841	-0.564715	0.351841	-0.564715	3.32972	0.00147867	---
6146	ENSG00000116251	RPL22	-0.010859	0.0398163	0.121699	-0.0941131	-0.0248996	0.121699	-0.0941131	0.954737	0.343479	---
23770	ENSG00000105701	FKBP8	0.295968	0.165829	-0.185965	-0.146326	-0.155315	0.295968	-0.185965	2.35262	0.0218836	---
4784	ENSG00000008441	NFIX	0.123711	-0.0105954	0.260266	-0.316272	0.00899906	0.260266	-0.316272	2.14273	0.0361332	---
8570	ENSG00000088247	KHSRP	-0.318037	0.0700887	0.104373	-0.26871	0.411811	0.411811	-0.318037	3.39249	0.00122104	---
23524	ENSG00000167978	SRRM2	0.0811409	0.0946286	-0.308934	-0.354123	0.397861	0.397861	-0.354123	3.32271	0.00151042	---
1974	ENSG00000156976	EIF4A2	0.125136	0.0589131	0.269373	-0.1811	-0.192628	0.269373	-0.192628	2.14403	0.036025	---
7001	ENSG00000167815	PRDX2	-0.147737	0.0480879	0.346289	-0.127395	-0.0356979	0.346289	-0.147737	2.73461	0.00816452	---
2771	ENSG00000114353	GNAI2	0.0518628	-0.0228399	0.0433725	0.293347	-0.338476	0.293347	-0.338476	2.43483	0.0178389	---
8663	ENSG00000184110	EIF3C	-0.245138	0.219938	0.0408046	-0.257341	0.239756	0.239756	-0.257341	1.93782	0.0572777	---
2950	ENSG00000084207	GSTP1	-0.192097	0.00330823	0.251132	0.276865	-0.270233	0.276865	-0.270233	2.24594	0.0283406	---
7812	ENSG00000009307	CSDE1	-0.138136	0.014729	0.222543	0.287238	-0.320285	0.287238	-0.320285	2.36815	0.0210621	---
2876	ENSG00000233276	GPX1	0.180147	-0.100115	-0.0650734	0.278017	-0.29296	0.278017	-0.29296	2.27102	0.0266872	---
10971	ENSG00000134308	YWHAQ	-0.207044	0.0898779	0.377504	-0.119097	-0.0498748	0.377504	-0.207044	3.0137	0.0037556	---
1499	ENSG00000168036	CTNNB1	0.115871	-0.167925	0.226044	0.121627	-0.230975	0.226044	-0.230975	1.81452	0.074515	---
960	ENSG00000026508	CD44	0.289363	0.133688	-0.195821	-0.000709113	-0.251256	0.289363	-0.251256	2.3349	0.022856	---
7076	ENSG00000102265	TIMP1	0.304707	-0.212722	-0.227276	0.107465	-0.0240679	0.304707	-0.227276	2.44379	0.0174414	---
4831	ENSG00000243678	NME2	-0.0369715	-0.109327	-0.0142931	0.118568	0.03309	0.118568	-0.109327	0.931626	0.355202	---
3122	ENSG00000230726	HLA-DRA	0.206671	0.0659338	-0.0330798	0.268686	-0.486184	0.268686	-0.486184	2.40143	0.0193937	---
677	ENSG00000185650	ZFP36L1	0.278727	-0.0943963	-0.186949	-0.113587	0.0720895	0.278727	-0.186949	2.216	0.0304327	---
6507	ENSG00000079215	SLC1A3	0.29457	0.140515	0.0981715	-0.109427	-0.370868	0.29457	-0.370868	2.47734	0.0160227	---
521	ENSG00000169020	ATP5I	0.200698	-0.124007	0.184223	0.0498861	-0.251955	0.200698	-0.251955	1.61975	0.110444	---
9802	ENSG00000183283	DAZAP2	0.200476	0.0164583	0.14213	0.277971	-0.569797	0.277971	-0.569797	2.64184	0.0104611	---
3133	ENSG00000236632	HLA-E	0.354343	0.0438902	-0.181881	0.236465	-0.464775	0.354343	-0.464775	3.12561	0.0027165	---
5901	ENSG00000132341	RAN	-0.251816	0.037639	0.254202	0.0780032	-0.0589119	0.254202	-0.251816	2.05149	0.0445194	---
10801	ENSG00000184640	43717	0.0840201	0.162486	-0.252946	-0.277919	0.218889	0.218889	-0.277919	1.77969	0.080108	---
808	ENSG00000160014	CALM3	0.0687766	0.115321	0.141448	-0.378754	0.0884697	0.141448	-0.378754	1.19367	0.237227	---
4082	ENSG00000277443	MARCKS	-0.429843	0.154767	-0.168202	0.139099	0.244326	0.244326	-0.429843	2.11346	0.0386596	---
79006	ENSG00000103260	METRN	0.24578	0.0291212	0.172655	-0.0305569	-0.351049	0.24578	-0.351049	2.05007	0.044662	---
667	ENSG00000151914	DST	0.0131785	0.230333	0.139777	-0.106319	-0.225767	0.230333	-0.225767	1.84664	0.0696523	---
4673	ENSG00000187109	NAP1L1	-0.211999	0.191032	0.302225	-0.0481379	-0.152734	0.302225	-0.211999	2.41535	0.0187313	---
81	ENSG00000130402	ACTN4	-0.164546	0.171219	0.0847154	-0.0999195	0.028066	0.171219	-0.164546	1.35574	0.18018	---
84726	ENSG00000130723	PRRC2B	-0.302051	0.196194	-0.00716555	-0.313031	0.402569	0.402569	-0.313031	3.31054	0.00156708	---
5098	ENSG00000240184	PCDHGC3	0.171757	0.153886	0.266995	-0.178156	-0.325363	0.266995	-0.325363	2.20529	0.0312131	---
80097	ENSG00000152082	MZT2B	-0.11381	0.110141	-0.0957864	-0.125851	0.19277	0.19277	-0.125851	1.51765	0.13427	---
81628	ENSG00000166925	TSC22D4	0.291452	0.162192	0.0516984	-0.0806808	-0.382024	0.291452	-0.382024	2.46313	0.0166102	---
9672	ENSG00000162512	SDC3	-0.30146	0.196921	0.230428	0.0458421	-0.112962	0.230428	-0.30146	1.88751	0.0638512	---
3959	ENSG00000108679	LGALS3BP	-0.0872241	-0.138669	0.0832091	0.148577	0.00803158	0.148577	-0.138669	1.17174	0.245856	---
1975	ENSG00000063046	EIF4B	-0.117796	0.178152	0.145327	-0.177061	0.00807428	0.178152	-0.177061	1.41375	0.16252	---
6727	ENSG00000140319	SRP14	-0.042977	-0.0393405	0.417977	0.0738395	-0.29577	0.417977	-0.29577	3.4174	0.0011311	k3
5518	ENSG00000105568	PPP2R1A	-0.295198	0.0679008	0.32295	-0.215557	0.184032	0.32295	-0.295198	2.63997	0.0105128	---
9415	ENSG00000134824	FADS2	-0.0429548	0.274419	0.11988	0.106527	-0.403493	0.274419	-0.403493	2.34242	0.0224385	---
6430	ENSG00000100650	SRSF5	-0.0677836	0.0850862	0.0226757	-0.16085	0.121171	0.121171	-0.16085	0.958859	0.341415	---
517	ENSG00000135390	ATP5G2	-0.105169	-0.0618262	0.182635	0.107716	-0.0794851	0.182635	-0.105169	1.43438	0.156571	---
3192	ENSG00000153187	HNRNPU	-0.211203	0.261128	-0.0655937	-0.243969	0.23396	0.261128	-0.243969	2.10302	0.039597	---
1984	ENSG00000132507	EIF5A	-0.101595	0.0531905	0.0350042	0.0428458	-0.0211928	0.0531905	-0.101595	0.417592	0.677712	---
59286	ENSG00000198258	UBL5	0.224158	-0.11116	0.244879	0.101664	-0.378957	0.244879	-0.378957	2.06671	0.0430131	---
1213	ENSG00000141367	CLTC	-0.212122	0.151997	0.17468	0.032809	-0.101556	0.17468	-0.212122	1.39607	0.167754	---
58473	ENSG00000021300	PLEKHB1	0.252497	0.251298	0.0660086	-0.064344	-0.454586	0.252497	-0.454586	2.21405	0.0305729	---
1809	ENSG00000113657	DPYSL3	-0.096112	0.00965683	0.0605691	0.0210995	0.0164954	0.0605691	-0.096112	0.47526	0.636299	---
440400	ENSG00000219200	RNASEK	0.223645	-0.0175158	0.0487762	0.0676023	-0.291424	0.223645	-0.291424	1.82598	0.0727481	---
10155	ENSG00000130726	TRIM28	-0.450948	0.0442953	0.281683	-0.223516	0.388178	0.388178	-0.450948	3.39675	0.00120521	---
7280	ENSG00000137267	TUBB2A	-0.0777518	0.20901	-0.0195466	-0.0907328	-0.0212599	0.20901	-0.0907328	1.63918	0.106323	---
5589	ENSG00000130175	PRKCSH	-0.159181	0.0714363	-0.0110896	-0.203599	0.284043	0.284043	-0.203599	2.26591	0.0270173	---
8347	ENSG00000180596	HIST1H2BC	-0.482162	-0.0710725	0.172615	0.0670476	0.325683	0.325683	-0.482162	2.90345	0.00513167	---
2907	ENSG00000178719	GRINA	0.142037	0.0616866	0.0272155	-0.0266155	-0.183633	0.142037	-0.183633	1.12853	0.263513	---
4054	ENSG00000168056	LTBP3	0.217202	-0.0607368	0.0706647	-0.249509	0.0418217	0.217202	-0.249509	1.75181	0.0848328	---
27344	ENSG00000102109	PCSK1N	0.00176734	0.235711	0.253284	-0.341138	-0.0778319	0.253284	-0.341138	2.10445	0.0394678	---
2335	ENSG00000115414	FN1	0.00157019	-0.361059	-0.0589435	0.213262	0.173089	0.213262	-0.361059	1.78612	0.0790507	---
4924	ENSG00000104805	NUCB1	0.106174	0.0377778	-0.129059	-0.00285216	-0.0379288	0.106174	-0.129059	0.836236	0.406286	---
25999	ENSG00000105270	CLIP3	0.11272	0.0850562	0.0579195	-0.373155	0.130712	0.130712	-0.373155	1.10037	0.275492	---
10313	ENSG00000133318	RTN3	-0.0683508	0.226527	0.314794	-0.114104	-0.265355	0.314794	-0.265355	2.55003	0.0132991	---
2987	ENSG00000143774	GUK1	0.283992	0.024095	-0.172321	-0.0507838	-0.113513	0.283992	-0.172321	2.25173	0.0279511	---
22883	ENSG00000171603	CLSTN1	-0.111494	0.281266	0.374193	-0.209289	-0.228111	0.374193	-0.228111	3.00168	0.00388694	---
7555	ENSG00000169714	CNBP	0.190303	-0.0866697	0.191599	0.111285	-0.340972	0.191599	-0.340972	1.59183	0.116593	---
2969	ENSG00000263001	GTF2I	-0.291932	0.207203	0.105811	-0.356062	0.342457	0.342457	-0.356062	2.86226	0.0057562	---
9638	ENSG00000149557	FEZ1	0.0912337	0.219767	0.158738	0.074298	-0.474711	0.219767	-0.474711	1.95018	0.055754	---
51079	ENSG00000186010	NDUFA13	0.252176	-0.0477072	0.151304	0.0354714	-0.333216	0.252176	-0.333216	2.08894	0.040893	---
23499	ENSG00000127603	MACF1	-0.00285418	0.241604	-0.0242459	-0.372184	0.151014	0.241604	-0.372184	2.03304	0.0464063	---
482	ENSG00000129244	ATP1B2	0.110782	0.275327	0.258769	-0.215944	-0.339549	0.275327	-0.339549	2.2862	0.0257287	---
5879	ENSG00000136238	RAC1	-0.0258136	0.13034	-0.0573821	0.236458	-0.281593	0.236458	-0.281593	1.92468	0.0589366	---
6281	ENSG00000197747	S100A10	0.269978	-0.0563229	-0.144148	0.15213	-0.239865	0.269978	-0.239865	2.17201	0.0337521	---
5093	ENSG00000169564	PCBP1	-0.0187476	-0.0601973	-0.108781	0.0263306	0.126787	0.126787	-0.108781	0.996146	0.323114	---
9289	ENSG00000205336	ADGRG1	0.0332716	0.246104	0.0269632	-0.209815	-0.0788094	0.246104	-0.209815	1.96589	0.0538672	---
5654	ENSG00000166033	HTRA1	0.0101068	-0.0365905	0.372464	0.0891962	-0.329487	0.372464	-0.329487	3.08108	0.00309275	---
723790	ENSG00000272196	HIST2H2AA4	-0.316627	-0.0544881	-0.0279308	-0.0549992	0.417726	0.417726	-0.316627	3.43951	0.00105657	---
9782	ENSG00000015479	MATR3	-0.283026	0.19178	0.285835	-0.00794602	-0.11395	0.285835	-0.283026	2.32761	0.0232667	---
2783	ENSG00000172354	GNB2	-0.167357	0.0645389	0.0278068	0.0661743	0.0123107	0.0661743	-0.167357	0.524231	0.602018	---
3191	ENSG00000104824	HNRNPL	-0.386724	-0.037696	0.305112	-0.037219	0.209847	0.305112	-0.386724	2.58405	0.0121747	---
389	ENSG00000155366	RHOC	0.258476	-0.0857844	-0.0331545	0.237693	-0.363639	0.258476	-0.363639	2.16712	0.0341395	---
6418	ENSG00000119335	SET	-0.433839	0.226948	0.221297	0.0128785	0.0202727	0.226948	-0.433839	1.96731	0.0537	---
6613	ENSG00000188612	SUMO2	-0.202086	0.00361517	0.333893	0.018331	-0.0740568	0.333893	-0.202086	2.66273	0.00989773	---
57142	ENSG00000115310	RTN4	0.13587	0.213218	-0.227529	-0.0689401	-0.0944304	0.213218	-0.227529	1.71014	0.0923219	---
8370	ENSG00000270882	HIST2H4A	-0.517932	-0.120939	0.112776	0.0212078	0.492285	0.492285	-0.517932	4.4947	3.17301e-05	---
9528	ENSG00000116209	TMEM59	0.208938	-0.108439	0.306816	0.160625	-0.468369	0.306816	-0.468369	2.71219	0.00867279	---
1933	ENSG00000114942	EEF1B2	0.0888771	-0.0188351	0.0745011	0.152686	-0.26474	0.152686	-0.26474	1.23664	0.220962	---
65125	ENSG00000060237	WNK1	0.0454381	0.116359	-0.210356	-0.0452551	0.0446747	0.116359	-0.210356	0.929596	0.356245	---
1778	ENSG00000197102	DYNC1H1	0.0257576	0.317553	0.0118613	-0.175047	-0.160554	0.317553	-0.175047	2.51907	0.0144036	---
8665	ENSG00000175390	EIF3F	-0.252437	-0.0738501	0.161528	0.0995305	0.0916676	0.161528	-0.252437	1.3038	0.1972	---
1983	ENSG00000100664	EIF5	0.208191	-0.017707	0.104383	0.0550867	-0.305073	0.208191	-0.305073	1.70742	0.0928299	---
3939	ENSG00000134333	LDHA	-0.0308591	-0.00314262	-0.245907	0.169215	0.0475366	0.169215	-0.245907	1.36348	0.177743	---
8364	ENSG00000197061	HIST1H4C	-0.361721	-0.111578	0.238745	0.0233294	0.245376	0.245376	-0.361721	2.05564	0.0441042	---
2	ENSG00000175899	A2M	-0.0108484	-0.0290406	0.103624	0.198658	-0.227471	0.198658	-0.227471	1.59334	0.116254	---
51372	ENSG00000232112	TMA7	0.0972705	-0.196825	0.21504	0.217863	-0.270784	0.217863	-0.270784	1.7676	0.0821288	---
1155	ENSG00000105254	TBCB	-0.0692622	0.314311	0.0895277	0.0152347	-0.307014	0.314311	-0.307014	2.57942	0.0123225	---
1981	ENSG00000114867	EIF4G1	-0.20601	0.102874	0.0169251	-0.12432	0.202406	0.202406	-0.20601	1.61549	0.111365	---
513	ENSG00000099624	ATP5D	0.0121136	0.0807311	0.146878	-0.292933	0.0874195	0.146878	-0.292933	1.19979	0.234862	---
4841	ENSG00000147140	NONO	-0.406685	0.152543	0.194049	-0.25068	0.335603	0.335603	-0.406685	2.86912	0.00564749	---
4725	ENSG00000168653	NDUFS5	-0.0216346	0.0362684	0.238814	0.101053	-0.282544	0.238814	-0.282544	1.94442	0.0564597	---
100128731	ENSG00000228474	OST4	0.112683	-0.124082	0.212822	0.219644	-0.352844	0.219644	-0.352844	1.8334	0.071624	---
53826	ENSG00000137726	FXYD6	0.145386	-0.00234831	0.25724	-0.442047	0.103494	0.25724	-0.442047	2.23983	0.0287569	---
476	ENSG00000163399	ATP1A1	0.271651	0.090664	0.0988057	-0.135972	-0.278318	0.271651	-0.278318	2.20894	0.0309449	---
83658	ENSG00000125971	DYNLRB1	0.0382683	0.10191	0.226949	0.0252402	-0.318288	0.226949	-0.318288	1.86977	0.0663172	---
118	ENSG00000087274	ADD1	0.0887274	0.190046	0.00380802	-0.145406	-0.123049	0.190046	-0.145406	1.50025	0.138707	---
37	ENSG00000072778	ACADVL	0.212935	0.176333	-0.219367	-0.287979	0.0715269	0.212935	-0.287979	1.73665	0.0874973	---
9643	ENSG00000123562	MORF4L2	-0.127481	-0.00325743	0.223165	-0.0788135	0.0357003	0.223165	-0.127481	1.75731	0.0838823	---
6319	ENSG00000099194	SCD	0.23545	0.0877248	0.0352922	0.165649	-0.484153	0.23545	-0.484153	2.10166	0.0397204	---
1312	ENSG00000093010	COMT	0.242393	0.00650031	0.066706	0.147776	-0.420703	0.242393	-0.420703	2.08681	0.0410918	---
3913	ENSG00000172037	LAMB2	0.130781	-0.226184	0.301685	0.0171489	-0.145497	0.301685	-0.226184	2.41892	0.018565	---
57348	ENSG00000167614	TTYH1	0.00722851	0.306845	0.13868	-0.105571	-0.291292	0.306845	-0.291292	2.50518	0.0149253	---
126328	ENSG00000174886	NDUFA11	0.061978	-0.179982	0.242006	0.0631304	-0.125314	0.242006	-0.179982	1.92151	0.0593433	---
6748	ENSG00000180879	SSR4	0.0733557	-0.195622	0.238143	0.0653113	-0.120646	0.238143	-0.195622	1.8966	0.0626182	---
8365	ENSG00000158406	HIST1H4H	-0.423919	-0.145538	0.243504	0.0716596	0.285179	0.285179	-0.423919	2.45922	0.0167754	---
4696	ENSG00000170906	NDUFA3	0.0150717	-0.0406443	0.28911	0.0107242	-0.195204	0.28911	-0.195204	2.30231	0.0247446	---
4076	ENSG00000135387	CAPRIN1	-0.437714	-0.0172843	0.0673188	0.149489	0.231635	0.231635	-0.437714	2.01212	0.0486294	---
50809	ENSG00000127483	HP1BP3	-0.276325	0.0701302	-0.0414574	-0.183116	0.39653	0.39653	-0.276325	3.22247	0.00204111	---
6767	ENSG00000100380	ST13	0.0952405	0.0301902	0.0253985	0.0766135	-0.208126	0.0952405	-0.208126	0.760506	0.449882	---
7458	ENSG00000106682	EIF4H	-0.017744	0.137582	0.196363	0.0177086	-0.270102	0.196363	-0.270102	1.59285	0.116363	---
27089	ENSG00000164405	UQCRQ	0.0746181	-0.107116	0.264769	0.184375	-0.337046	0.264769	-0.337046	2.19643	0.031872	---
7919	ENSG00000198563	DDX39B	-0.252929	-0.055495	0.0500336	-0.0864411	0.333182	0.333182	-0.252929	2.68969	0.00921162	---
10956	ENSG00000135506	OS9	-0.0195962	0.209111	-0.11025	-0.0941085	-0.00670989	0.209111	-0.11025	1.64323	0.105481	---
25824	ENSG00000126432	PRDX5	0.314082	0.0497019	0.199279	-0.0562693	-0.428349	0.314082	-0.428349	2.71472	0.00861389	---
8367	ENSG00000276966	HIST1H4E	-0.316359	-0.133938	0.230652	-0.0408326	0.291115	0.291115	-0.316359	2.39678	0.0196192	---
5223	ENSG00000171314	PGAM1	0.162047	-0.0369008	0.0650695	0.061929	-0.222479	0.162047	-0.222479	1.29817	0.199117	---
6726	ENSG00000143742	SRP9	0.0546556	-0.0356576	0.404254	0.0879706	-0.393554	0.404254	-0.393554	3.43448	0.00107308	k3
4170	ENSG00000143384	MCL1	0.0848443	-0.0995646	-0.319544	0.189216	0.0636732	0.189216	-0.319544	1.55959	0.124031	---
23558	ENSG00000132471	WBP2	0.381268	0.204527	-0.119447	-0.170783	-0.295262	0.381268	-0.295262	3.11675	0.00278779	---
23741	ENSG00000255302	EID1	-0.0413241	0.0993479	0.273767	0.0219129	-0.272533	0.273767	-0.272533	2.22231	0.0299808	---
23406	ENSG00000103187	COTL1	-0.0248765	0.00565707	-0.192043	0.214611	-0.0484545	0.214611	-0.192043	1.70795	0.0927297	---
6633	ENSG00000125743	SNRPD2	-0.0788577	-0.172725	0.27021	0.0308375	0.00935563	0.27021	-0.172725	2.14261	0.0361434	---
950	ENSG00000138760	SCARB2	-0.202723	0.0682042	0.275435	0.0892834	-0.159074	0.275435	-0.202723	2.19683	0.0318418	---
5500	ENSG00000213639	PPP1CB	0.052173	0.138048	-0.0459803	-0.0817169	-0.0656046	0.138048	-0.0817169	1.08181	0.283595	---
308	ENSG00000164111	ANXA5	0.241151	-0.0931514	-0.00852262	0.315597	-0.432873	0.315597	-0.432873	2.73435	0.00817038	---
7536	ENSG00000168066	SF1	-0.11498	-0.0521474	-0.108671	-0.288156	0.509061	0.509061	-0.288156	4.15201	0.000104074	k5
155066	ENSG00000171130	ATP6V0E2	-0.0332215	0.358132	0.201357	-0.199097	-0.257292	0.358132	-0.257292	2.89455	0.00526117	k2
7323	ENSG00000109332	UBE2D3	0.178069	0.0101311	-0.29815	0.237788	-0.186822	0.237788	-0.29815	1.94567	0.0563056	---
79971	ENSG00000116729	WLS	-0.0793591	0.0977373	0.160171	0.0223734	-0.154098	0.160171	-0.154098	1.2661	0.210291	---
3831	ENSG00000126214	KLC1	0.0663111	0.355839	-0.275252	-0.447206	0.233384	0.355839	-0.447206	3.10721	0.00286645	k2
6647	ENSG00000142168	SOD1	0.271994	0.165152	0.206906	-0.015683	-0.540826	0.271994	-0.540826	2.52557	0.0141649	---
9500	ENSG00000179222	MAGED1	-0.492127	-0.119909	0.599314	0.00992639	0.126834	0.599314	-0.492127	5.37699	1.26318e-06	k3
4713	ENSG00000099795	NDUFB7	0.0480889	-0.0886842	0.15905	0.0127428	-0.0892621	0.15905	-0.0892621	1.2472	0.217092	---
713	ENSG00000173369	C1QB	0.256365	-0.15026	-0.0255295	0.251612	-0.320532	0.256365	-0.320532	2.11381	0.0386289	---
6303	ENSG00000130066	SAT1	0.152148	0.0122377	-0.279471	0.283839	-0.222151	0.283839	-0.279471	2.30885	0.024355	---
8079	ENSG00000089693	MLF2	-0.0411356	0.0387403	-0.162491	-0.158107	0.270554	0.270554	-0.162491	2.14156	0.0362316	---
10916	ENSG00000102316	MAGED2	-0.0412431	-0.182669	0.463667	-0.0476385	-0.081091	0.463667	-0.182669	3.68333	0.000490385	k3
10628	ENSG00000265972	TXNIP	-0.015446	-0.185629	0.150792	0.269792	-0.17961	0.269792	-0.185629	2.14441	0.0359925	---
1452	ENSG00000113712	CSNK1A1	-0.0778255	0.0121733	0.00925983	-0.0432171	0.095629	0.095629	-0.0778255	0.749159	0.456641	---
2521	ENSG00000089280	FUS	-0.215182	0.129891	0.0175768	-0.15357	0.213281	0.213281	-0.215182	1.70574	0.0931442	---
7916	ENSG00000206427	PRRC2A	-0.306791	0.0497952	0.189945	-0.346606	0.432838	0.432838	-0.346606	3.60398	0.000631491	---
1340	ENSG00000126267	COX6B1	0.102079	-0.170177	0.269711	0.147276	-0.272082	0.269711	-0.272082	2.18909	0.0324268	---
8099	ENSG00000111328	CDK2AP1	0.249499	-0.0126394	0.142691	-0.0740464	-0.252511	0.249499	-0.252511	2.01391	0.048435	---
488	ENSG00000174437	ATP2A2	-0.0665677	0.086897	0.235192	-0.278369	0.0771654	0.235192	-0.278369	1.9125	0.0605105	---
6651	ENSG00000159140	SON	-0.309646	0.21077	0.0954895	-0.154091	0.170157	0.21077	-0.309646	1.73125	0.0884622	---
4714	ENSG00000166136	NDUFB8	0.154745	0.014124	0.223249	-0.0682918	-0.252957	0.223249	-0.252957	1.80224	0.0764484	---
8073	ENSG00000184007	PTP4A2	0.123063	-0.0158449	0.0373241	0.192817	-0.310791	0.192817	-0.310791	1.58441	0.118272	---
5764	ENSG00000105894	PTN	-0.123987	-0.00622351	0.292213	-0.261292	0.159644	0.292213	-0.261292	2.3644	0.0212581	---
341	ENSG00000130208	APOC1	0.262609	0.0761432	-0.13471	0.0176762	-0.234565	0.262609	-0.234565	2.10991	0.0389764	---
7879	ENSG00000075785	RAB7A	-0.00315755	0.0784387	-0.0256684	0.285673	-0.324306	0.285673	-0.324306	2.35865	0.0215611	---
7917	ENSG00000233348	BAG6	-0.424868	0.0310889	0.0450085	-0.160319	0.486726	0.486726	-0.424868	4.19932	8.85585e-05	---
5803	ENSG00000106278	PTPRZ1	-0.160133	0.274769	0.155432	0.0132251	-0.231431	0.274769	-0.231431	2.2059	0.0311677	---
468	ENSG00000128272	ATF4	0.0982752	-0.251053	-0.235869	0.198584	0.122666	0.198584	-0.251053	1.6023	0.114255	---
11315	ENSG00000116288	PARK7	0.05633	0.0932958	0.287799	0.086721	-0.429726	0.287799	-0.429726	2.48935	0.0155404	---
23326	ENSG00000124422	USP22	-0.351162	0.0343737	0.374384	-0.293396	0.304443	0.374384	-0.351162	3.12292	0.002738	---
3488	ENSG00000115461	IGFBP5	-0.0297451	-0.398186	0.0699402	0.169681	0.185291	0.185291	-0.398186	1.57763	0.119823	---
12	ENSG00000196136	SERPINA3	0.381676	0.0606472	-0.0294482	0.0904076	-0.47632	0.381676	-0.47632	3.39029	0.00122931	---
302	ENSG00000182718	ANXA2	0.134663	-0.0995922	-0.0573263	0.401707	-0.374891	0.401707	-0.374891	3.38425	0.00125225	---
361	ENSG00000171885	AQP4	0.35168	0.409004	0.124304	-0.365932	-0.447457	0.409004	-0.447457	3.57196	0.000698772	k2
1727	ENSG00000100243	CYB5R3	0.218784	-0.0300798	0.0507504	0.0270226	-0.237892	0.218784	-0.237892	1.75927	0.0835469	---
1108	ENSG00000111642	CHD4	-0.311399	0.254133	-0.0696757	-0.240973	0.333701	0.333701	-0.311399	2.74266	0.00798896	---
5230	ENSG00000102144	PGK1	0.13273	-0.186644	-0.182596	0.072498	0.112714	0.13273	-0.186644	1.0552	0.295496	---
5621	ENSG00000171867	PRNP	0.170269	0.0653673	0.26821	0.0606815	-0.470677	0.26821	-0.470677	2.37422	0.0207485	---
9987	ENSG00000152795	HNRNPDL	-0.321176	0.269125	0.232961	-0.098097	-0.0261104	0.269125	-0.321176	2.21952	0.0301795	---
894	ENSG00000118971	CCND2	-0.152734	0.200042	0.0860521	0.0663841	-0.169517	0.200042	-0.169517	1.58533	0.118063	---
4133	ENSG00000078018	MAP2	-0.223765	0.367104	0.184246	-0.285188	0.00609717	0.367104	-0.285188	2.99141	0.00400259	k2
727676	ENSG00000200463	SNORD118	-0.135062	-0.0151688	0.0755612	-0.110781	0.190925	0.190925	-0.135062	1.50496	0.137495	---
1200	ENSG00000166340	TPP1	0.32407	-0.0269872	-0.265749	0.28735	-0.358782	0.32407	-0.358782	2.7116	0.00868647	---
714	ENSG00000159189	C1QC	0.24429	-0.16986	-0.0100895	0.23647	-0.287769	0.24429	-0.287769	1.99223	0.0508262	---
51704	ENSG00000167191	GPRC5B	0.22561	0.268241	0.174236	-0.252559	-0.343714	0.268241	-0.343714	2.23095	0.0293713	---
9948	ENSG00000071127	WDR1	0.0277632	0.120337	-0.241616	0.19828	-0.152624	0.19828	-0.241616	1.5959	0.11568	---
64710	ENSG00000069275	NUCKS1	-0.308203	0.138005	0.30672	0.0628295	-0.123224	0.30672	-0.308203	2.51814	0.0144376	---
5928	ENSG00000162521	RBBP4	-0.551747	0.139668	0.377877	-0.0764027	0.183262	0.377877	-0.551747	3.53869	0.000775849	---
7392	ENSG00000105698	USF2	0.212935	-0.00175119	-0.125878	-0.08331	-0.0258862	0.212935	-0.125878	1.67641	0.0987768	---
23208	ENSG00000132718	SYT11	0.00358537	0.250506	0.297994	-0.0323313	-0.420502	0.297994	-0.420502	2.56523	0.0127858	---
1329	ENSG00000135940	COX5B	0.333928	-0.123963	0.160968	0.016625	-0.327303	0.333928	-0.327303	2.76009	0.00762033	---
51614	ENSG00000125991	ERGIC3	-0.211514	-0.031686	0.302449	0.00143089	0.00637259	0.302449	-0.211514	2.41688	0.0186599	---
7171	ENSG00000167460	TPM4	0.0373543	-0.0609074	-0.474629	0.077021	0.291014	0.291014	-0.474629	2.58229	0.0122308	---
6638	ENSG00000128739	SNRPN	0.343927	0.0936971	0.140903	-0.113965	-0.399746	0.343927	-0.399746	2.93048	0.00475668	---
10397	ENSG00000104419	NDRG1	0.325579	-0.193859	-0.140371	-0.0259826	0.00370195	0.325579	-0.193859	2.59202	0.0119241	---
5802	ENSG00000105426	PTPRS	-0.406437	0.133065	0.396698	-0.333829	0.286585	0.396698	-0.406437	3.39103	0.00122654	---
7094	ENSG00000137076	TLN1	0.117752	-0.0820796	-0.105652	0.344418	-0.285842	0.344418	-0.285842	2.80711	0.00670248	---
6428	ENSG00000112081	SRSF3	-0.357654	-0.112149	0.254717	0.018377	0.235325	0.254717	-0.357654	2.13031	0.0371869	---
2896	ENSG00000030582	GRN	-0.0334395	-0.128875	-0.188904	0.39899	-0.0937863	0.39899	-0.188904	3.17335	0.00236102	---
6648	ENSG00000285441	SOD2	0.269618	0.103456	-0.375153	0.075574	-0.148174	0.269618	-0.375153	2.2717	0.0266436	---
359948	ENSG00000168264	IRF2BP2	-0.191213	-0.0315709	0.22841	-0.246417	0.277569	0.277569	-0.246417	2.23686	0.0289616	---
347	ENSG00000189058	APOD	0.331362	-0.215413	0.166841	0.0328703	-0.259652	0.331362	-0.259652	2.67993	0.00945473	---
754	ENSG00000183255	PTTG1IP	0.251581	0.252173	0.066833	-0.0618416	-0.457533	0.252173	-0.457533	2.21497	0.0305068	---
65009	ENSG00000103034	NDRG4	0.119681	0.374474	0.208575	-0.350429	-0.275313	0.374474	-0.350429	3.12275	0.00273932	k2
1487	ENSG00000159692	CTBP1	-0.117422	0.102624	0.0034456	-0.319834	0.316746	0.316746	-0.319834	2.61101	0.0113457	---
3303	ENSG00000237724	HSPA1A	0.260823	-0.0310865	-0.190805	-0.0138133	-0.0626349	0.260823	-0.190805	2.07522	0.0421911	---
51310	ENSG00000092096	SLC22A17	0.160015	0.133301	0.467944	-0.213414	-0.406719	0.467944	-0.406719	4.0006	0.000173447	k3
595	ENSG00000110092	CCND1	-0.120275	0.159241	-0.0671789	-0.111594	0.11886	0.159241	-0.120275	1.25281	0.215057	---
2537	ENSG00000126709	IFI6	-0.0194662	-0.107979	-0.023137	0.146825	-0.00504215	0.146825	-0.107979	1.15348	0.253211	---
11100	ENSG00000105323	HNRNPUL1	-0.472375	0.0311545	0.201793	-0.11917	0.378334	0.378334	-0.472375	3.3525	0.00137976	---
57062	ENSG00000273761	DDX24	0.289035	0.24469	0.151447	-0.179731	-0.433891	0.289035	-0.433891	2.50557	0.0149102	---
832	ENSG00000077549	CAPZB	0.0530488	-0.119536	-0.0680411	0.259445	-0.136859	0.259445	-0.136859	2.04558	0.0451167	---
4708	ENSG00000090266	NDUFB2	0.143512	-0.0617002	0.158799	0.204167	-0.385715	0.204167	-0.385715	1.72834	0.0889869	---
3837	ENSG00000108424	KPNB1	-0.435024	0.21192	0.0950829	-0.00744766	0.145886	0.21192	-0.435024	1.8382	0.0709031	---
2821	ENSG00000282019	GPI	0.19573	-0.106059	-0.193611	-0.230839	0.276895	0.276895	-0.230839	2.22265	0.0299563	---
8360	ENSG00000277157	HIST1H4D	-0.306921	-0.231112	0.211215	0.0560536	0.294181	0.294181	-0.306921	2.41415	0.0187878	---
53635	ENSG00000104960	PTOV1	-0.105044	-0.0347995	0.076381	-0.293941	0.355613	0.355613	-0.293941	2.9058	0.00509813	---
85236	ENSG00000197903	HIST1H2BK	-0.580755	-0.11051	0.134384	0.0982513	0.451811	0.451811	-0.580755	4.33467	5.55458e-05	---
7170	ENSG00000143549	TPM3	-0.154373	0.196225	-0.406563	0.185296	0.0776493	0.196225	-0.406563	1.67746	0.0985697	---
29	ENSG00000159842	ABR	0.101914	0.214847	-0.180303	-0.222903	0.0485792	0.214847	-0.222903	1.72131	0.0902624	---
1345	ENSG00000164919	COX6C	0.0523357	0.019299	0.270182	0.127311	-0.383266	0.270182	-0.383266	2.28465	0.0258255	---
928	ENSG00000010278	CD9	0.15647	0.0268189	0.0849335	0.173901	-0.397822	0.173901	-0.397822	1.4804	0.143914	---
5270	ENSG00000135919	SERPINE2	0.22106	-0.0742248	0.0324402	-0.011667	-0.148792	0.22106	-0.148792	1.74597	0.0858515	---
515	ENSG00000116459	ATP5F1	-0.103424	-0.0941827	0.355985	0.290726	-0.350977	0.355985	-0.350977	2.96922	0.00426329	---
292	ENSG00000005022	SLC25A5	-0.0553125	-0.188416	0.173627	0.220899	-0.109743	0.220899	-0.188416	1.75674	0.0839803	---
8971	ENSG00000184897	H1FX	-0.312687	-0.0782887	0.142797	-0.169293	0.422089	0.422089	-0.312687	3.47065	0.000959418	---
140823	ENSG00000125995	ROMO1	-0.00796278	-0.0778052	0.177191	0.011729	-0.0593938	0.177191	-0.0778052	1.38811	0.170152	---
7086	ENSG00000163931	TKT	0.191159	-0.118933	-0.142963	0.274334	-0.22595	0.274334	-0.22595	2.1995	0.0316422	---
1654	ENSG00000215301	DDX3X	-0.323252	0.110218	0.135681	0.0631351	0.0397976	0.135681	-0.323252	1.11982	0.267179	---
1267	ENSG00000173786	CNP	-0.0125168	0.107527	0.0779305	0.0832742	-0.224133	0.107527	-0.224133	0.861733	0.39221	---
1822	ENSG00000111676	ATN1	0.0252756	0.0826538	-0.10592	-0.310985	0.273155	0.273155	-0.310985	2.24471	0.0284241	---
1465	ENSG00000159176	CSRP1	0.447334	0.0421466	-0.147928	0.0928878	-0.436991	0.447334	-0.436991	3.8843	0.000255162	k1
7520	ENSG00000079246	XRCC5	-0.376716	0.109915	0.327571	0.0578486	-0.0437087	0.327571	-0.376716	2.76188	0.00758336	---
1347	ENSG00000112695	COX7A2	0.0778575	-0.10658	0.23173	0.1538	-0.2875	0.23173	-0.2875	1.88965	0.0635598	---
10959	ENSG00000086598	TMED2	-0.138109	-0.232832	0.344462	0.176498	-0.0724074	0.344462	-0.232832	2.76636	0.00749151	---
23204	ENSG00000170540	ARL6IP1	-0.0108568	0.0451111	0.230659	0.0794195	-0.274236	0.230659	-0.274236	1.87332	0.0658166	---
4478	ENSG00000147065	MSN	0.324683	0.0394028	-0.132433	0.124048	-0.361358	0.324683	-0.361358	2.71963	0.00850107	---
10383	ENSG00000188229	TUBB4B	-0.225628	0.00815207	0.26998	0.088048	-0.07683	0.26998	-0.225628	2.16443	0.034355	---
3113	ENSG00000231389	HLA-DPA1	0.164207	0.0681477	-0.0550991	0.253239	-0.418112	0.253239	-0.418112	2.17731	0.033336	---
9689	ENSG00000082153	BZW1	-0.236271	0.0448936	0.309829	0.163851	-0.202265	0.309829	-0.236271	2.49035	0.0155009	---
54541	ENSG00000168209	DDIT4	0.228861	-0.0630443	-0.0903215	-0.0310576	-0.0592862	0.228861	-0.0903215	1.7948	0.077641	---
9230	ENSG00000185236	RAB11B	-0.0687675	0.0734454	0.0672605	-0.219977	0.157191	0.157191	-0.219977	1.25853	0.212996	---
5708	ENSG00000175166	PSMD2	-0.296973	0.180348	0.180586	0.0597747	-0.0790456	0.180586	-0.296973	1.47706	0.144804	---
720	ENSG00000206340	C4A	0.420503	-0.0780125	0.108253	-0.0580719	-0.34111	0.420503	-0.34111	3.49378	0.000892841	k1
5692	ENSG00000159377	PSMB4	-0.159631	-0.145028	0.301421	0.221606	-0.146038	0.301421	-0.159631	2.38476	0.0202141	---
477	ENSG00000018625	ATP1A2	0.19983	-0.0382523	0.271075	-0.179205	-0.174775	0.271075	-0.179205	2.152	0.0353637	---
1397	ENSG00000182809	CRIP2	0.0983541	-0.105267	0.250957	-0.216412	0.0319345	0.250957	-0.216412	2.00762	0.0491195	---
7204	ENSG00000038382	TRIO	-0.237842	0.0870188	-0.0803296	-0.221378	0.409659	0.409659	-0.237842	3.29407	0.001647	---
4192	ENSG00000110492	MDK	-0.152966	-0.0880461	0.148864	-0.0127333	0.128754	0.148864	-0.152966	1.17651	0.243961	---
547	ENSG00000130294	KIF1A	0.0181359	0.374962	0.213425	-0.36013	-0.175596	0.374962	-0.36013	3.13918	0.00261066	k2
23164	ENSG00000133030	MPRIP	-0.0676189	0.250116	-0.0587198	-0.385078	0.240517	0.250116	-0.385078	2.1167	0.0383728	---
23450	ENSG00000189091	SF3B3	-0.326594	0.0937125	0.230937	-0.0317922	0.0801428	0.230937	-0.326594	1.90832	0.0610592	---
8237	ENSG00000102226	USP11	-0.202322	0.112115	0.390581	-0.347148	0.133434	0.390581	-0.347148	3.25282	0.00186425	---
2260	ENSG00000077782	FGFR1	0.155789	-0.10183	0.0061498	-0.268623	0.201958	0.201958	-0.268623	1.63753	0.10667	---
57515	ENSG00000111897	SERINC1	0.109404	0.211456	0.243764	0.12215	-0.59097	0.243764	-0.59097	2.36008	0.0214857	---
4715	ENSG00000147684	NDUFB9	0.111743	-0.0369735	0.313419	-0.113524	-0.187374	0.313419	-0.187374	2.49202	0.0154352	---
94239	ENSG00000105968	H2AFV	-0.339494	0.100777	0.422665	0.0607192	-0.141217	0.422665	-0.339494	3.50956	0.000849953	k3
6624	ENSG00000075618	FSCN1	-0.308297	0.249016	-0.0261438	-0.150373	0.217613	0.249016	-0.308297	2.04446	0.0452304	---
6421	ENSG00000116560	SFPQ	-0.250535	0.0299753	-0.108222	-0.262161	0.533585	0.533585	-0.262161	4.31848	5.87536e-05	k5
5878	ENSG00000108774	RAB5C	0.0401383	-0.0632815	0.074735	0.204051	-0.227333	0.204051	-0.227333	1.63654	0.106877	---
7763	ENSG00000107372	ZFAND5	0.0256713	0.0478105	-0.0139305	0.011252	-0.069006	0.0478105	-0.069006	0.374304	0.709476	---
8407	ENSG00000158710	TAGLN2	0.024147	0.0368876	-0.210639	0.310657	-0.201376	0.310657	-0.210639	2.482	0.0158342	---
55095	ENSG00000179134	SAMD4B	-0.0635348	-0.14028	0.057455	-0.0399657	0.186178	0.186178	-0.14028	1.46862	0.147075	---
3012	ENSG00000277075	HIST1H2AE	-0.487126	-0.0738649	0.226086	-0.0448685	0.401181	0.401181	-0.487126	3.58778	0.000664721	---
3091	ENSG00000100644	HIF1A	0.0842569	0.21228	-0.216377	-0.129586	0.00429812	0.21228	-0.216377	1.69819	0.0945672	---
26135	ENSG00000142864	SERBP1	-0.339759	0.301843	0.100686	-0.147305	0.103248	0.301843	-0.339759	2.50658	0.0148718	---
8848	ENSG00000102804	TSC22D1	0.0182525	-0.265981	0.538582	-0.0909159	-0.071703	0.538582	-0.265981	4.36365	5.02225e-05	k3
11034	ENSG00000125868	DSTN	0.283282	-0.0775673	0.243479	-0.0606911	-0.309079	0.283282	-0.309079	2.32641	0.023335	---
11345	ENSG00000034713	GABARAPL2	0.281884	0.0654792	0.210047	0.07478	-0.546023	0.281884	-0.546023	2.62791	0.0108527	---
23193	ENSG00000089597	GANAB	-0.340967	-0.134436	0.348933	0.103458	0.0912462	0.348933	-0.340967	2.89897	0.00519646	---
10957	ENSG00000146278	PNRC1	0.332051	-0.0344908	-0.147329	0.0939087	-0.259967	0.332051	-0.259967	2.68574	0.00930931	---
51024	ENSG00000214253	FIS1	0.1752	0.0763244	0.13074	0.0571813	-0.382853	0.1752	-0.382853	1.48121	0.143697	---
10992	ENSG00000087365	SF3B2	-0.126851	0.220223	-0.0866859	-0.24358	0.208424	0.220223	-0.24358	1.77341	0.0811524	---
3115	ENSG00000223865	HLA-DPB1	0.305747	0.0427467	-0.17834	0.208288	-0.394176	0.305747	-0.394176	2.59833	0.011729	---
1501	ENSG00000169862	CTNND2	0.0416176	0.394048	0.102036	-0.240894	-0.248632	0.394048	-0.248632	3.17739	0.00233302	k2
4627	ENSG00000100345	MYH9	0.0526306	0.0269708	-0.394612	0.111264	0.104632	0.111264	-0.394612	0.945752	0.348006	---
1642	ENSG00000167986	DDB1	-0.286148	0.0452475	0.499336	0.0899338	-0.222447	0.499336	-0.286148	4.07013	0.000137337	k3
3068	ENSG00000143321	HDGF	-0.259055	0.080405	-0.0223174	-0.222285	0.394512	0.394512	-0.259055	3.19014	0.0022467	---
11316	ENSG00000105669	COPE	0.0145167	0.0120312	0.0739215	0.0886716	-0.162744	0.0886716	-0.162744	0.701905	0.485408	---
4707	ENSG00000183648	NDUFB1	0.0629975	-0.074737	0.410068	0.063081	-0.345402	0.410068	-0.345402	3.41277	0.00114732	k3
9555	ENSG00000113648	H2AFY	-0.362014	0.0686559	-0.119467	0.0273484	0.332872	0.332872	-0.362014	2.78898	0.00704351	---
2273	ENSG00000022267	FHL1	0.232124	0.0265409	0.28254	-0.207508	-0.246283	0.28254	-0.246283	2.27684	0.0263162	---
4792	ENSG00000100906	NFKBIA	0.261033	0.0646444	-0.309083	0.0488166	-0.126254	0.261033	-0.309083	2.1437	0.0360523	---
4710	ENSG00000065518	NDUFB4	0.216678	-0.331466	0.33605	0.189871	-0.317255	0.33605	-0.331466	2.7819	0.00718103	---
10594	ENSG00000174231	PRPF8	-0.148907	0.0520776	0.355908	-0.333869	0.151941	0.355908	-0.333869	2.94894	0.00451529	---
7381	ENSG00000156467	UQCRB	-0.0164247	0.104856	0.376319	0.0436443	-0.395601	0.376319	-0.395601	3.20021	0.00218068	---
3725	ENSG00000177606	JUN	-0.0276362	-0.155104	-0.0716098	0.143088	0.0849328	0.143088	-0.155104	1.13125	0.262379	---
11170	ENSG00000168309	FAM107A	0.226578	0.391679	0.0224909	-0.14046	-0.456884	0.391679	-0.456884	3.43903	0.00105811	k2
10211	ENSG00000223654	FLOT1	0.175201	0.221778	-0.538516	0.049678	-0.0277174	0.221778	-0.538516	2.05568	0.0441007	---
10975	ENSG00000127540	UQCR11	0.232047	-0.192287	0.0744198	0.150541	-0.23448	0.232047	-0.23448	1.86432	0.0670903	---
7345	ENSG00000154277	UCHL1	-0.0407546	0.101175	0.0490589	0.132621	-0.21826	0.132621	-0.21826	1.06139	0.292697	---
4915	ENSG00000148053	NTRK2	0.264162	0.00900287	0.345518	-0.124211	-0.384792	0.345518	-0.384792	2.92369	0.00484839	---
377	ENSG00000134287	ARF3	0.0360282	0.205811	-0.0826552	-0.0472297	-0.120054	0.205811	-0.120054	1.61915	0.110575	---
27335	ENSG00000178982	EIF3K	0.00849827	-0.152269	0.2402	0.106402	-0.141383	0.2402	-0.152269	1.89816	0.0624091	---
509	ENSG00000165629	ATP5C1	-0.0668193	-0.0950938	0.243567	0.226773	-0.241915	0.243567	-0.241915	1.96055	0.0545027	---
7317	ENSG00000130985	UBA1	-0.335916	-0.020488	0.200571	-0.187158	0.365297	0.365297	-0.335916	3.02907	0.00359365	---
3309	ENSG00000044574	HSPA5	0.108037	-0.0365472	-0.0636208	0.0856003	-0.102289	0.108037	-0.102289	0.848246	0.399617	---
23451	ENSG00000115524	SF3B1	-0.294762	0.107438	0.12463	-0.0178372	0.101211	0.12463	-0.294762	1.01865	0.312393	---
8667	ENSG00000147677	EIF3H	-0.0874616	0.00388941	0.233912	0.0403435	-0.129718	0.233912	-0.129718	1.84248	0.0702663	---
10109	ENSG00000163466	ARPC2	-0.0481285	0.0430661	-0.154394	0.321746	-0.191124	0.321746	-0.191124	2.56011	0.0129567	---
8666	ENSG00000130811	EIF3G	-0.0239257	0.0459676	-0.0247379	-0.194549	0.183184	0.183184	-0.194549	1.45858	0.149811	---
22861	ENSG00000091592	NLRP1	0.380646	0.201346	0.0427425	-0.317253	-0.268932	0.380646	-0.317253	3.13488	0.00264377	---
4782	ENSG00000141905	NFIC	0.0735905	-0.0913839	0.0296395	-0.154581	0.142785	0.142785	-0.154581	1.12876	0.263421	---
5217	ENSG00000070087	PFN2	-0.0309959	0.0390802	0.438132	-0.0574881	-0.268938	0.438132	-0.268938	3.55281	0.00074219	k3
3329	ENSG00000144381	HSPD1	0.0522351	0.123107	-0.026474	-0.0515366	-0.0946799	0.123107	-0.0946799	0.965832	0.337942	---
5515	ENSG00000113575	PPP2CA	-0.229468	0.180885	0.194201	0.00808372	-0.102764	0.194201	-0.229468	1.55834	0.124326	---
710	ENSG00000149131	SERPING1	0.181993	-0.211574	0.161187	0.162387	-0.243971	0.181993	-0.243971	1.4657	0.147865	---
6282	ENSG00000163191	S100A11	0.141238	-0.0633651	-0.120003	0.286162	-0.259074	0.286162	-0.259074	2.314	0.0240517	---
10540	ENSG00000175203	DCTN2	-0.486315	0.276386	0.191739	-0.00825227	0.0646194	0.276386	-0.486315	2.47046	0.0163049	---
7415	ENSG00000165280	VCP	-0.115196	0.0801452	0.167367	0.158608	-0.239739	0.167367	-0.239739	1.34644	0.183143	---
3916	ENSG00000185896	LAMP1	-0.00448947	0.0245972	0.141294	0.316614	-0.423109	0.316614	-0.423109	2.72916	0.0082855	---
738	ENSG00000149823	VPS51	-0.200469	0.092846	0.267527	-0.382455	0.272192	0.272192	-0.382455	2.30081	0.0248352	---
23787	ENSG00000137409	MTCH1	0.369011	0.00336816	-0.00514395	-0.0305215	-0.313339	0.369011	-0.313339	3.0349	0.003534	---
7102	ENSG00000156298	TSPAN7	0.131582	0.134558	0.370748	-0.138848	-0.382495	0.370748	-0.382495	3.13395	0.00265104	---
4723	ENSG00000167792	NDUFV1	0.10711	0.234102	-0.17508	-0.214968	0.0144972	0.234102	-0.214968	1.87217	0.0659794	---
4779	ENSG00000082641	NFE2L1	0.145489	0.113137	0.0129609	-0.0147865	-0.235683	0.145489	-0.235683	1.16924	0.246854	---
79966	ENSG00000145284	SCD5	0.199334	0.205363	0.197746	-0.048223	-0.472965	0.205363	-0.472965	1.82042	0.0736014	---
9218	ENSG00000101558	VAPA	0.0889322	0.0202192	0.188117	0.285487	-0.50997	0.285487	-0.50997	2.59212	0.0119209	---
7803	ENSG00000112245	PTP4A1	-0.226062	0.18742	0.0521421	0.0294154	-0.0298153	0.18742	-0.226062	1.5027	0.138077	---
2647	ENSG00000135441	BLOC1S1	0.0987808	-0.155735	0.162939	0.270303	-0.322859	0.270303	-0.322859	2.23059	0.0293969	---
25932	ENSG00000169504	CLIC4	0.225616	-0.173984	-0.243009	0.230787	-0.0929783	0.230787	-0.243009	1.85821	0.0679666	---
10574	ENSG00000135624	CCT7	-0.133237	0.152837	0.235432	-0.139988	-0.0544995	0.235432	-0.139988	1.85707	0.068131	---
284361	ENSG00000161671	EMC10	-0.138575	0.0824103	0.310006	-0.0346883	-0.138475	0.310006	-0.138575	2.44482	0.0173964	---
4150	ENSG00000103495	MAZ	-0.382983	-0.0671025	0.106987	-0.174958	0.508309	0.508309	-0.382983	4.2977	6.31353e-05	k5
10291	ENSG00000099995	SF3A1	-0.295522	-0.0385255	-0.186472	0.0144179	0.431428	0.431428	-0.295522	3.5271	0.000804573	---
7388	ENSG00000173660	UQCRH	0.044082	-0.0555623	0.131425	-0.00567815	-0.0787917	0.131425	-0.0787917	1.02967	0.307233	---
7267	ENSG00000182670	TTC3	-0.398754	0.0947823	0.345777	-0.200418	0.224378	0.345777	-0.398754	2.94486	0.00456765	---
10297	ENSG00000115266	APC2	-0.0896235	0.368687	0.317159	-0.48765	-0.0226766	0.368687	-0.48765	3.29829	0.00162617	k2
5066	ENSG00000145730	PAM	0.0837935	0.105904	0.177645	-0.147155	-0.164073	0.177645	-0.164073	1.40651	0.164647	---
6386	ENSG00000137575	SDCBP	0.0789829	0.00559245	0.153163	0.15918	-0.341247	0.15918	-0.341247	1.32263	0.190897	---
103	ENSG00000160710	ADAR	-0.300932	0.102652	0.103227	0.0309866	0.0802187	0.103227	-0.300932	0.845415	0.401183	---
6046	ENSG00000230678	BRD2	-0.226629	-0.012412	0.0559034	-0.195631	0.368726	0.368726	-0.226629	2.95677	0.00441639	---
1627	ENSG00000113758	DBN1	-0.321309	0.262055	-0.0201146	-0.318039	0.373374	0.373374	-0.321309	3.07944	0.00310757	---
6938	ENSG00000140262	TCF12	-0.254902	-0.0459802	0.08953	-0.210563	0.416204	0.416204	-0.254902	3.36171	0.00134156	---
6184	ENSG00000163902	RPN1	-0.0556092	-0.294029	0.111993	0.369392	-0.108605	0.369392	-0.294029	3.01847	0.00370469	---
1462	ENSG00000038427	VCAN	-0.222729	-0.107803	0.069814	0.107402	0.154314	0.154314	-0.222729	1.23628	0.221092	---
103910	ENSG00000118680	MYL12B	0.0312825	-0.125193	0.220489	0.285107	-0.34419	0.285107	-0.34419	2.37166	0.0208801	---
57153	ENSG00000129353	SLC44A2	0.0413826	0.191496	0.252312	0.165367	-0.556622	0.252312	-0.556622	2.37205	0.0208599	---
6774	ENSG00000168610	STAT3	0.115345	0.133438	-0.170043	0.131891	-0.234496	0.133438	-0.234496	1.07207	0.28791	---
10476	ENSG00000167863	ATP5H	0.0737785	-0.0764463	0.249999	0.174105	-0.344307	0.249999	-0.344307	2.07971	0.0417619	---
9320	ENSG00000153827	TRIP12	-0.324559	0.24941	-0.00833599	0.047098	0.0309013	0.24941	-0.324559	2.05944	0.0437271	---
1211	ENSG00000122705	CLTA	0.0192449	-0.0374267	-0.0563635	0.326171	-0.253931	0.326171	-0.253931	2.63381	0.0106852	---
25798	ENSG00000164713	BRI3	-0.124181	-0.0860397	-0.317391	0.319656	0.119293	0.319656	-0.317391	2.63272	0.010716	---
4718	ENSG00000151366	NDUFC2	-0.0183312	-0.0845602	0.337564	0.135288	-0.277275	0.337564	-0.277275	2.74405	0.0079589	---
9524	ENSG00000099797	TECR	0.066502	0.0608846	0.200899	-0.108536	-0.159817	0.200899	-0.159817	1.5895	0.117118	---
10589	ENSG00000175550	DRAP1	-0.0812626	0.195966	-0.242953	0.0242682	0.0455908	0.195966	-0.242953	1.57782	0.119779	---
3094	ENSG00000169567	HINT1	0.1211	-0.0628441	0.10718	0.17853	-0.30206	0.17853	-0.30206	1.46269	0.148686	---
5947	ENSG00000114115	RBP1	0.0526798	-0.124447	0.248505	-0.103208	-0.0141214	0.248505	-0.124447	1.95609	0.0550378	---
10577	ENSG00000119655	NPC2	0.200826	-0.159128	0.0235508	0.454168	-0.48955	0.454168	-0.48955	4.06796	0.000138345	k4
389541	ENSG00000188186	LAMTOR4	0.30086	-0.054218	-0.0508834	0.143905	-0.330014	0.30086	-0.330014	2.48925	0.0155444	---
165	ENSG00000106624	AEBP1	0.252489	-0.106625	-0.0644196	-0.0595776	-0.0321976	0.252489	-0.106625	1.98331	0.0518392	---
2280	ENSG00000088832	FKBP1A	-0.118614	-0.168527	0.0776893	0.125987	0.090536	0.125987	-0.168527	0.998266	0.322094	---
539	ENSG00000241837	ATP5O	-0.00882216	-0.0200243	0.292877	0.119072	-0.298363	0.292877	-0.298363	2.3966	0.0196282	---
51596	ENSG00000226492	CUTA	-0.085452	0.0109809	0.310058	0.0499415	-0.202324	0.310058	-0.202324	2.47277	0.0162095	---
10159	ENSG00000182220	ATP6AP2	0.00858615	0.0221267	0.373051	0.164791	-0.455289	0.373051	-0.455289	3.27247	0.00175763	---
4738	ENSG00000129559	NEDD8	0.0984628	0.00147707	0.251492	0.145259	-0.413229	0.251492	-0.413229	2.15699	0.0349557	---
10567	ENSG00000105404	RABAC1	0.311963	-0.105456	0.178506	-0.0181595	-0.303528	0.311963	-0.303528	2.55715	0.0130564	---
9584	ENSG00000131051	RBM39	0.0114182	0.113432	-0.305183	-0.207444	0.302398	0.302398	-0.305183	2.48012	0.0159097	---
5688	ENSG00000101182	PSMA7	-0.0308917	-0.128492	-0.077473	0.220383	-0.00637469	0.220383	-0.128492	1.73564	0.0876775	---
6427	ENSG00000161547	SRSF2	-0.316296	-0.19888	0.0750003	0.0487706	0.378233	0.378233	-0.316296	3.11396	0.00281057	---
79026	ENSG00000124942	AHNAK	0.287524	-0.145775	-0.011584	0.103438	-0.222217	0.287524	-0.222217	2.30322	0.0246901	---
9659	ENSG00000178104	PDE4DIP	0.21583	0.175374	0.102924	-0.189886	-0.256655	0.21583	-0.256655	1.74411	0.0861769	---
1460	ENSG00000224774	CSNK2B	-0.374231	-0.0251955	0.243143	0.0997434	0.100537	0.243143	-0.374231	2.04781	0.0448906	---
84833	ENSG00000173915	USMG5	0.140273	-0.042327	0.236411	0.0454675	-0.305175	0.236411	-0.305175	1.93892	0.057141	---
9798	ENSG00000182149	IST1	0.0284649	0.0985002	0.0317689	-0.0160736	-0.125626	0.0985002	-0.125626	0.775454	0.441067	---
3017	ENSG00000158373	HIST1H2BD	-0.523184	-0.066871	0.12161	0.0243288	0.437542	0.437542	-0.523184	4.00989	0.000168139	---
2037	ENSG00000079819	EPB41L2	-0.0337734	0.0672648	0.00451528	0.27188	-0.294073	0.27188	-0.294073	2.22169	0.0300247	---
10096	ENSG00000115091	ACTR3	-0.174085	0.214467	-0.148876	0.290535	-0.207548	0.290535	-0.207548	2.31966	0.0237227	---
23367	ENSG00000155506	LARP1	-0.421826	0.197478	0.0761049	-0.174718	0.320506	0.320506	-0.421826	2.76089	0.00760375	---
721	ENSG00000228454	C4B	0.434787	-0.0922099	0.097534	-0.033584	-0.35684	0.434787	-0.35684	3.63511	0.000572044	k1
10094	ENSG00000111229	ARPC3	0.139783	-0.0890326	0.0268706	0.308703	-0.361429	0.308703	-0.361429	2.58586	0.0121176	---
1603	ENSG00000129562	DAD1	0.0709329	-0.0809208	0.360172	0.306098	-0.543113	0.360172	-0.543113	3.3502	0.00138942	---
3304	ENSG00000224501	HSPA1B	0.266684	-0.0373065	-0.163598	-0.0710963	-0.0272328	0.266684	-0.163598	2.11131	0.0388508	---
381	ENSG00000004059	ARF5	-0.0530042	-0.106102	0.301767	-0.0285969	-0.0426386	0.301767	-0.106102	2.37026	0.0209527	---
10945	ENSG00000105438	KDELR1	-0.40493	-0.127964	0.360701	0.112922	0.127159	0.360701	-0.40493	3.08107	0.00309289	---
2547	ENSG00000196419	XRCC6	-0.250631	-0.0245314	0.238185	0.161808	-0.0706911	0.238185	-0.250631	1.92161	0.0593294	---
7416	ENSG00000213585	VDAC1	-0.118191	0.151064	0.0515207	0.103244	-0.166369	0.151064	-0.166369	1.19652	0.236122	---
4144	ENSG00000168906	MAT2A	-0.0526308	-0.0994802	0.202083	-0.0878443	0.0794169	0.202083	-0.0994802	1.58619	0.117867	---
287	ENSG00000145362	ANK2	0.0627302	0.188487	0.178127	0.0223923	-0.383552	0.188487	-0.383552	1.59404	0.116096	---
9448	ENSG00000071054	MAP4K4	-0.118971	0.208728	-0.348411	-0.010862	0.178476	0.208728	-0.348411	1.7392	0.0870447	---
10728	ENSG00000110958	PTGES3	0.263297	-0.0194367	-0.170234	-0.0672448	-0.0395858	0.263297	-0.170234	2.08688	0.0410855	---
1454	ENSG00000213923	CSNK1E	-0.119421	0.185397	-0.116739	-0.481394	0.482731	0.482731	-0.481394	4.30146	6.23191e-05	---
3688	ENSG00000150093	ITGB1	-0.145962	-0.0426069	0.0169124	0.299387	-0.122844	0.299387	-0.145962	2.3636	0.0212998	---
79870	ENSG00000164929	BAALC	0.240142	0.319799	-0.0387829	-0.0707641	-0.424995	0.319799	-0.424995	2.75931	0.00763652	---
6520	ENSG00000168003	SLC3A2	0.205185	0.0298284	-0.0930945	-0.0890984	-0.0661823	0.205185	-0.0930945	1.60954	0.112662	---
267	ENSG00000159461	AMFR	0.104016	0.14835	0.0188759	0.00639047	-0.25436	0.14835	-0.25436	1.19806	0.235529	---
1783	ENSG00000135720	DYNC1LI2	0.147478	0.312311	-0.314702	0.0505708	-0.248558	0.312311	-0.314702	2.5698	0.0126349	---
1912	ENSG00000134686	PHC2	-0.205226	-0.0614734	-0.154116	0.182792	0.184638	0.184638	-0.205226	1.47343	0.145776	---
6746	ENSG00000163479	SSR2	-0.271288	-0.227231	0.134783	0.209171	0.166385	0.209171	-0.271288	1.69733	0.0947313	---
3184	ENSG00000138668	HNRNPD	-0.320407	0.211437	0.00770658	-0.122842	0.213074	0.213074	-0.320407	1.75678	0.0839737	---
9296	ENSG00000128524	ATP6V1F	0.184682	-0.0553607	0.0451182	0.155982	-0.301786	0.184682	-0.301786	1.51296	0.135455	---
55700	ENSG00000116871	MAP7D1	0.054109	0.267761	-0.342555	-0.286866	0.222065	0.267761	-0.342555	2.22596	0.0297221	---
9379	ENSG00000110076	NRXN2	0.128872	0.0546455	0.253917	-0.382418	0.0113059	0.253917	-0.382418	2.1463	0.0358358	---
9043	ENSG00000008294	SPAG9	-0.177938	0.353519	-0.0238832	-0.122889	-0.0286245	0.353519	-0.177938	2.80585	0.0067257	k2
55748	ENSG00000133313	CNDP2	0.0722543	0.256607	0.107866	0.0898179	-0.46941	0.256607	-0.46941	2.26977	0.0267678	---
22827	ENSG00000274081	PUF60	-0.30649	0.199569	0.289586	-0.18126	0.0634489	0.289586	-0.30649	2.37609	0.0206526	---
8301	ENSG00000073921	PICALM	0.00924119	0.0477921	-0.0470274	0.325107	-0.329584	0.325107	-0.329584	2.68944	0.00921789	---
23654	ENSG00000196576	PLXNB2	0.244284	0.0787416	0.000471984	-0.192914	-0.116407	0.244284	-0.192914	1.94444	0.0564568	---
6252	ENSG00000139970	RTN1	0.309679	0.21399	0.121305	-0.433499	-0.160404	0.309679	-0.433499	2.68397	0.00935342	---
3726	ENSG00000171223	JUNB	0.271089	-0.329914	-0.159985	0.154171	0.0229485	0.271089	-0.329914	2.24285	0.0285508	---
22980	ENSG00000141002	TCF25	0.0915674	0.0595248	-0.395667	-0.187558	0.324336	0.324336	-0.395667	2.75823	0.00765879	---
4926	ENSG00000137497	NUMA1	0.0612469	0.027934	-0.0579036	-0.326555	0.27079	0.27079	-0.326555	2.2376	0.02891	---
93974	ENSG00000130770	ATPIF1	-0.0414316	0.0309256	0.291065	0.0650679	-0.262527	0.291065	-0.262527	2.35592	0.0217066	---
136319	ENSG00000105887	MTPN	-0.0165284	0.0656591	0.217769	-0.0163988	-0.187243	0.217769	-0.187243	1.73145	0.0884262	---
3399	ENSG00000117318	ID3	-0.0505472	-0.217839	0.242034	0.00104289	0.0737783	0.242034	-0.217839	1.93686	0.057398	---
51329	ENSG00000182196	ARL6IP4	0.194077	0.0515746	-0.184241	0.0171057	-0.111702	0.194077	-0.184241	1.54219	0.128199	---
9839	ENSG00000169554	ZEB2	-0.0121018	0.0572212	-0.424201	0.105479	0.163579	0.163579	-0.424201	1.41082	0.163378	---
6446	ENSG00000118515	SGK1	0.0495935	-0.0192088	-0.0120137	0.209019	-0.219211	0.209019	-0.219211	1.67318	0.0994124	---
10632	ENSG00000167283	ATP5L	0.0502095	-0.183225	0.140304	0.246584	-0.213148	0.246584	-0.213148	1.97118	0.0532443	---
5725	ENSG00000011304	PTBP1	-0.371633	-0.143927	0.129336	0.0148436	0.371764	0.371764	-0.371633	3.12757	0.00270103	---
10487	ENSG00000131236	CAP1	0.0144593	-0.0862797	-0.046277	0.48334	-0.361459	0.48334	-0.361459	4.04875	0.000147588	k4
6717	ENSG00000075142	SRI	0.151179	0.111905	0.265285	0.168817	-0.597365	0.265285	-0.597365	2.58356	0.0121902	---
6892	ENSG00000206208	TAPBP	-0.0604534	0.077937	-0.0305987	0.175388	-0.161677	0.175388	-0.161677	1.38809	0.17016	---
10299	ENSG00000145495	43530	-0.255943	0.108934	0.317802	-0.16003	0.0600707	0.317802	-0.255943	2.56764	0.0127061	---
10075	ENSG00000086758	HUWE1	-0.234741	0.176716	0.254307	-0.196359	0.057883	0.254307	-0.234741	2.04329	0.0453498	---
6166	ENSG00000165502	RPL36AL	0.212802	-0.0273118	0.188795	0.152434	-0.454352	0.212802	-0.454352	1.86573	0.0668896	---
8366	ENSG00000278705	HIST1H4B	-0.391782	-0.0995714	0.172803	0.00802458	0.324389	0.324389	-0.391782	2.75369	0.00775372	---
29927	ENSG00000058262	SEC61A1	-0.263199	-0.147522	0.261077	0.161212	0.0393799	0.261077	-0.263199	2.1136	0.0386472	---
1209	ENSG00000104853	CLPTM1	-0.0849384	0.0302537	0.0785573	-0.0667498	0.0578763	0.0785573	-0.0849384	0.615778	0.540332	---
9709	ENSG00000051108	HERPUD1	0.377575	-0.174495	-0.194038	0.0827985	-0.127793	0.377575	-0.194038	3.00609	0.00383832	---
6925	ENSG00000196628	TCF4	0.0852903	-0.000702383	0.192009	-0.380917	0.146545	0.192009	-0.380917	1.62192	0.109979	---
4191	ENSG00000146701	MDH2	-0.308793	0.0482146	0.028923	0.06817	0.15627	0.15627	-0.308793	1.28322	0.204268	---
10174	ENSG00000120896	SORBS3	0.13057	-0.0301806	0.0312784	-0.111542	-0.00938117	0.13057	-0.111542	1.02619	0.308856	---
3150	ENSG00000205581	HMGN1	-0.419936	0.149257	-0.0622474	-0.0451341	0.339704	0.339704	-0.419936	2.92343	0.00485194	---
9806	ENSG00000107742	SPOCK2	0.336611	0.264667	0.109214	-0.203216	-0.443772	0.336611	-0.443772	2.93371	0.00471362	---
3572	ENSG00000134352	IL6ST	-0.0148833	-0.00205823	0.332524	0.0926866	-0.312855	0.332524	-0.312855	2.73435	0.00817019	---
27243	ENSG00000130724	CHMP2A	0.0468563	0.283647	-0.00290122	0.0841939	-0.385592	0.283647	-0.385592	2.40103	0.019413	---
8337	ENSG00000203812	HIST2H2AA3	-0.489955	-0.109716	0.0156947	0.185188	0.369314	0.369314	-0.489955	3.3088	0.00157536	---
1837	ENSG00000134769	DTNA	0.416994	0.306976	-0.0535641	-0.12491	-0.515108	0.416994	-0.515108	3.79971	0.000336645	k1
309	ENSG00000197043	ANXA6	0.124004	-0.0121807	0.327247	0.0285177	-0.367471	0.327247	-0.367471	2.74816	0.00787085	---
712	ENSG00000173372	C1QA	0.31948	-0.183041	-0.0197614	0.213139	-0.316152	0.31948	-0.316152	2.63012	0.0107897	---
5781	ENSG00000179295	PTPN11	0.0383901	0.267009	-0.128258	0.0556214	-0.244456	0.267009	-0.244456	2.15066	0.0354744	---
84629	ENSG00000182095	TNRC18	-0.321535	0.174497	-0.0395258	-0.237747	0.392315	0.392315	-0.321535	3.23591	0.00196093	---
5710	ENSG00000159352	PSMD4	-0.23739	0.171412	0.0609595	-0.0511669	0.0661979	0.171412	-0.23739	1.37816	0.173187	---
8766	ENSG00000103769	RAB11A	-0.0737513	-0.0754409	0.323696	0.198616	-0.284702	0.323696	-0.284702	2.63729	0.0105875	---
10284	ENSG00000150459	SAP18	0.326089	-0.0541505	0.107693	0.233677	-0.553765	0.326089	-0.553765	3.05863	0.00330047	---
3609	ENSG00000129351	ILF3	-0.359738	0.197917	0.0213069	-0.314406	0.435355	0.435355	-0.359738	3.6442	0.000555721	---
633	ENSG00000182492	BGN	0.00979329	-0.320799	0.210498	-0.0152932	0.151774	0.210498	-0.320799	1.73578	0.0876517	---
220988	ENSG00000170144	HNRNPA3	-0.278657	0.222729	-0.0621529	-0.0715656	0.165224	0.222729	-0.278657	1.81131	0.0750162	---
9921	ENSG00000022840	RNF10	0.104335	0.0631929	-0.374988	-0.186409	0.293028	0.293028	-0.374988	2.46877	0.0163747	---
6950	ENSG00000120438	TCP1	0.0696935	-0.0814664	0.0388266	0.0319093	-0.0475642	0.0696935	-0.0814664	0.546139	0.586962	---
4716	ENSG00000140990	NDUFB10	-0.0172224	-0.147492	0.290342	0.179307	-0.227747	0.290342	-0.227747	2.32884	0.0231969	---
9789	ENSG00000118363	SPCS2	-0.0486773	0.148674	0.265972	0.146809	-0.425217	0.265972	-0.425217	2.29513	0.0251789	---
7385	ENSG00000140740	UQCRC2	-0.0932489	-0.00209077	0.192834	0.0191585	-0.0688853	0.192834	-0.0932489	1.51267	0.135527	---
5434	ENSG00000099817	POLR2E	-0.105123	-0.0690224	0.087464	-0.0578736	0.154032	0.154032	-0.105123	1.20973	0.23105	---
8125	ENSG00000140350	ANP32A	-0.129069	0.43819	-0.14677	-0.10382	-0.0822656	0.43819	-0.14677	3.45984	0.000992144	k2
51280	ENSG00000135052	GOLM1	-0.0442202	0.0945821	0.112528	-0.200807	0.0637263	0.112528	-0.200807	0.897142	0.37317	---
55740	ENSG00000154380	ENAH	-0.168432	0.231308	-0.00798596	-0.125529	0.0672029	0.231308	-0.168432	1.83276	0.0717197	---
1291	ENSG00000142156	COL6A1	0.180653	-0.193652	-0.0454987	-0.120669	0.160187	0.180653	-0.193652	1.43817	0.155496	---
10776	ENSG00000128989	ARPP19	-0.0896424	0.178294	0.23621	0.182115	-0.426902	0.23621	-0.426902	2.0401	0.0456764	---
5538	ENSG00000131238	PPT1	-0.0480539	0.0209568	0.228521	0.323926	-0.449183	0.323926	-0.449183	2.83169	0.00626426	---
2029	ENSG00000143420	ENSA	-0.247931	1.3972e-05	-0.0403958	0.00826498	0.251762	0.251762	-0.247931	2.0297	0.0467555	---
7538	ENSG00000128016	ZFP36	0.334722	-0.167882	-0.208596	0.0603909	-0.0621875	0.334722	-0.208596	2.67307	0.00962929	---
10581	ENSG00000185201	IFITM2	0.351861	-0.103923	-0.25778	0.144921	-0.182811	0.351861	-0.25778	2.84425	0.00605072	---
5339	ENSG00000178209	PLEC	0.0599726	0.132769	0.0081965	-0.267644	0.0705174	0.132769	-0.267644	1.07622	0.286065	---
7529	ENSG00000166913	YWHAB	-0.139717	0.0618757	0.0901036	0.194458	-0.178413	0.194458	-0.178413	1.54353	0.127875	---
1639	ENSG00000204843	DCTN1	0.0773827	0.429636	-0.0767401	-0.368422	-0.0640914	0.429636	-0.368422	3.60946	0.000620625	k2
26065	ENSG00000262860	LSM14A	-0.298178	0.175915	0.15052	-0.146956	0.145353	0.175915	-0.298178	1.43942	0.155143	---
2734	ENSG00000090863	GLG1	-0.0928254	-0.122046	0.409975	0.107913	-0.1993	0.409975	-0.1993	3.26756	0.00178373	k3
998	ENSG00000070831	CDC42	-0.192488	0.0377804	0.231119	0.26811	-0.279107	0.26811	-0.279107	2.18066	0.0330747	---
4670	ENSG00000099783	HNRNPM	-0.187687	0.115504	-0.168151	-0.117042	0.300302	0.300302	-0.187687	2.38787	0.0200587	---
3005	ENSG00000189060	H1F0	-0.149023	0.125691	-0.00281609	-0.175973	0.191799	0.191799	-0.175973	1.52174	0.13324	---
5747	ENSG00000169398	PTK2	-0.0145214	0.137205	-0.0745959	-0.343199	0.26759	0.26759	-0.343199	2.22509	0.0297833	---
10494	ENSG00000115694	STK25	-0.0211335	0.22817	-0.0414883	-0.499405	0.314457	0.314457	-0.499405	2.8348	0.00621071	---
6601	ENSG00000139613	SMARCC2	-0.253529	0.317447	-0.0319592	-0.230567	0.183866	0.317447	-0.253529	2.56308	0.0128572	---
7384	ENSG00000010256	UQCRC1	-0.0683849	-0.102238	0.140327	0.134562	-0.0712071	0.140327	-0.102238	1.10176	0.274894	---
230	ENSG00000109107	ALDOC	0.367634	0.273857	0.0709159	-0.307383	-0.354018	0.367634	-0.354018	3.07014	0.00319241	---
5360	ENSG00000100979	PLTP	0.25665	-0.158115	0.287214	-0.0929726	-0.210176	0.287214	-0.210176	2.29446	0.0252199	---
6625	ENSG00000104852	SNRNP70	0.114091	0.136725	-0.320517	-0.401847	0.382032	0.382032	-0.401847	3.25843	0.00183322	---
439921	ENSG00000182534	MXRA7	0.000474292	0.0558071	0.201313	0.00163231	-0.199231	0.201313	-0.199231	1.60447	0.113776	---
11331	ENSG00000215021	PHB2	-0.229393	-0.164224	0.193936	-0.0107948	0.236239	0.236239	-0.229393	1.89564	0.0627484	---
1207	ENSG00000074201	CLNS1A	-0.107721	0.153263	0.251534	0.192548	-0.407852	0.251534	-0.407852	2.15163	0.0353942	---
10960	ENSG00000169223	LMAN2	-0.185	-0.0242206	0.100612	0.162945	-0.033756	0.162945	-0.185	1.29499	0.200203	---
4043	ENSG00000163956	LRPAP1	0.203429	0.156491	-0.124116	-0.0584816	-0.189154	0.203429	-0.189154	1.61804	0.110814	---
5594	ENSG00000100030	MAPK1	-0.0497122	-0.021483	0.158661	0.254815	-0.291738	0.254815	-0.291738	2.08068	0.0416699	---
6426	ENSG00000136450	SRSF1	-0.262368	-0.0837991	-0.0966793	-0.0595119	0.448477	0.448477	-0.262368	3.62988	0.000581648	---
51322	ENSG00000095787	WAC	-0.109451	0.045934	0.0129288	-0.0882336	0.13399	0.13399	-0.109451	1.05282	0.296575	---
6657	ENSG00000181449	SOX2	-0.298648	0.434117	0.255446	-0.239279	-0.0818403	0.434117	-0.298648	3.5527	0.000742466	k2
5870	ENSG00000175582	RAB6A	0.204733	0.0484995	-0.0111386	0.181576	-0.400816	0.204733	-0.400816	1.74535	0.0859599	---
51504	ENSG00000173113	TRMT112	0.13898	-0.326962	0.0905066	0.234247	-0.114308	0.234247	-0.326962	1.93593	0.0575143	---
10921	ENSG00000205937	RNPS1	-0.219768	0.0094861	-0.0150506	-0.304339	0.497045	0.497045	-0.304339	4.07537	0.000134934	---
163	ENSG00000006125	AP2B1	-0.278716	0.351304	0.311332	-0.0337895	-0.259993	0.351304	-0.278716	2.85698	0.00584113	k2
3185	ENSG00000169813	HNRNPF	-0.441947	0.0249609	0.247909	0.299302	-0.077179	0.299302	-0.441947	2.60593	0.011498	---
4836	ENSG00000136448	NMT1	0.27809	0.166833	-0.230838	-0.327696	0.0659986	0.27809	-0.327696	2.29889	0.0249508	---
2130	ENSG00000182944	EWSR1	-0.523091	0.239107	-0.0239002	-0.0213051	0.301628	0.301628	-0.523091	2.76412	0.0075374	---
5935	ENSG00000102317	RBM3	-0.438081	-0.030493	0.147372	0.24703	0.0932955	0.24703	-0.438081	2.14627	0.0358375	---
9805	ENSG00000136193	SCRN1	0.0688825	0.212112	0.0921301	0.0790576	-0.40327	0.212112	-0.40327	1.81039	0.0751617	---
10381	ENSG00000258947	TUBB3	-0.0686779	0.192059	0.00950424	-0.180075	0.0504203	0.192059	-0.180075	1.52496	0.132438	---
3295	ENSG00000133835	HSD17B4	0.16527	0.000444367	0.140233	0.213711	-0.459432	0.213711	-0.459432	1.87921	0.0649954	---
9377	ENSG00000178741	COX5A	0.0114569	-0.153167	0.186905	0.236311	-0.228899	0.236311	-0.228899	1.89599	0.0627007	---
1891	ENSG00000104823	ECH1	-0.0827505	0.0827971	0.334625	-0.0774815	-0.167637	0.334625	-0.167637	2.65102	0.01021	---
27316	ENSG00000147274	RBMX	-0.475193	-0.0193729	0.223793	-0.0434224	0.339699	0.339699	-0.475193	3.01533	0.00373811	---
3281	ENSG00000230989	HSBP1	-0.033916	-0.0736596	0.266098	0.166845	-0.251463	0.266098	-0.251463	2.14729	0.035753	---
11338	ENSG00000063244	U2AF2	-0.242627	0.055103	-0.0789803	-0.21244	0.43427	0.43427	-0.242627	3.49623	0.000886051	---
3313	ENSG00000113013	HSPA9	0.0700456	0.0763424	-0.0326773	0.0293034	-0.140494	0.0763424	-0.140494	0.602226	0.549256	---
25840	ENSG00000185432	METTL7A	0.278314	-0.166948	0.308349	-0.0212517	-0.305867	0.308349	-0.305867	2.52951	0.0140221	---
7070	ENSG00000154096	THY1	-0.0506432	-0.0850709	0.0631661	0.130646	-0.0442116	0.130646	-0.0850709	1.02409	0.309838	---
51150	ENSG00000078808	SDF4	0.0177846	0.084416	0.00748888	-0.101513	-0.00346752	0.084416	-0.101513	0.662733	0.509998	---
57863	ENSG00000162706	CADM3	0.392695	0.299874	0.0307911	-0.342823	-0.338686	0.392695	-0.342823	3.2649	0.00179802	k1
5714	ENSG00000099341	PSMD8	-0.145961	-0.100089	0.164549	0.196564	-0.0777878	0.196564	-0.145961	1.55183	0.125876	---
7284	ENSG00000178952	TUFM	0.0224484	0.0883429	0.241005	-0.0361575	-0.242474	0.241005	-0.242474	1.94021	0.0569805	---
977	ENSG00000177697	CD151	0.0544414	0.110766	0.0470126	0.122898	-0.304919	0.122898	-0.304919	1.00786	0.317502	---
4697	ENSG00000189043	NDUFA4	0.0854463	-0.0419373	0.28049	0.179313	-0.414226	0.28049	-0.414226	2.40689	0.0191312	---
4000	ENSG00000160789	LMNA	-0.0178274	-0.149972	-0.133528	0.0438938	0.210488	0.210488	-0.149972	1.66277	0.101489	---
56654	ENSG00000107281	NPDC1	0.340027	0.136725	-0.0414322	-0.439311	0.00626322	0.340027	-0.439311	2.95624	0.00442307	---
25937	ENSG00000018408	WWTR1	0.289837	-0.116319	-0.0575936	0.189648	-0.300874	0.289837	-0.300874	2.37369	0.0207759	---
7082	ENSG00000104067	TJP1	-0.103008	-0.0137057	0.444145	-0.0470645	-0.167209	0.444145	-0.167209	3.51842	0.000826732	k3
3398	ENSG00000115738	ID2	0.148307	0.0368607	0.0695375	-0.0667209	-0.158632	0.148307	-0.158632	1.17317	0.24529	---
3275	ENSG00000160310	PRMT2	-0.111412	0.299309	-0.00687232	0.0447716	-0.21249	0.299309	-0.21249	2.39231	0.0198386	---
29085	ENSG00000054148	PHPT1	0.0774196	0.0237522	0.0905968	0.0823625	-0.238136	0.0905968	-0.238136	0.728542	0.469069	---
4897	ENSG00000091129	NRCAM	0.0252091	0.410272	0.106047	-0.0788343	-0.406142	0.410272	-0.406142	3.50656	0.000857945	k2
29924	ENSG00000063245	EPN1	-0.161998	0.00277805	-0.0812855	-0.17277	0.37173	0.37173	-0.17277	2.94763	0.00453204	---
26137	ENSG00000181722	ZBTB20	-0.24494	-0.00482426	0.17183	-0.115533	0.218495	0.218495	-0.24494	1.76012	0.0834009	---
7791	ENSG00000159840	ZYX	0.131592	-0.0618182	-0.467207	0.0408714	0.233414	0.233414	-0.467207	2.0619	0.0434846	---
7078	ENSG00000100234	TIMP3	0.0877986	-0.366144	0.259961	0.0857926	-0.0108517	0.259961	-0.366144	2.18187	0.0329811	---
7533	ENSG00000128245	YWHAH	0.113162	0.0250571	-0.17301	0.0165947	-0.0194411	0.113162	-0.17301	0.897357	0.373056	---
25814	ENSG00000130638	ATXN10	-0.147022	0.100245	0.139374	0.0641948	-0.118451	0.139374	-0.147022	1.1005	0.275438	---
3189	ENSG00000096746	HNRNPH3	-0.105114	0.249919	-0.0275776	-0.160144	0.0382389	0.249919	-0.160144	1.97745	0.0525143	---
140465	ENSG00000196465	MYL6B	-0.0634477	0.00396318	0.0887856	-0.249173	0.229188	0.229188	-0.249173	1.84831	0.0694061	---
9774	ENSG00000029363	BCLAF1	-0.435345	0.278116	0.272855	-0.0649477	0.0112097	0.278116	-0.435345	2.4128	0.0188512	---
5048	ENSG00000007168	PAFAH1B1	-0.0570892	0.244627	0.245043	-0.107905	-0.248215	0.245043	-0.248215	1.97567	0.0527205	---
5430	ENSG00000181222	POLR2A	-0.179087	0.091783	0.0614803	-0.0699179	0.103558	0.103558	-0.179087	0.822105	0.414219	---
1453	ENSG00000141551	CSNK1D	0.00542464	0.207982	-0.30255	-0.251335	0.260086	0.260086	-0.30255	2.13122	0.0371093	---
9240	ENSG00000176903	PNMA1	-0.122081	0.228261	0.298042	-0.253082	-0.0721812	0.298042	-0.253082	2.40612	0.0191684	---
29952	ENSG00000176978	DPP7	0.377559	0.0426975	-0.0714436	-0.293358	-0.0589455	0.377559	-0.293358	3.08454	0.00306189	---
23468	ENSG00000094916	CBX5	-0.361819	0.156758	0.328343	-0.047312	-0.00122661	0.328343	-0.361819	2.75081	0.00781445	---
5859	ENSG00000172053	QARS	-0.336016	-0.0320918	0.227915	0.0688947	0.111878	0.227915	-0.336016	1.88996	0.0635167	---
51160	ENSG00000160948	VPS28	-0.0808958	0.0391803	0.0821166	-0.12129	0.0953405	0.0953405	-0.12129	0.750171	0.456035	---
56910	ENSG00000084090	STARD7	-0.112793	0.122618	0.424916	0.0494279	-0.363131	0.424916	-0.363131	3.56184	0.000721411	k3
120	ENSG00000148700	ADD3	0.287311	-0.118843	0.198527	0.15531	-0.448301	0.287311	-0.448301	2.51036	0.0147284	---
5691	ENSG00000277791	PSMB3	-0.170729	-0.0848039	0.174363	0.25472	-0.131603	0.25472	-0.170729	2.01907	0.047881	---
427	ENSG00000104763	ASAH1	0.233324	0.0767565	0.0524392	0.252149	-0.566976	0.252149	-0.566976	2.39076	0.0199152	---
51428	ENSG00000183258	DDX41	-0.0228893	0.0655414	-0.294258	-0.243915	0.405764	0.405764	-0.294258	3.31593	0.00154177	---
9588	ENSG00000117592	PRDX6	0.280398	-0.135239	0.0681514	0.29268	-0.463701	0.29268	-0.463701	2.58005	0.0123025	---
537	ENSG00000071553	ATP6AP1	-0.143244	-0.067196	0.265192	0.159424	-0.148087	0.265192	-0.148087	2.09431	0.0403946	---
7168	ENSG00000140416	TPM1	0.196883	-0.0129547	0.0952978	-0.239921	-0.010654	0.196883	-0.239921	1.58397	0.118372	---
3123	ENSG00000206306	HLA-DRB1	0.202522	0.0628708	-0.108192	0.244197	-0.401859	0.244197	-0.401859	2.08282	0.0414676	---
333	ENSG00000105290	APLP1	-0.119993	0.263039	0.170834	-0.271328	0.00281538	0.263039	-0.271328	2.13447	0.0368311	---
28996	ENSG00000064393	HIPK2	-0.0540739	0.18835	0.0208019	-0.00416507	-0.135879	0.18835	-0.135879	1.48483	0.142738	---
10493	ENSG00000108828	VAT1	-0.113067	0.063621	-0.0260617	0.186039	-0.112901	0.186039	-0.113067	1.46239	0.148768	---
5445	ENSG00000105854	PON2	-0.0188409	0.241434	0.188718	0.0019983	-0.345109	0.241434	-0.345109	2.00909	0.0489582	---
25844	ENSG00000137207	YIPF3	-0.226255	-0.203239	0.174926	0.121068	0.157376	0.174926	-0.226255	1.40259	0.165809	---
79068	ENSG00000140718	FTO	0.0588724	0.129822	0.319399	0.00019576	-0.406223	0.319399	-0.406223	2.72998	0.0082672	---
6902	ENSG00000171530	TBCA	-0.176314	0.0994231	0.281214	0.056395	-0.185412	0.281214	-0.185412	2.2351	0.0290826	---
5962	ENSG00000137710	RDX	-0.193391	0.267916	0.143332	0.176261	-0.34112	0.267916	-0.34112	2.22601	0.0297188	---
51246	ENSG00000164054	SHISA5	-0.301399	-0.0495725	0.0519441	0.357447	-0.0526027	0.357447	-0.301399	2.92791	0.00479126	---
6595	ENSG00000080503	SMARCA2	0.171579	0.0655535	0.0524336	-0.095392	-0.167211	0.171579	-0.167211	1.35921	0.179084	---
83719	ENSG00000090238	YPEL3	0.307705	-0.151014	-0.152094	-0.128047	0.0864322	0.307705	-0.152094	2.43154	0.0179869	---
533	ENSG00000117410	ATP6V0B	0.0341631	-0.0796434	-0.0753669	0.241701	-0.134153	0.241701	-0.134153	1.90497	0.0615016	---
90007	ENSG00000167470	MIDN	-0.175418	0.117493	-0.131637	-0.266241	0.403184	0.403184	-0.266241	3.26688	0.00178734	---
1958	ENSG00000120738	EGR1	0.236458	-0.321434	0.0116005	0.0427207	0.0298247	0.236458	-0.321434	1.95029	0.0557405	---
7423	ENSG00000173511	VEGFB	-0.0484261	-0.00978174	5.99391e-05	0.266718	-0.200672	0.266718	-0.200672	2.12639	0.0375254	---
81876	ENSG00000174903	RAB1B	-0.134501	-0.121833	0.197117	0.23552	-0.128949	0.23552	-0.134501	1.85634	0.0682363	---
11031	ENSG00000168461	RAB31	0.192863	-0.047022	-0.19221	0.276024	-0.260448	0.276024	-0.260448	2.23288	0.0292374	---
2034	ENSG00000116016	EPAS1	-0.108437	-0.0894182	0.0456753	0.0595465	0.094097	0.094097	-0.108437	0.73928	0.462572	---
9898	ENSG00000143569	UBAP2L	-0.393382	0.163829	-0.0428636	-0.208396	0.443405	0.443405	-0.393382	3.7668	0.000374657	---
400916	ENSG00000250479	CHCHD10	0.250847	-0.165782	-0.129763	0.131217	-0.110724	0.250847	-0.165782	1.98667	0.051456	---
208	ENSG00000105221	AKT2	0.077853	0.000679769	0.0344223	-0.315597	0.203564	0.203564	-0.315597	1.67552	0.0989523	---
54940	ENSG00000109180	OCIAD1	0.351261	0.0747421	0.140146	-0.128608	-0.374409	0.351261	-0.374409	2.95864	0.00439316	---
57414	ENSG00000005486	RHBDD2	0.0456521	-0.0408051	0.349713	-0.040776	-0.218052	0.349713	-0.218052	2.79869	0.00685904	---
23435	ENSG00000120948	TARDBP	-0.135965	0.163597	-0.00807644	-0.204349	0.175317	0.175317	-0.204349	1.39879	0.166941	---
1843	ENSG00000120129	DUSP1	0.3035	-0.236058	-0.250093	0.270158	-0.140166	0.3035	-0.250093	2.44821	0.0172483	---
1656	ENSG00000110367	DDX6	-0.253599	0.132141	0.427544	0.0127869	-0.207976	0.427544	-0.253599	3.45207	0.00101629	k3
10923	ENSG00000113387	SUB1	-0.128153	0.134365	0.283519	-0.0233568	-0.188167	0.283519	-0.188167	2.25463	0.0277579	---
1500	ENSG00000198561	CTNND1	-0.258846	0.00545795	-0.10453	0.148193	0.169507	0.169507	-0.258846	1.3706	0.175522	---
199731	ENSG00000105767	CADM4	-0.0433914	0.251251	0.12977	0.0233142	-0.30921	0.251251	-0.30921	2.06345	0.043332	---
7203	ENSG00000163468	CCT3	-0.159337	-0.0253737	0.209426	-0.0282743	0.0475278	0.209426	-0.159337	1.65684	0.102687	---
10049	ENSG00000105993	DNAJB6	0.146894	0.114564	-0.104729	-0.210153	0.0332521	0.146894	-0.210153	1.17349	0.245162	---
1535	ENSG00000051523	CYBA	0.258056	-0.102413	-0.208261	0.366202	-0.344102	0.366202	-0.344102	3.04615	0.00342142	---
10890	ENSG00000084733	RAB10	-0.0924433	0.118531	0.0377274	0.0877623	-0.135316	0.118531	-0.135316	0.934349	0.353808	---
57805	ENSG00000158941	CCAR2	-0.343082	0.198075	0.27649	-0.283365	0.205835	0.27649	-0.343082	2.29899	0.0249447	---
192286	ENSG00000146066	HIGD2A	0.0656455	-0.231597	0.221773	0.202103	-0.198862	0.221773	-0.231597	1.78051	0.0799724	---
2665	ENSG00000057608	GDI2	-0.223735	-0.075392	0.132559	0.356682	-0.158275	0.356682	-0.223735	2.85823	0.00582098	---
6397	ENSG00000129657	SEC14L1	0.0794487	0.0314123	-0.0764402	-0.0906912	0.0387409	0.0794487	-0.0906912	0.623082	0.535554	---
55651	ENSG00000145912	NHP2	-0.0186273	-0.0129139	0.306952	-0.0928796	-0.103583	0.306952	-0.103583	2.41034	0.0189675	---
113201	ENSG00000166734	CASC4	0.0403971	0.016074	0.266936	0.20492	-0.440949	0.266936	-0.440949	2.32285	0.0235387	---
10097	ENSG00000138071	ACTR2	-0.110328	0.140105	0.0658134	0.192624	-0.259178	0.192624	-0.259178	1.55767	0.124485	---
1175	ENSG00000042753	AP2S1	-0.0189692	-0.198763	-0.065955	0.167791	0.0897886	0.167791	-0.198763	1.33717	0.186134	---
55859	ENSG00000133169	BEX1	-0.0142015	0.331906	0.281994	-0.325846	-0.187753	0.331906	-0.325846	2.74192	0.00800497	k2
207	ENSG00000142208	AKT1	-0.0432953	0.232575	-0.121469	-0.201906	0.104568	0.232575	-0.201906	1.85466	0.0684795	---
5108	ENSG00000078674	PCM1	-0.224372	0.309428	0.142431	-0.138911	-0.0492369	0.309428	-0.224372	2.47994	0.0159171	---
10106	ENSG00000175215	CTDSP2	-0.0489621	-0.296206	0.0548746	0.0116581	0.270152	0.270152	-0.296206	2.20909	0.0309339	---
6888	ENSG00000177156	TALDO1	-0.0976765	-0.0785636	-0.0592757	0.428444	-0.202562	0.428444	-0.202562	3.41709	0.00113218	k4
7067	ENSG00000126351	THRA	0.226572	0.150576	0.290037	-0.330495	-0.244385	0.290037	-0.330495	2.40013	0.0194566	---
81502	ENSG00000101294	HM13	-0.129208	-0.136311	-0.201992	0.065663	0.329978	0.329978	-0.201992	2.63145	0.0107518	---
6935	ENSG00000148516	ZEB1	-0.108872	0.169553	0.0896912	-0.164553	0.0359935	0.169553	-0.164553	1.34255	0.184392	---
6844	ENSG00000220205	VAMP2	0.211802	0.182375	0.0346339	-0.365204	-0.042666	0.211802	-0.365204	1.77696	0.0805601	---
11140	ENSG00000105401	CDC37	0.0728144	0.200519	-0.393059	-0.268949	0.286541	0.286541	-0.393059	2.43385	0.0178829	---
9772	ENSG00000177728	TMEM94	-0.0460431	0.149785	0.344674	-0.310095	-0.0491279	0.344674	-0.310095	2.83157	0.00626642	---
26994	ENSG00000123091	RNF11	-0.0289546	0.0864659	0.29618	-0.0303676	-0.238305	0.29618	-0.238305	2.38186	0.0203596	---
7461	ENSG00000106665	CLIP2	0.00700524	0.266916	-0.0835498	-0.280109	0.0731897	0.266916	-0.280109	2.17161	0.0337833	---
4501	ENSG00000187193	MT1X	0.358821	0.0118906	-0.0252298	-0.147215	-0.185832	0.358821	-0.185832	2.85216	0.00591967	---
55205	ENSG00000074657	ZNF532	-0.207259	0.123279	0.0863325	-0.200233	0.20699	0.20699	-0.207259	1.65252	0.103567	---
7417	ENSG00000165637	VDAC2	-0.0543629	0.0574724	0.180494	0.109447	-0.237741	0.180494	-0.237741	1.45131	0.151816	---
4774	ENSG00000162599	NFIA	0.0490285	-0.0442012	0.20306	-0.241528	0.0795887	0.20306	-0.241528	1.63434	0.107339	---
51529	ENSG00000141552	ANAPC11	0.0594999	-0.156373	0.180915	-0.0269757	-0.0147907	0.180915	-0.156373	1.43059	0.15765	---
57326	ENSG00000163346	PBXIP1	0.396345	0.158555	0.124152	-0.1546	-0.457873	0.396345	-0.457873	3.48199	0.000926206	k1
25777	ENSG00000100242	SUN2	0.225379	-0.0259359	-0.254172	-0.258331	0.244822	0.244822	-0.258331	1.9793	0.0523001	---
678	ENSG00000152518	ZFP36L2	-0.0134709	-0.224429	0.128307	0.0546526	0.0763418	0.128307	-0.224429	1.02834	0.307851	---
26472	ENSG00000173457	PPP1R14B	-0.285986	0.0815117	-0.14043	-0.152681	0.437319	0.437319	-0.285986	3.56444	0.00071552	---
54732	ENSG00000184840	TMED9	-0.100776	-0.00280893	0.121651	0.196289	-0.179006	0.196289	-0.179006	1.55824	0.12435	---
3423	ENSG00000010404	IDS	0.342274	0.0457819	-0.00279043	-0.141203	-0.223901	0.342274	-0.223901	2.74288	0.00798402	---
8733	ENSG00000197858	GPAA1	-0.199856	-0.12799	0.326048	-0.00806046	0.0770957	0.326048	-0.199856	2.59895	0.01171	---
23603	ENSG00000110880	CORO1C	0.0110635	0.107987	-0.288305	0.201945	-0.0954071	0.201945	-0.288305	1.64718	0.104664	---
5441	ENSG00000177700	POLR2L	0.148513	-0.146135	0.043715	0.161217	-0.187754	0.161217	-0.187754	1.28195	0.204713	---
200185	ENSG00000163463	KRTCAP2	-0.262896	-0.220391	0.345441	0.202975	0.00604713	0.345441	-0.262896	2.79634	0.00690317	---
30000	ENSG00000105576	TNPO2	-0.0782127	0.222453	0.209389	-0.44734	0.14198	0.222453	-0.44734	1.94262	0.0566817	---
51374	ENSG00000138085	ATRAID	0.0363675	-0.163135	0.42544	0.170901	-0.352538	0.42544	-0.352538	3.55076	0.000747006	k3
9939	ENSG00000265241	RBM8A	-0.337115	0.16475	0.105216	-0.13734	0.21546	0.21546	-0.337115	1.78742	0.0788368	---
3646	ENSG00000104408	EIF3E	-0.00734533	-0.0175088	0.267163	0.00401344	-0.173617	0.267163	-0.173617	2.11879	0.0381885	---
80762	ENSG00000131507	NDFIP1	0.221432	0.154856	0.143829	0.0334616	-0.485643	0.221432	-0.485643	1.97841	0.0524031	---
23321	ENSG00000109654	TRIM2	0.00508059	0.145775	0.232828	-0.170329	-0.14567	0.232828	-0.170329	1.84541	0.0698325	---
51335	ENSG00000182768	NGRN	0.100724	0.185941	0.199385	-0.101627	-0.313406	0.199385	-0.313406	1.63987	0.10618	---
4728	ENSG00000110717	NDUFS8	-0.0870062	-0.124121	0.168358	0.108027	-0.0284447	0.168358	-0.124121	1.32517	0.190058	---
144348	ENSG00000179195	ZNF664	-0.0987698	0.0740197	0.257676	-0.0509089	-0.114407	0.257676	-0.114407	2.02582	0.0471637	---
2217	ENSG00000104870	FCGRT	0.140623	-0.323697	0.0711966	0.289816	-0.158004	0.289816	-0.323697	2.39234	0.0198373	---
10752	ENSG00000134121	CHL1	0.039472	0.168145	-0.0447838	0.260783	-0.409766	0.260783	-0.409766	2.23284	0.0292396	---
1192	ENSG00000226248	CLIC1	0.0686738	-0.0907715	-0.104481	0.334236	-0.223252	0.334236	-0.223252	2.67806	0.0095022	---
91304	ENSG00000182087	TMEM259	0.18548	0.111054	-0.201421	-0.394503	0.246526	0.246526	-0.394503	2.09538	0.0402957	---
57584	ENSG00000107863	ARHGAP21	-0.0203176	0.0772436	0.067227	-0.0569979	-0.0470231	0.0772436	-0.0569979	0.604274	0.547902	---
54386	ENSG00000166848	TERF2IP	0.0275799	0.23395	0.181903	-0.239211	-0.146007	0.23395	-0.239211	1.88184	0.0646303	---
4141	ENSG00000166986	MARS	-0.10149	-0.0564582	-0.218323	-0.149193	0.44697	0.44697	-0.218323	3.57724	0.000687221	---
6653	ENSG00000137642	SORL1	0.351642	0.0703	-0.0460411	0.122726	-0.476259	0.351642	-0.476259	3.12339	0.00273424	---
518	ENSG00000154518	ATP5G3	0.0250346	-0.191667	0.238103	0.22726	-0.234046	0.238103	-0.234046	1.91277	0.0604757	---
5354	ENSG00000123560	PLP1	0.0621143	0.0667192	0.0954815	0.0534514	-0.239767	0.0954815	-0.239767	0.768141	0.445367	---
8815	ENSG00000175334	BANF1	-0.0568322	-0.0993147	0.135698	0.0284286	0.0200461	0.135698	-0.0993147	1.0651	0.29103	---
1650	ENSG00000244038	DDOST	-0.171101	-0.190161	0.260213	0.267659	-0.107647	0.267659	-0.190161	2.12933	0.0372711	---
10580	ENSG00000095637	SORBS1	0.297314	0.0376155	0.0787667	0.0542348	-0.420057	0.297314	-0.420057	2.55879	0.013001	---
5705	ENSG00000087191	PSMC5	-0.081487	0.203839	0.109808	-0.0819762	-0.114736	0.203839	-0.114736	1.60262	0.114185	---
824	ENSG00000162909	CAPN2	0.0892398	0.0971505	-0.227716	0.0104375	-0.0188484	0.0971505	-0.227716	0.779242	0.43885	---
5885	ENSG00000164754	RAD21	-0.363993	0.313197	0.246684	0.0813744	-0.2086	0.313197	-0.363993	2.62631	0.0108985	---
5869	ENSG00000111540	RAB5B	0.100866	-0.0677089	0.267263	0.153093	-0.37001	0.267263	-0.37001	2.24686	0.0282788	---
140576	ENSG00000188643	S100A16	0.314696	-0.0119367	-0.086162	0.0471371	-0.264291	0.314696	-0.264291	2.54847	0.013353	---
83443	ENSG00000169976	SF3B5	0.0973913	-0.151827	0.137731	0.199686	-0.239553	0.199686	-0.239553	1.60637	0.113358	---
6185	ENSG00000118705	RPN2	-0.322844	-0.0685299	0.253282	0.300358	-0.105879	0.300358	-0.322844	2.4786	0.0159716	---
5226	ENSG00000142657	PGD	-0.414104	0.115568	-0.0400598	0.262395	0.0558602	0.262395	-0.414104	2.25149	0.0279677	---
522	ENSG00000154723	ATP5J	0.0893383	-0.142324	0.338523	0.146439	-0.335016	0.338523	-0.335016	2.80611	0.0067209	---
4676	ENSG00000273562	NAP1L4	-0.347703	0.212551	0.125757	0.0377231	-0.00117338	0.212551	-0.347703	1.77055	0.0816313	---
8904	ENSG00000214078	CPNE1	-0.0281251	-0.0207639	-0.1162	-0.263603	0.381118	0.381118	-0.263603	3.08576	0.00305104	---
328	ENSG00000100823	APEX1	-0.418626	0.0776249	0.179676	-0.0382913	0.22388	0.22388	-0.418626	1.92539	0.0588463	---
1314	ENSG00000122218	COPA	-0.301636	0.00747919	0.243694	0.0201612	0.0782787	0.243694	-0.301636	1.99629	0.0503709	---
57178	ENSG00000108175	ZMIZ1	-0.122523	-0.0367358	0.13206	-0.385001	0.420436	0.420436	-0.385001	3.55797	0.000730254	---
65982	ENSG00000121413	ZSCAN18	0.133837	0.139484	0.333486	-0.379662	-0.132265	0.333486	-0.379662	2.81541	0.00655147	---
3485	ENSG00000115457	IGFBP2	-0.132549	-0.463505	0.263577	0.0550277	0.311298	0.311298	-0.463505	2.74386	0.00796307	---
7305	ENSG00000011600	TYROBP	0.309502	-0.1102	-0.180253	0.316849	-0.357777	0.316849	-0.357777	2.65009	0.0102352	---
10627	ENSG00000101608	MYL12A	0.129666	-0.176146	-0.0211067	0.406582	-0.329878	0.406582	-0.329878	3.3638	0.00133303	k4
8992	ENSG00000113732	ATP6V0E1	0.302108	-0.111518	0.127452	0.364688	-0.617531	0.364688	-0.617531	3.62128	0.000597769	---
8724	ENSG00000112335	SNX3	0.193859	-0.0223961	0.159719	0.167035	-0.434264	0.193859	-0.434264	1.68085	0.0979068	---
23399	ENSG00000175826	CTDNEP1	-0.0604848	-0.0669861	-0.0253761	-0.0679667	0.201748	0.201748	-0.0679667	1.57936	0.119427	---
2746	ENSG00000148672	GLUD1	0.117602	0.117333	0.291564	0.0625333	-0.488656	0.291564	-0.488656	2.61003	0.011375	---
10236	ENSG00000125944	HNRNPR	-0.512942	0.236343	0.195483	-0.0805775	0.192979	0.236343	-0.512942	2.15033	0.0355012	---
5605	ENSG00000126934	MAP2K2	-0.190768	-0.0728143	-0.0379737	-0.0682622	0.33767	0.33767	-0.190768	2.68663	0.00928741	---
51398	ENSG00000105583	WDR83OS	0.0977782	-0.192528	0.248801	0.134712	-0.220208	0.248801	-0.220208	1.9921	0.0508411	---
10541	ENSG00000136938	ANP32B	-0.138956	0.244315	-0.132406	-0.0289627	0.0253057	0.244315	-0.138956	1.92685	0.0586594	---
23476	ENSG00000141867	BRD4	-0.148116	-0.0267994	-0.186884	-0.206148	0.494444	0.494444	-0.206148	3.9465	0.000207712	---
22913	ENSG00000125970	RALY	-0.287262	-0.100387	0.0266887	0.178287	0.170848	0.178287	-0.287262	1.45374	0.151144	---
126299	ENSG00000131116	ZNF428	-0.354789	0.144542	0.103773	-0.138796	0.25311	0.25311	-0.354789	2.1144	0.0385759	---
23187	ENSG00000019144	PHLDB1	0.0793834	0.0685282	-0.0634448	-0.114622	0.0177683	0.0793834	-0.114622	0.624118	0.534878	---
7132	ENSG00000067182	TNFRSF1A	0.324957	-0.137961	-0.235792	0.170786	-0.166731	0.324957	-0.235792	2.61163	0.0113273	---
5585	ENSG00000123143	PKN1	-0.184373	0.0899249	-0.205618	-0.0309875	0.265862	0.265862	-0.205618	2.12178	0.0379259	---
2040	ENSG00000148175	STOM	0.224499	-0.00775893	-0.00193956	0.289817	-0.476912	0.289817	-0.476912	2.57527	0.0124563	---
54998	ENSG00000175756	AURKAIP1	0.0643482	-0.0885228	-0.126229	-0.0489463	0.160361	0.160361	-0.126229	1.26256	0.211553	---
8775	ENSG00000105402	NAPA	0.223619	-0.088889	-0.0769761	-0.121056	0.0459377	0.223619	-0.121056	1.75946	0.0835135	---
2012	ENSG00000134531	EMP1	0.22155	-0.17206	0.0736557	0.117144	-0.211076	0.22155	-0.211076	1.77024	0.0816834	---
80700	ENSG00000167671	UBXN6	0.055461	-0.0331033	-0.0774389	0.0336364	0.00299791	0.055461	-0.0774389	0.434469	0.665481	---
9859	ENSG00000143702	CEP170	-0.306138	0.245824	-0.101767	-0.195292	0.316074	0.316074	-0.306138	2.59312	0.0118899	---
7095	ENSG00000008952	SEC62	0.020118	0.237458	0.170902	0.114689	-0.472402	0.237458	-0.472402	2.1042	0.0394902	---
84316	ENSG00000183011	NAA38	0.063	-0.0333133	0.283805	-0.0135401	-0.219574	0.283805	-0.219574	2.27204	0.0266222	---
149603	ENSG00000168159	RNF187	0.210138	0.015887	-0.0771646	-0.339014	0.16937	0.210138	-0.339014	1.74454	0.0861024	---
51523	ENSG00000171604	CXXC5	0.0509169	0.113095	0.0839485	-0.337102	0.108876	0.113095	-0.337102	0.938214	0.351835	---
83442	ENSG00000142669	SH3BGRL3	0.180189	-0.173791	-0.124661	0.229319	-0.134969	0.229319	-0.173791	1.81872	0.0738646	---
5689	ENSG00000008018	PSMB1	0.0262295	-0.0994602	0.291556	0.268258	-0.398635	0.291556	-0.398635	2.48294	0.0157962	---
22948	ENSG00000150753	CCT5	-0.339228	0.0342597	0.12046	0.116664	0.0851346	0.12046	-0.339228	1.00013	0.3212	---
3615	ENSG00000178035	IMPDH2	-0.186043	-0.0601304	0.204731	-0.056219	0.134751	0.204731	-0.186043	1.62742	0.108804	---
473	ENSG00000142599	RERE	-0.239471	0.0307315	-0.0408345	-0.232574	0.445683	0.445683	-0.239471	3.58521	0.000670132	---
23258	ENSG00000184014	DENND5A	0.100297	0.203761	-0.194663	0.102853	-0.240376	0.203761	-0.240376	1.63949	0.106258	---
10015	ENSG00000170248	PDCD6IP	-0.0656837	-0.289862	-0.0597068	0.0861861	0.291346	0.291346	-0.289862	2.37755	0.020578	---
2194	ENSG00000169710	FASN	-0.0999254	0.167594	0.132347	-0.390556	0.214557	0.214557	-0.390556	1.82032	0.0736172	---
6383	ENSG00000169439	SDC2	0.304086	-0.261158	0.238171	-0.195765	-0.0248922	0.304086	-0.261158	2.46038	0.0167265	---
11057	ENSG00000140526	ABHD2	0.0194962	0.073278	0.142947	0.178204	-0.359665	0.178204	-0.359665	1.49164	0.140948	---
80727	ENSG00000136295	TTYH3	-0.310396	0.130986	-0.0594394	-0.106088	0.311039	0.311039	-0.310396	2.55552	0.0131118	---
8683	ENSG00000111786	SRSF9	-0.261165	-0.0589006	-0.0607038	0.01578	0.326325	0.326325	-0.261165	2.64031	0.0105033	---
26580	ENSG00000168000	BSCL2	0.024847	0.113508	0.393693	-0.011589	-0.401805	0.393693	-0.401805	3.35782	0.00135755	---
23580	ENSG00000179604	CDC42EP4	0.168598	0.160255	0.292224	-0.376692	-0.156941	0.292224	-0.376692	2.46384	0.0165807	---
10491	ENSG00000170275	CRTAP	-0.0171808	-0.218746	0.086987	0.445183	-0.268659	0.445183	-0.268659	3.6097	0.000620156	k4
11167	ENSG00000163430	FSTL1	-0.102051	-0.257593	0.322456	0.154975	-0.0464644	0.322456	-0.257593	2.60642	0.0114833	---
93487	ENSG00000168175	MAPK1IP1L	-0.13137	-0.03106	0.178093	-0.083049	0.101752	0.178093	-0.13137	1.40311	0.165654	---
11273	ENSG00000168488	ATXN2L	-0.0805298	-0.0802565	-0.221044	-0.252379	0.550127	0.550127	-0.252379	4.44037	3.84113e-05	k5
2186	ENSG00000171634	BPTF	-0.280986	0.0605453	0.0340082	-0.223518	0.393876	0.393876	-0.280986	3.20541	0.00214726	---
4781	ENSG00000147862	NFIB	-0.0616282	0.130653	0.162595	-0.220184	0.0287345	0.162595	-0.220184	1.30186	0.197861	---
5595	ENSG00000102882	MAPK3	0.288805	0.0834776	0.00205906	-0.0281322	-0.320732	0.288805	-0.320732	2.38145	0.0203804	---
2026	ENSG00000111674	ENO2	0.110533	0.268692	-0.212298	-0.378007	0.161747	0.268692	-0.378007	2.26674	0.0269636	---
3418	ENSG00000182054	IDH2	-0.271802	0.196673	0.152917	0.112025	-0.147553	0.196673	-0.271802	1.59615	0.115623	---
7532	ENSG00000170027	YWHAG	-0.110325	0.196852	-0.051402	-0.203124	0.150673	0.196852	-0.203124	1.5702	0.121542	---
1522	ENSG00000101160	CTSZ	0.218716	0.0578708	-0.112952	0.307544	-0.469333	0.307544	-0.469333	2.7202	0.00848786	---
50	ENSG00000100412	ACO2	0.16468	0.120425	-0.111631	0.000916487	-0.185343	0.16468	-0.185343	1.30887	0.195489	---
63827	ENSG00000132692	BCAN	0.0224388	0.296161	0.310116	-0.415384	-0.12337	0.310116	-0.415384	2.66266	0.00989951	---
2017	ENSG00000085733	CTTN	0.0709909	0.126567	-0.211613	-0.226526	0.185469	0.185469	-0.226526	1.48722	0.142109	---
2628	ENSG00000171766	GATM	0.121636	0.0864954	0.11344	0.102719	-0.373513	0.121636	-0.373513	1.02413	0.30982	---
5376	ENSG00000109099	PMP22	0.243736	-0.336884	0.224619	0.260245	-0.324135	0.260245	-0.336884	2.15876	0.0348116	---
1917	ENSG00000101210	EEF1A2	0.0984279	0.238827	0.0953953	-0.477093	0.0732513	0.238827	-0.477093	2.12243	0.0378696	---
113026	ENSG00000161714	PLCD3	0.233725	0.107749	0.149233	-0.21996	-0.215131	0.233725	-0.21996	1.87128	0.0661044	---
51690	ENSG00000130332	LSM7	-0.24189	-0.169601	0.0979832	-0.025046	0.335746	0.335746	-0.24189	2.70251	0.00890089	---
23380	ENSG00000266028	SRGAP2	0.175721	-0.130214	-0.0875689	-0.320929	0.327438	0.327438	-0.320929	2.70021	0.00895608	---
4947	ENSG00000180304	OAZ2	-0.0355281	0.0227077	0.0609551	0.0703377	-0.0992702	0.0703377	-0.0992702	0.552082	0.58291	---
51466	ENSG00000196405	EVL	-0.0871529	0.143426	-0.308671	-0.33059	0.48629	0.48629	-0.33059	4.02431	0.000160209	---
9019	ENSG00000197965	MPZL1	-0.233385	-0.0906066	0.450282	-0.0287779	0.00360308	0.450282	-0.233385	3.61669	0.000606538	k3
5516	ENSG00000104695	PPP2CB	0.293114	0.169242	0.139032	-0.00302648	-0.527346	0.293114	-0.527346	2.69439	0.00909662	---
84168	ENSG00000169604	ANTXR1	0.0506075	-0.0874663	0.27489	0.0661723	-0.227403	0.27489	-0.227403	2.20472	0.0312549	---
100188893	ENSG00000214736	TOMM6	0.0404632	-0.133858	0.203874	0.131886	-0.186331	0.203874	-0.186331	1.62069	0.110242	---
1785	ENSG00000079805	DNM2	0.303885	0.142683	-0.496928	-0.229967	0.163244	0.303885	-0.496928	2.735	0.00815589	---
56995	ENSG00000130338	TULP4	-0.350653	0.111055	0.129345	-0.0995786	0.224478	0.224478	-0.350653	1.8721	0.0659888	---
55845	ENSG00000254999	BRK1	0.102803	-0.139055	0.222706	0.288979	-0.403095	0.288979	-0.403095	2.46624	0.01648	---
9491	ENSG00000125818	PSMF1	0.102654	-0.0672817	-0.0931211	0.00714	0.0275279	0.102654	-0.0931211	0.805249	0.423804	---
142	ENSG00000143799	PARP1	-0.355216	0.173893	0.103642	-0.0285514	0.121019	0.173893	-0.355216	1.4529	0.151376	---
10907	ENSG00000141759	TXNL4A	-0.169726	-0.106969	0.20985	0.173175	-0.0596653	0.20985	-0.169726	1.66311	0.101421	---
29956	ENSG00000143418	CERS2	0.0407333	-0.18734	0.230115	0.332611	-0.34752	0.332611	-0.34752	2.77045	0.0074086	---
5211	ENSG00000141959	PFKL	0.0607512	0.386405	-0.0809232	-0.273427	-0.0961463	0.386405	-0.273427	3.13748	0.00262376	k2
5694	ENSG00000142507	PSMB6	0.0330167	-0.0411565	0.251326	0.161775	-0.328401	0.251326	-0.328401	2.07818	0.0419078	---
8761	ENSG00000090621	PABPC4	-0.029961	-0.0660515	-0.121155	0.0135467	0.163798	0.163798	-0.121155	1.2888	0.202334	---
7756	ENSG00000010244	ZNF207	-0.0904792	-0.017652	0.0948822	-0.136408	0.162311	0.162311	-0.136408	1.27965	0.205514	---
7805	ENSG00000162511	LAPTM5	0.227469	-0.0423251	-0.196832	0.328364	-0.343642	0.328364	-0.343642	2.73091	0.00824643	---
3276	ENSG00000126457	PRMT1	-0.347272	0.0588319	0.167696	-0.170629	0.31006	0.31006	-0.347272	2.58236	0.0122286	---
55959	ENSG00000196562	SULF2	-0.253451	-0.17936	0.0390457	0.15677	0.224466	0.224466	-0.253451	1.81231	0.0748607	---
26118	ENSG00000109046	WSB1	0.0252507	0.00870116	-0.293769	-0.212522	0.383516	0.383516	-0.293769	3.13362	0.00265355	---
10480	ENSG00000149100	EIF3M	-0.0311918	-0.0283733	0.175852	0.123966	-0.189987	0.175852	-0.189987	1.39892	0.1669	---
115098	ENSG00000007080	CCDC124	-0.104602	0.147081	-0.107386	-0.131373	0.163515	0.163515	-0.131373	1.28826	0.202521	---
475	ENSG00000177556	ATOX1	0.0875672	-0.0243349	0.127988	0.252677	-0.392529	0.252677	-0.392529	2.14568	0.0358867	---
55209	ENSG00000168137	SETD5	-0.128036	-0.0384883	-0.0555206	-0.275094	0.45765	0.45765	-0.275094	3.71781	0.000438952	---
715	ENSG00000159403	C1R	0.276649	-0.387298	-0.0183768	0.245358	-0.118204	0.276649	-0.387298	2.3436	0.0223738	---
79921	ENSG00000133142	TCEAL4	-0.057813	0.334226	0.0642787	0.0103769	-0.313304	0.334226	-0.313304	2.74878	0.00785754	k2
535	ENSG00000033627	ATP6V0A1	0.168187	0.286725	-0.00813852	-0.392502	-0.0421782	0.286725	-0.392502	2.43479	0.017841	---
8664	ENSG00000100353	EIF3D	-0.0877818	-0.0315211	0.0206822	0.0874879	0.0124242	0.0874879	-0.0877818	0.685951	0.495343	---
10267	ENSG00000132329	RAMP1	0.267154	0.279758	0.183711	-0.248557	-0.40371	0.279758	-0.40371	2.38825	0.0200396	---
25792	ENSG00000148337	CIZ1	-0.152142	0.0214475	-0.162139	-0.159293	0.390714	0.390714	-0.162139	3.0925	0.00299193	---
3927	ENSG00000002834	LASP1	-0.28286	-0.00299821	0.0118166	0.303853	-0.0329789	0.303853	-0.28286	2.47421	0.0161502	---
4190	ENSG00000014641	MDH1	0.0109159	0.0406404	0.129524	0.158912	-0.293226	0.158912	-0.293226	1.29821	0.199103	---
25870	ENSG00000129103	SUMF2	-0.142765	0.173042	0.153259	0.0865766	-0.221491	0.173042	-0.221491	1.38593	0.170815	---
51107	ENSG00000117362	APH1A	-0.224049	-0.171137	0.295136	0.199808	-0.0365156	0.295136	-0.224049	2.36521	0.0212153	---
60685	ENSG00000156639	ZFAND3	-0.196162	0.0489769	0.198953	0.103761	-0.105906	0.198953	-0.196162	1.58466	0.118215	---
23162	ENSG00000138834	MAPK8IP3	0.207702	0.129917	-0.35779	-0.387278	0.314328	0.314328	-0.387278	2.66277	0.00989662	---
6721	ENSG00000198911	SREBF2	-0.00919252	-0.0696788	-0.00857854	-0.0354693	0.113398	0.113398	-0.0696788	0.887826	0.378122	---
5702	ENSG00000165916	PSMC3	-0.382231	0.15199	0.0517916	0.223692	-0.0369851	0.223692	-0.382231	1.89065	0.0634231	---
5335	ENSG00000124181	PLCG1	0.0662656	0.0273881	-0.0395705	-0.425511	0.347908	0.347908	-0.425511	3.00264	0.00387632	---
2224	ENSG00000160752	FDPS	-0.244127	-0.00019639	0.207869	0.0315907	0.0468969	0.207869	-0.244127	1.67417	0.0992186	---
6497	ENSG00000157933	SKI	0.0547932	-0.0421037	-0.036813	-0.341135	0.340602	0.340602	-0.341135	2.82994	0.00629454	---
51035	ENSG00000162191	UBXN1	0.0957434	0.212911	-0.107979	-0.0905152	-0.122548	0.212911	-0.122548	1.67552	0.0989515	---
51247	ENSG00000120727	PAIP2	0.0693984	-0.105298	0.236986	0.12139	-0.253667	0.236986	-0.253667	1.91351	0.0603789	---
6597	ENSG00000127616	SMARCA4	-0.264529	0.251016	-0.146059	-0.340321	0.443061	0.443061	-0.340321	3.68009	0.000495503	---
10908	ENSG00000032444	PNPLA6	0.267977	0.0696129	-0.338402	-0.181287	0.103612	0.267977	-0.338402	2.22419	0.0298469	---
11180	ENSG00000178252	WDR6	-0.208911	0.066271	0.117929	-0.32225	0.355254	0.355254	-0.32225	2.93098	0.00474999	---
10528	ENSG00000101361	NOP56	-0.212071	0.00464965	-0.120399	-0.23878	0.507831	0.507831	-0.23878	4.08443	0.000130868	k5
1831	ENSG00000157514	TSC22D3	0.260672	-0.144955	-0.0744662	0.117805	-0.166336	0.260672	-0.166336	2.06468	0.0432122	---
9741	ENSG00000068697	LAPTM4A	0.0562594	-0.175274	0.430546	0.152175	-0.345546	0.430546	-0.345546	3.58341	0.000673973	k3
4809	ENSG00000100138	SNU13	0.154117	-0.233963	0.0750456	0.139012	-0.11272	0.154117	-0.233963	1.23805	0.22044	---
3337	ENSG00000132002	DNAJB1	0.193521	-0.0739379	-0.165887	0.0653328	-0.0538085	0.193521	-0.165887	1.53269	0.130523	---
1009	ENSG00000140937	CDH11	-0.069505	-0.269074	0.218766	0.046955	0.111985	0.218766	-0.269074	1.77404	0.0810471	---
9703	ENSG00000007202	KIAA0100	-0.203318	-0.0546108	0.135305	-0.116904	0.253766	0.253766	-0.203318	2.02425	0.047329	---
2314	ENSG00000177731	FLII	0.161174	0.136908	-0.476327	-0.100511	0.162774	0.162774	-0.476327	1.44587	0.153333	---
8334	ENSG00000180573	HIST1H2AC	-0.381943	-0.0889734	0.180016	0.063018	0.247656	0.247656	-0.381943	2.09293	0.0405218	---
10130	ENSG00000143870	PDIA6	-0.151023	0.0179763	0.197054	0.156332	-0.167891	0.197054	-0.167891	1.5612	0.12365	---
10152	ENSG00000138443	ABI2	-0.133206	0.147204	0.277019	-0.137955	-0.0812581	0.277019	-0.137955	2.18448	0.0327803	---
9380	ENSG00000137106	GRHPR	-0.0169641	0.00871111	0.205243	0.276683	-0.404775	0.276683	-0.404775	2.36322	0.0213198	---
51108	ENSG00000197006	METTL9	0.11647	0.0267194	0.00979296	0.0994186	-0.235151	0.11647	-0.235151	0.935903	0.353013	---
51582	ENSG00000155096	AZIN1	-0.220898	0.0513992	0.274755	0.186108	-0.21854	0.274755	-0.220898	2.20026	0.0315857	---
29796	ENSG00000184076	UQCR10	0.0922609	-0.173239	0.158859	0.313169	-0.338519	0.313169	-0.338519	2.59939	0.0116965	---
102	ENSG00000137845	ADAM10	-0.117719	-0.0237897	0.108802	0.238596	-0.174878	0.238596	-0.174878	1.89266	0.0631503	---
10963	ENSG00000168439	STIP1	0.0330133	0.00223983	-0.102547	-0.0716741	0.10972	0.10972	-0.102547	0.86148	0.392348	---
3983	ENSG00000099204	ABLIM1	0.386339	-0.0463713	0.22632	-0.180887	-0.306707	0.386339	-0.306707	3.1702	0.00238308	---
6434	ENSG00000136527	TRA2B	-0.244505	-0.197773	0.066929	-0.110917	0.468806	0.468806	-0.244505	3.7761	0.00036352	---
8668	ENSG00000084623	EIF3I	-0.0751661	0.0134941	0.190791	0.114473	-0.189748	0.190791	-0.189748	1.5177	0.134256	---
6720	ENSG00000072310	SREBF1	0.282323	0.102099	-0.0496873	0.0321579	-0.352241	0.282323	-0.352241	2.35601	0.0217019	---
9698	ENSG00000134644	PUM1	-0.285204	0.11047	0.130241	-0.342143	0.395202	0.395202	-0.342143	3.28488	0.00169325	---
29803	ENSG00000214022	REPIN1	-0.29032	0.194354	0.193695	-0.251923	0.189988	0.194354	-0.29032	1.58627	0.117848	---
4087	ENSG00000175387	SMAD2	-0.0410705	0.121965	-0.0994921	0.32111	-0.310071	0.32111	-0.310071	2.63796	0.0105687	---
10914	ENSG00000090060	PAPOLA	-0.1567	-0.0708977	0.143635	0.0923612	0.0196814	0.143635	-0.1567	1.13586	0.260459	---
665	ENSG00000104765	BNIP3L	0.115001	0.0377652	0.0299843	0.0141936	-0.177234	0.115001	-0.177234	0.912637	0.365026	---
55004	ENSG00000149357	LAMTOR1	-0.0105669	-0.114572	0.0146576	0.427973	-0.303001	0.427973	-0.303001	3.50746	0.000855526	k4
54972	ENSG00000006118	TMEM132A	0.285894	0.222543	0.0523634	-0.38209	-0.145567	0.285894	-0.38209	2.41623	0.0186901	---
26999	ENSG00000055163	CYFIP2	0.151549	0.300323	-0.234664	-0.129488	-0.127009	0.300323	-0.234664	2.41298	0.0188429	---
873	ENSG00000159228	CBR1	0.240408	0.0743719	0.15324	0.0802922	-0.479981	0.240408	-0.479981	2.14031	0.0363369	---
55251	ENSG00000203880	PCMTD2	-0.275037	0.245503	0.237061	-0.314437	0.156623	0.245503	-0.314437	2.01989	0.0477927	---
6301	ENSG00000031698	SARS	0.125545	0.0174461	0.0417648	-0.161702	-0.00865104	0.125545	-0.161702	0.993616	0.324335	---
1431	ENSG00000062485	CS	-0.363127	-0.013732	0.167796	0.0426481	0.188488	0.188488	-0.363127	1.57999	0.119281	---
9611	ENSG00000141027	NCOR1	-0.214284	0.145832	0.134162	-0.294762	0.248306	0.248306	-0.294762	2.0295	0.0467762	---
23020	ENSG00000144028	SNRNP200	-0.256527	0.164734	0.256693	-0.206163	0.0969177	0.256693	-0.256527	2.07425	0.0422837	---
10952	ENSG00000106803	SEC61B	-0.0694382	-0.257506	0.187542	0.407788	-0.220922	0.407788	-0.257506	3.29608	0.00163704	k4
51014	ENSG00000134970	TMED7	0.00117395	0.0543005	0.185276	0.165416	-0.343334	0.185276	-0.343334	1.54071	0.12856	---
5064	ENSG00000099864	PALM	0.286935	0.143447	0.0377056	-0.290827	-0.149582	0.286935	-0.290827	2.34228	0.0224466	---
9520	ENSG00000141279	NPEPPS	0.0578837	0.15868	-0.273733	-0.316344	0.298436	0.298436	-0.316344	2.45704	0.0168682	---
10980	ENSG00000168090	COPS6	-0.146742	0.171823	0.184534	-0.0483669	-0.110354	0.184534	-0.146742	1.45703	0.150238	---
1284	ENSG00000134871	COL4A2	-0.265806	-0.1893	-0.0858282	0.160285	0.331995	0.331995	-0.265806	2.68972	0.00921093	---
2817	ENSG00000063660	GPC1	-0.0255933	-0.112561	0.107841	-0.0686966	0.116196	0.116196	-0.112561	0.913321	0.36467	---
22836	ENSG00000164292	RHOBTB3	0.060631	0.178281	0.115718	-0.0947515	-0.215168	0.178281	-0.215168	1.42582	0.159019	---
128866	ENSG00000101421	CHMP4B	0.0791443	0.198684	-0.164169	0.0871725	-0.223031	0.198684	-0.223031	1.59187	0.116583	---
64114	ENSG00000135926	TMBIM1	0.472226	-0.0294731	-0.060478	0.0523434	-0.417961	0.472226	-0.417961	4.05982	0.000142191	k1
283131	ENSG00000245532	NEAT1	0.293065	0.0976952	-0.483089	-0.0749101	0.0570409	0.293065	-0.483089	2.61419	0.0112515	---
231	ENSG00000085662	AKR1B1	0.00484646	0.12571	0.141047	0.0621534	-0.282578	0.141047	-0.282578	1.14842	0.25528	---
20	ENSG00000107331	ABCA2	0.2461	0.0208713	0.0754805	-0.241213	-0.0723173	0.2461	-0.241213	1.98058	0.0521526	---
5187	ENSG00000179094	PER1	0.254453	-0.0744187	-0.0238838	-0.0623489	-0.0905857	0.254453	-0.0905857	1.99554	0.0504546	---
23345	ENSG00000131018	SYNE1	0.122619	0.0204297	0.0913318	-0.1837	-0.0234816	0.122619	-0.1837	0.974265	0.333773	---
5862	ENSG00000104388	RAB2A	-0.131772	0.0649349	0.399143	0.100902	-0.322412	0.399143	-0.322412	3.29327	0.00165098	---
823	ENSG00000014216	CAPN1	0.0754078	0.160901	-0.092827	-0.0211103	-0.132515	0.160901	-0.132515	1.26786	0.209667	---
57658	ENSG00000012822	CALCOCO1	0.311417	-0.0256085	0.059758	-0.252629	-0.067576	0.311417	-0.252629	2.51378	0.0146	---
81603	ENSG00000171206	TRIM8	0.0248542	-0.141236	0.117695	-0.0912106	0.110342	0.117695	-0.141236	0.928538	0.356788	---
5695	ENSG00000136930	PSMB7	-0.0884135	-0.0117988	0.222069	0.0736879	-0.137544	0.222069	-0.137544	1.75106	0.0849633	---
23095	ENSG00000054523	KIF1B	-0.235964	0.342611	0.156431	-0.307936	0.0820204	0.342611	-0.307936	2.81255	0.0066032	k2
23705	ENSG00000182985	CADM1	-0.23723	0.132335	0.33573	-0.0378374	-0.108735	0.33573	-0.23723	2.69919	0.00898051	---
8662	ENSG00000106263	EIF3B	-0.16549	0.244928	-0.108651	-0.22153	0.216177	0.244928	-0.22153	1.96169	0.0543666	---
23061	ENSG00000197226	TBC1D9B	0.347356	0.139543	-0.274389	-0.327241	0.0579836	0.347356	-0.327241	2.87101	0.00561792	---
11333	ENSG00000106244	PDAP1	-0.284693	0.261024	-0.00682081	-0.082226	0.105465	0.261024	-0.284693	2.12667	0.0375013	---
3300	ENSG00000135924	DNAJB2	0.345435	0.122427	-0.0854736	-0.165264	-0.215419	0.345435	-0.215419	2.7628	0.0075644	---
10092	ENSG00000162704	ARPC5	-0.0863889	-0.128862	-0.250547	0.402388	-0.00330947	0.402388	-0.250547	3.24629	0.00190104	k4
3636	ENSG00000165458	INPPL1	0.0253328	-0.0323271	-0.141449	-0.0487921	0.15523	0.15523	-0.141449	1.2247	0.225397	---
10054	ENSG00000126261	UBA2	-0.382134	0.0642574	0.405102	0.0479213	-0.0427183	0.405102	-0.382134	3.42379	0.00110906	k3
22872	ENSG00000138674	SEC31A	-0.0533596	-0.348731	0.0350807	0.16328	0.19255	0.19255	-0.348731	1.6046	0.113748	---
93145	ENSG00000105088	OLFM2	0.104709	0.244779	0.27663	-0.249485	-0.286363	0.27663	-0.286363	2.25499	0.0277341	---
322	ENSG00000166313	APBB1	0.217228	0.221146	0.182615	-0.380845	-0.175659	0.221146	-0.380845	1.86797	0.0665709	---
10409	ENSG00000176788	BASP1	-0.120921	0.32675	-0.279421	-0.192167	0.19392	0.32675	-0.279421	2.65787	0.0100262	---
92737	ENSG00000187957	DNER	0.1348	0.404303	0.213839	-0.317586	-0.352272	0.404303	-0.352272	3.37399	0.00129219	k2
51747	ENSG00000108848	LUC7L3	0.19365	0.086149	-0.373944	-0.390719	0.383034	0.383034	-0.390719	3.24993	0.00188049	---
1605	ENSG00000173402	DAG1	-0.278719	0.0711357	0.325379	0.092377	-0.130159	0.325379	-0.278719	2.64615	0.0103424	---
8289	ENSG00000117713	ARID1A	-0.470466	0.12468	0.00823141	-0.158592	0.467011	0.467011	-0.470466	4.1335	0.000110834	---
10670	ENSG00000155876	RRAGA	0.107846	-0.0471652	0.388209	0.160566	-0.490058	0.388209	-0.490058	3.47831	0.000936871	---
2596	ENSG00000172020	GAP43	0.0602142	0.166648	-0.18865	0.0481841	-0.120733	0.166648	-0.18865	1.32536	0.189993	---
29937	ENSG00000117691	NENF	0.0653874	-0.101979	0.270396	0.110546	-0.266788	0.270396	-0.266788	2.19128	0.0322602	---
5213	ENSG00000152556	PFKM	0.022553	0.28544	0.117505	-0.149306	-0.228579	0.28544	-0.228579	2.28998	0.0254948	---
51258	ENSG00000111639	MRPL51	-0.0198012	-0.182706	0.278524	0.274392	-0.274894	0.278524	-0.274894	2.26251	0.0272387	---
5499	ENSG00000172531	PPP1CA	-0.239449	-0.12308	0.0190199	0.336954	0.00148702	0.336954	-0.239449	2.71054	0.00871117	---
2697	ENSG00000152661	GJA1	0.237008	0.0011976	0.397362	0.0639276	-0.569413	0.397362	-0.569413	3.7753	0.000364463	---
8031	ENSG00000266412	NCOA4	-0.160686	-0.0493503	0.227997	0.433005	-0.382906	0.433005	-0.382906	3.66088	0.000526906	k4
10093	ENSG00000241553	ARPC4	0.124517	-0.299341	-0.104092	0.352083	-0.0985876	0.352083	-0.299341	2.88201	0.00544856	---
50717	ENSG00000132716	DCAF8	-0.0367463	0.178386	-0.100761	-0.335992	0.261974	0.261974	-0.335992	2.17238	0.0337229	---
6513	ENSG00000117394	SLC2A1	0.181082	-0.0473007	0.0346554	-0.258135	0.0971489	0.181082	-0.258135	1.46391	0.148354	---
22985	ENSG00000100813	ACIN1	-0.00786312	0.129938	-0.32433	-0.368014	0.472165	0.472165	-0.368014	3.96606	0.000194628	---
60674	ENSG00000234741	GAS5	0.019786	-0.109442	0.138145	-0.173428	0.149257	0.149257	-0.173428	1.18367	0.241135	---
204	ENSG00000004455	AK2	0.100327	-0.0349993	-0.241516	0.0150766	0.0992373	0.100327	-0.241516	0.807485	0.422525	---
4722	ENSG00000213619	NDUFS3	-0.141244	-0.0643174	0.255682	0.185093	-0.170273	0.255682	-0.170273	2.02653	0.0470883	---
124540	ENSG00000153944	MSI2	-0.0770363	0.019453	0.11014	-0.218442	0.182651	0.182651	-0.218442	1.46186	0.148913	---
4833	ENSG00000103202	NME4	-0.144392	0.00706916	-0.0339035	-0.0525863	0.202374	0.202374	-0.144392	1.59733	0.11536	---
3696	ENSG00000105855	ITGB8	-0.0833586	0.0814375	0.22709	0.240623	-0.391992	0.240623	-0.391992	2.04281	0.0453988	---
23019	ENSG00000125107	CNOT1	-0.374101	-0.0412775	0.199586	0.201332	0.049788	0.201332	-0.374101	1.69557	0.0950662	---
1387	ENSG00000005339	CREBBP	-0.242278	-0.118339	0.0892326	-0.143455	0.407859	0.407859	-0.242278	3.2833	0.00170129	---
10657	ENSG00000121774	KHDRBS1	-0.552457	0.0418505	0.148844	-0.0569001	0.421597	0.421597	-0.552457	3.95035	0.000205072	---
79718	ENSG00000177565	TBL1XR1	-0.30334	-0.183575	0.347253	0.1667	0.0427581	0.347253	-0.30334	2.84624	0.00601752	---
1019	ENSG00000135446	CDK4	-0.271898	-0.194537	0.0359114	-0.00174095	0.409384	0.409384	-0.271898	3.32257	0.00151108	---
27044	ENSG00000197157	SND1	0.0589116	0.0290398	-0.111451	-0.0670787	0.062765	0.062765	-0.111451	0.493283	0.623584	---
10181	ENSG00000003756	RBM5	-0.0370978	0.0300619	-0.185816	-0.280099	0.408225	0.408225	-0.280099	3.32129	0.00151695	---
83982	ENSG00000276879	IFI27L2	0.333322	-0.0499552	0.134375	0.156621	-0.510058	0.333322	-0.510058	3.02664	0.0036189	---
55884	ENSG00000176871	WSB2	0.0420804	0.0419721	-0.0377676	0.0315857	-0.0810443	0.0420804	-0.0810443	0.329743	0.742723	---
7335	ENSG00000244687	UBE2V1	-0.0981937	0.127864	0.176474	-0.116504	-0.0437242	0.176474	-0.116504	1.38776	0.17026	---
170622	ENSG00000188243	COMMD6	0.205685	-0.146806	0.232687	0.110089	-0.327886	0.232687	-0.327886	1.92369	0.0590635	---
10724	ENSG00000198408	MGEA5	0.034563	0.194307	-0.119048	-0.221231	0.0844693	0.194307	-0.221231	1.55614	0.124847	---
10576	ENSG00000166226	CCT2	-0.164825	-0.0525013	0.23079	0.0478624	-0.0102921	0.23079	-0.164825	1.82752	0.0725131	---
9295	ENSG00000116754	SRSF11	-0.236654	0.124987	-0.138273	-0.247132	0.439688	0.439688	-0.247132	3.544	0.000763024	---
23122	ENSG00000163539	CLASP2	-0.321839	0.246991	0.266887	-0.0617684	-0.0641087	0.266887	-0.321839	2.20159	0.0314867	---
3030	ENSG00000084754	HADHA	-0.0390613	0.079643	0.176807	0.206209	-0.362335	0.206209	-0.362335	1.72796	0.0890546	---
10134	ENSG00000185825	BCAP31	0.0520783	-0.0337098	0.19788	0.229974	-0.379596	0.229974	-0.379596	1.94147	0.0568246	---
10618	ENSG00000152291	TGOLN2	0.1583	0.0617538	-0.14383	0.0843315	-0.181288	0.1583	-0.181288	1.25719	0.213476	---
5310	ENSG00000008710	PKD1	0.331958	-0.0514389	-0.0729507	-0.43548	0.2078	0.331958	-0.43548	2.88011	0.0054774	---
50861	ENSG00000197457	STMN3	0.00906558	0.257015	0.0670642	-0.519658	0.200532	0.257015	-0.519658	2.3495	0.022052	---
55819	ENSG00000113269	RNF130	0.193392	-0.0994513	-0.0772537	0.318922	-0.336166	0.318922	-0.336166	2.64478	0.01038	---
10273	ENSG00000103266	STUB1	0.179463	0.0290866	0.0349649	-0.0342455	-0.186427	0.179463	-0.186427	1.42666	0.158776	---
7514	ENSG00000082898	XPO1	-0.151931	0.133183	0.236873	-0.129296	-0.0300997	0.236873	-0.151931	1.87177	0.0660355	---
6391	ENSG00000143252	SDHC	-0.0150912	-0.0613182	0.297932	0.156639	-0.293675	0.297932	-0.293675	2.43426	0.0178644	---
5300	ENSG00000127445	PIN1	-0.0228328	-0.0249943	0.223002	-0.139398	0.0165998	0.223002	-0.139398	1.75887	0.0836145	---
6642	ENSG00000028528	SNX1	0.0688843	-0.14192	-0.237077	0.231845	0.0176335	0.231845	-0.237077	1.86391	0.0671494	---
5693	ENSG00000100804	PSMB5	-0.0912478	-0.116023	0.321151	0.169861	-0.201403	0.321151	-0.201403	2.56074	0.0129354	---
908	ENSG00000146731	CCT6A	-0.235104	0.0488054	0.188292	0.0848881	-0.0438193	0.188292	-0.235104	1.51301	0.13544	---
830	ENSG00000198898	CAPZA2	-0.0697458	0.0546336	0.225912	0.224459	-0.36344	0.225912	-0.36344	1.89394	0.0629773	---
572	ENSG00000002330	BAD	0.0553012	-0.150295	0.195812	0.0888711	-0.13794	0.195812	-0.150295	1.54691	0.127057	---
3705	ENSG00000274958	ITPK1	0.304906	0.133129	-0.0513515	0.00861657	-0.3784	0.304906	-0.3784	2.57269	0.0125402	---
2885	ENSG00000177885	GRB2	0.0827656	0.14259	-0.391754	0.211382	-0.128565	0.211382	-0.391754	1.79437	0.0777092	---
130074	ENSG00000152102	FAM168B	-0.309023	0.0383771	0.191145	-0.0663814	0.177018	0.191145	-0.309023	1.56972	0.121653	---
4830	ENSG00000239672	NME1	-0.293383	0.0196045	0.0598543	0.0664287	0.147873	0.147873	-0.293383	1.20809	0.231676	---
10330	ENSG00000257727	CNPY2	-0.320843	-0.181192	0.362615	0.0303877	0.175917	0.362615	-0.320843	2.9902	0.00401636	---
11168	ENSG00000164985	PSIP1	-0.276407	0.308026	0.185886	-0.0934312	-0.0743689	0.308026	-0.276407	2.50329	0.0149975	---
23051	ENSG00000174306	ZHX3	0.187188	0.0850229	0.0761781	-0.249377	-0.0698951	0.187188	-0.249377	1.50968	0.136288	---
55573	ENSG00000091527	CDV3	-0.224822	0.231492	-0.0627684	0.287881	-0.23584	0.287881	-0.23584	2.31369	0.02407	---
23201	ENSG00000054965	FAM168A	-0.150594	0.116563	0.519135	-0.0556057	-0.290064	0.519135	-0.290064	4.23672	7.79006e-05	k3
6050	ENSG00000023191	RNH1	0.156449	-0.153345	-0.0817075	0.0993459	-0.0387792	0.156449	-0.153345	1.23653	0.221002	---
6867	ENSG00000147526	TACC1	0.309526	-0.190183	-0.117768	0.0643472	-0.0873847	0.309526	-0.190183	2.46242	0.0166404	---
22839	ENSG00000080845	DLGAP4	-0.266434	0.0462743	-0.0575667	-0.18613	0.424022	0.424022	-0.266434	3.43591	0.00106835	---
10763	ENSG00000132688	NES	-0.00418088	0.170419	-0.0786357	-0.152353	0.0477348	0.170419	-0.152353	1.34674	0.183047	---
22820	ENSG00000181789	COPG1	-0.207737	-0.267117	0.0338933	0.134931	0.288133	0.288133	-0.267117	2.33524	0.0228368	---
23353	ENSG00000164828	SUN1	-0.0248445	0.202456	0.0951734	-0.431453	0.178243	0.202456	-0.431453	1.75276	0.0846671	---
6723	ENSG00000116649	SRM	-0.297032	-0.0988448	-0.0335278	0.0962107	0.300366	0.300366	-0.297032	2.45681	0.0168778	---
27166	ENSG00000169230	PRELID1	-0.136321	-0.18806	-0.128414	0.357896	0.0524648	0.357896	-0.18806	2.84604	0.00602092	---
573	ENSG00000107262	BAG1	-0.00257154	0.230663	-0.123848	0.092057	-0.210566	0.230663	-0.210566	1.84286	0.0702104	---
65018	ENSG00000158828	PINK1	0.355529	0.223071	-0.044927	-0.0318941	-0.475031	0.355529	-0.475031	3.15553	0.00248826	---
57222	ENSG00000113719	ERGIC1	0.0298424	-0.0220874	-0.0567302	0.178067	-0.136325	0.178067	-0.136325	1.40386	0.165432	---
126003	ENSG00000181029	TRAPPC5	0.0125813	-0.100795	0.173491	0.100601	-0.139332	0.173491	-0.139332	1.36836	0.17622	---
10899	ENSG00000143543	JTB	0.10885	-0.442986	0.170995	0.174802	0.0202381	0.174802	-0.442986	1.52281	0.132973	---
529	ENSG00000131100	ATP6V1E1	0.248367	-0.121331	-0.0465564	0.263532	-0.336196	0.263532	-0.336196	2.18546	0.0327044	---
81557	ENSG00000187243	MAGED4B	-0.347221	-0.00745542	0.200916	-0.0713061	0.252791	0.252791	-0.347221	2.10535	0.0393861	---
10550	ENSG00000144746	ARL6IP5	0.212664	-0.153136	0.28606	0.263365	-0.51342	0.28606	-0.51342	2.60354	0.0115701	---
2873	ENSG00000169727	GPS1	-0.184054	0.0523159	0.00439199	-0.175121	0.286567	0.286567	-0.184054	2.27706	0.0263022	---
58485	ENSG00000170043	TRAPPC1	-0.0703044	0.012645	0.101417	0.234131	-0.243237	0.234131	-0.243237	1.88524	0.0641621	---
8722	ENSG00000174080	CTSF	0.298512	-0.0702099	0.351748	-0.0532529	-0.415352	0.351748	-0.415352	3.02007	0.00368774	---
54458	ENSG00000205352	PRR13	0.215098	-0.172444	-0.11359	0.285284	-0.230121	0.285284	-0.230121	2.28958	0.0255192	---
5527	ENSG00000078304	PPP2R5C	0.0385033	0.054583	0.157314	-0.0723761	-0.130996	0.157314	-0.130996	1.23934	0.219967	---
81892	ENSG00000119705	SLIRP	0.0858782	-0.12631	0.285303	0.154705	-0.316158	0.285303	-0.316158	2.34876	0.022092	---
10857	ENSG00000101856	PGRMC1	-0.197624	-0.0575928	0.418158	0.267281	-0.319913	0.418158	-0.319913	3.44707	0.00103215	k3
23191	ENSG00000273749	CYFIP1	-0.0193248	0.115428	0.0705145	0.118416	-0.25336	0.118416	-0.25336	0.956056	0.342817	---
4323	ENSG00000157227	MMP14	-0.0672634	-0.267365	0.0521386	0.107747	0.170554	0.170554	-0.267365	1.3824	0.171891	---
9804	ENSG00000173726	TOMM20	-0.195438	0.0610587	0.242248	0.0939198	-0.139672	0.242248	-0.195438	1.92922	0.0583585	---
10598	ENSG00000100591	AHSA1	0.27275	-0.0267534	-0.0800461	-0.0784853	-0.0959508	0.27275	-0.0959508	2.14012	0.0363526	---
6829	ENSG00000196235	SUPT5H	0.122585	0.245491	-0.323075	-0.334358	0.210403	0.245491	-0.334358	2.03443	0.0462617	---
116988	ENSG00000133612	AGAP3	0.142603	0.0983144	-0.212259	-0.463458	0.37192	0.37192	-0.463458	3.2781	0.00172812	---
114908	ENSG00000152558	TMEM123	-0.202783	0.106991	0.483174	0.142824	-0.396203	0.483174	-0.396203	4.11007	0.00012	k3
402	ENSG00000213465	ARL2	0.214482	-0.0524254	0.0504603	0.108735	-0.290952	0.214482	-0.290952	1.75091	0.0849896	---
2079	ENSG00000100632	ERH	-0.159081	-0.0680997	0.346781	0.147598	-0.180134	0.346781	-0.180134	2.75349	0.00775804	---
3685	ENSG00000138448	ITGAV	0.00135602	0.0594549	0.181686	0.23962	-0.416576	0.23962	-0.416576	2.05862	0.0438088	---
10768	ENSG00000168710	AHCYL1	0.429373	0.134225	0.0819458	-0.140277	-0.449168	0.429373	-0.449168	3.75345	0.000391226	k1
55069	ENSG00000106609	TMEM248	0.186289	-0.0748269	0.200418	-0.00815929	-0.240535	0.200418	-0.240535	1.61266	0.111981	---
11258	ENSG00000137100	DCTN3	-0.0416681	-0.120882	0.286407	0.0447678	-0.0984175	0.286407	-0.120882	2.25344	0.0278374	---
6695	ENSG00000152377	SPOCK1	0.226226	0.15558	0.199449	-0.315994	-0.197162	0.226226	-0.315994	1.86231	0.0673779	---
1059	ENSG00000125817	CENPB	0.0217984	0.248136	-0.123038	-0.0484506	-0.115853	0.248136	-0.123038	1.95284	0.0554308	---
7832	ENSG00000159388	BTG2	0.0878869	-0.186821	0.032153	0.147962	-0.0725547	0.147962	-0.186821	1.17633	0.244033	---
10554	ENSG00000204310	AGPAT1	-0.22662	-0.114769	0.310127	0.141284	-0.0414584	0.310127	-0.22662	2.48687	0.0156391	---
9516	ENSG00000189067	LITAF	0.104027	-0.0290629	-0.25023	0.384706	-0.256467	0.384706	-0.256467	3.10862	0.00285473	---
5127	ENSG00000102225	CDK16	-0.231252	-0.0575244	0.027982	-0.173771	0.414245	0.414245	-0.231252	3.3255	0.00149769	---
441951	ENSG00000177410	ZFAS1	0.114569	-0.10179	0.0548488	-0.075359	0.0204946	0.114569	-0.10179	0.899487	0.371931	---
8763	ENSG00000135535	CD164	0.257262	-0.114679	0.0980902	0.380264	-0.566575	0.380264	-0.566575	3.60427	0.000630918	---
11325	ENSG00000198231	DDX42	-0.106346	0.314528	-0.00853205	-0.222174	0.0248121	0.314528	-0.222174	2.51951	0.0143871	---
25804	ENSG00000130520	LSM4	-0.178479	-0.0154451	0.150532	0.0270112	0.0458108	0.150532	-0.178479	1.19488	0.236758	---
10204	ENSG00000102898	NUTF2	-0.0658813	-0.114021	0.18676	0.37291	-0.323753	0.37291	-0.323753	3.07831	0.0031177	---
101410538	ENSG00000126005	MMP24-AS1	0.10423	-0.00220858	-0.139288	0.0326321	-0.0254521	0.10423	-0.139288	0.822075	0.414236	---
10379	ENSG00000213928	IRF9	0.116951	-0.041681	-0.156998	0.249368	-0.194802	0.249368	-0.194802	1.98567	0.0515699	---
2775	ENSG00000087258	GNAO1	-0.0321496	0.390773	0.204882	-0.394514	-0.104536	0.390773	-0.394514	3.32144	0.00151625	k2
5476	ENSG00000064601	CTSA	0.113595	-0.0645185	-0.341901	0.369855	-0.152028	0.369855	-0.341901	3.0739	0.00315779	---
22794	ENSG00000108349	CASC3	-0.00698104	0.355783	-0.226811	-0.265475	0.0930295	0.355783	-0.265475	2.88218	0.005446	k2
161	ENSG00000183020	AP2A2	0.126504	0.0154076	-0.317734	-0.194843	0.283562	0.283562	-0.317734	2.33572	0.0228098	---
6605	ENSG00000073584	SMARCE1	-0.483305	0.0836967	0.282856	0.0602705	0.109735	0.282856	-0.483305	2.52347	0.0142416	---
87	ENSG00000072110	ACTN1	0.219587	0.0740245	-0.308766	-0.0321154	-0.019373	0.219587	-0.308766	1.80314	0.0763061	---
51507	ENSG00000022277	RTFDC1	0.254357	0.2112	-0.140826	0.250158	-0.570087	0.254357	-0.570087	2.418	0.0186076	---
3608	ENSG00000143621	ILF2	-0.452474	-0.0286258	0.300317	0.0866688	0.147678	0.300317	-0.452474	2.63019	0.0107876	---
3301	ENSG00000086061	DNAJA1	0.0658878	0.0754986	0.0775916	0.022872	-0.209314	0.0775916	-0.209314	0.619738	0.537739	---
8425	ENSG00000090006	LTBP4	-0.095269	-0.12221	0.0081057	0.0217587	0.175558	0.175558	-0.12221	1.38151	0.172162	---
6342	ENSG00000116171	SCP2	-0.0420797	0.0285357	0.330165	0.198279	-0.415164	0.330165	-0.415164	2.83449	0.00621604	---
57003	ENSG00000108588	CCDC47	-0.208028	0.369192	0.0727457	-0.0205288	-0.182751	0.369192	-0.208028	2.94797	0.00452769	k2
54499	ENSG00000143183	TMCO1	-0.124015	-0.0249074	0.480907	0.12715	-0.3302	0.480907	-0.3302	3.97919	0.000186301	k3
5209	ENSG00000170525	PFKFB3	0.349192	0.172081	-0.399654	-0.134371	-0.0677464	0.349192	-0.399654	2.97521	0.00419136	---
9550	ENSG00000136888	ATP6V1G1	-0.0105006	-0.0874726	0.0134571	0.172775	-0.0836483	0.172775	-0.0874726	1.35461	0.180538	---
8106	ENSG00000100836	PABPN1	0.00606142	0.0771241	-0.357839	-0.251745	0.421463	0.421463	-0.357839	3.52516	0.000809477	---
55643	ENSG00000133243	BTBD2	-0.332916	0.0298959	0.218421	-0.278175	0.38971	0.38971	-0.332916	3.22786	0.00200858	---
56650	ENSG00000080822	CLDND1	0.208973	0.0239	0.119696	0.114267	-0.412062	0.208973	-0.412062	1.79127	0.0782106	---
22902	ENSG00000018189	RUFY3	-0.106586	0.393497	-0.334384	-0.157555	0.125162	0.393497	-0.334384	3.26102	0.00181903	k2
4780	ENSG00000116044	NFE2L2	0.182858	0.0247653	-0.125506	0.16351	-0.258585	0.182858	-0.258585	1.47845	0.144432	---
124446	ENSG00000149932	TMEM219	0.246567	-0.172753	0.10972	0.298564	-0.433004	0.298564	-0.433004	2.58696	0.0120828	---
4240	ENSG00000140545	MFGE8	-0.0955561	-0.168405	0.0911943	-0.11733	0.291629	0.291629	-0.168405	2.31069	0.0242461	---
217	ENSG00000111275	ALDH2	0.369078	-0.0219841	0.0281211	0.0300498	-0.371701	0.369078	-0.371701	3.10506	0.00288453	---
6836	ENSG00000148248	SURF4	-0.129772	-0.247609	0.213196	0.282853	-0.0732276	0.282853	-0.247609	2.28015	0.0261069	---
1052	ENSG00000221869	CEBPD	0.286115	-0.146448	-0.143057	0.0146663	-0.0405719	0.286115	-0.146448	2.25899	0.0274697	---
7322	ENSG00000131508	UBE2D2	0.00874293	-0.110983	-0.191167	0.317587	-0.0702554	0.317587	-0.191167	2.52704	0.0141114	---
5872	ENSG00000143545	RAB13	0.0915798	0.146303	-0.194019	0.0827643	-0.160131	0.146303	-0.194019	1.1648	0.248637	---
2768	ENSG00000146535	GNA12	-0.0512578	0.280985	0.130972	-0.111926	-0.20124	0.280985	-0.20124	2.2404	0.0287181	---
4259	ENSG00000143198	MGST3	0.00964162	-0.210053	0.369849	0.185742	-0.258109	0.369849	-0.258109	2.98993	0.00401951	---
4853	ENSG00000134250	NOTCH2	0.0434403	-0.117737	0.245179	0.151564	-0.252703	0.245179	-0.252703	1.97915	0.0523179	---
79085	ENSG00000125648	SLC25A23	0.114098	0.151363	0.283201	-0.21483	-0.246085	0.283201	-0.246085	2.28205	0.0259879	---
4193	ENSG00000135679	MDM2	-0.259361	0.182855	0.0589385	0.204141	-0.166403	0.204141	-0.259361	1.65089	0.103901	---
60681	ENSG00000141756	FKBP10	-0.0429636	-0.121545	0.109385	-0.165631	0.232166	0.232166	-0.165631	1.83867	0.0708329	---
84572	ENSG00000090581	GNPTG	0.383835	0.103597	-0.168281	0.109884	-0.436624	0.383835	-0.436624	3.33226	0.00146731	---
5720	ENSG00000092010	PSME1	-0.0333854	-0.0113461	-0.0555448	0.298136	-0.203062	0.298136	-0.203062	2.37806	0.0205522	---
51119	ENSG00000126524	SBDS	0.195455	0.205394	0.102744	0.190467	-0.628771	0.205394	-0.628771	2.06301	0.0433755	---
5886	ENSG00000179262	RAD23A	-0.00175613	0.0893017	-0.150616	-0.149201	0.169855	0.169855	-0.150616	1.34192	0.184596	---
3611	ENSG00000166333	ILK	-0.0255837	-0.109808	-0.35483	0.35496	0.0430343	0.35496	-0.35483	2.96527	0.0043113	---
3336	ENSG00000115541	HSPE1	0.153051	-0.0191627	0.0266972	0.0477575	-0.189367	0.153051	-0.189367	1.2174	0.228142	---
9686	ENSG00000144560	VGLL4	-0.0507484	-0.382116	0.162779	0.000190612	0.284731	0.284731	-0.382116	2.40643	0.0191533	---
746	ENSG00000134825	TMEM258	0.0528304	-0.24608	0.229218	0.270891	-0.244559	0.270891	-0.24608	2.18285	0.0329055	---
81671	ENSG00000062716	VMP1	0.265858	-0.119204	-0.266123	0.215818	-0.150335	0.265858	-0.266123	2.1541	0.0351921	---
7145	ENSG00000079308	TNS1	0.31565	-0.267198	-0.151648	-0.0214371	0.0849179	0.31565	-0.267198	2.55832	0.0130169	---
3958	ENSG00000131981	LGALS3	0.284478	-0.174642	-0.0398328	0.162311	-0.228382	0.284478	-0.228382	2.28216	0.0259808	---
4493	ENSG00000169715	MT1E	0.286246	-0.0627587	0.0310497	0.121114	-0.345873	0.286246	-0.345873	2.38271	0.0203168	---
516	ENSG00000159199	ATP5G1	0.0195173	-0.144002	0.229161	0.161129	-0.203614	0.229161	-0.203614	1.8281	0.072425	---
222166	ENSG00000180354	MTURN	0.469667	0.174877	-0.0486281	-0.158716	-0.412538	0.469667	-0.412538	4.02684	0.000158856	k1
5902	ENSG00000099901	RANBP1	-0.434787	0.0135187	0.00337932	0.0468516	0.34447	0.34447	-0.434787	2.98756	0.00404675	---
3716	ENSG00000162434	JAK1	0.0433747	0.167381	0.13004	0.00674079	-0.296269	0.167381	-0.296269	1.36874	0.1761	---
10542	ENSG00000134248	LAMTOR5	0.115636	-0.119956	0.184956	0.187108	-0.308229	0.187108	-0.308229	1.53615	0.129673	---
5501	ENSG00000186298	PPP1CC	-0.236345	-0.089101	0.238358	-0.00016684	0.130637	0.238358	-0.236345	1.91591	0.0600657	---
5786	ENSG00000132670	PTPRA	-0.0136644	0.0984596	0.475102	0.0292699	-0.449812	0.475102	-0.449812	4.15471	0.000103121	k3
598	ENSG00000171552	BCL2L1	-0.0798493	0.0340738	0.0928086	-0.00886525	-0.015982	0.0928086	-0.0798493	0.72718	0.469897	---
23710	ENSG00000139112	GABARAPL1	0.418123	-0.0537276	-0.128094	-0.0184127	-0.228713	0.418123	-0.228713	3.35456	0.00137111	k1
16	ENSG00000090861	AARS	0.0225188	0.0470379	0.0170212	-0.0456851	-0.0333226	0.0470379	-0.0456851	0.367761	0.714324	---
14	ENSG00000127837	AAMP	0.134843	0.25552	0.018118	-0.407421	0.0131256	0.25552	-0.407421	2.18526	0.0327198	---
9915	ENSG00000172379	ARNT2	-0.0257564	-0.0296903	0.410563	-0.054045	-0.193256	0.410563	-0.193256	3.26821	0.00178023	k3
10715	ENSG00000223802	CERS1	0.179583	0.307378	0.228219	-0.271808	-0.357899	0.307378	-0.357899	2.571	0.0125954	---
26012	ENSG00000165802	NSMF	0.190969	0.128582	0.119039	-0.334477	-0.0635732	0.190969	-0.334477	1.58267	0.118667	---
9601	ENSG00000155660	PDIA4	-0.110827	-0.0387765	0.219792	0.109764	-0.124438	0.219792	-0.124438	1.73008	0.0886728	---
55505	ENSG00000182117	NOP10	0.0154749	-0.138368	0.0175274	0.413737	-0.293564	0.413737	-0.293564	3.38033	0.00126737	k4
5700	ENSG00000100764	PSMC1	-0.0700587	0.120512	0.192868	0.194641	-0.372061	0.194641	-0.372061	1.63778	0.106617	---
51506	ENSG00000143222	UFC1	-0.0230359	0.0280971	0.31162	0.0830962	-0.309059	0.31162	-0.309059	2.55912	0.0129901	---
9867	ENSG00000198961	PJA2	0.0240723	0.194873	0.0379567	0.0920077	-0.318837	0.194873	-0.318837	1.60581	0.11348	---
3920	ENSG00000005893	LAMP2	0.0860473	-0.0126965	0.311201	0.357257	-0.6341	0.357257	-0.6341	3.60849	0.00062254	---
58190	ENSG00000144579	CTDSP1	0.12099	-0.216641	-0.00543526	-0.0823316	0.171488	0.171488	-0.216641	1.37194	0.175105	---
4149	ENSG00000125952	MAX	0.355913	-0.143666	-0.20218	-0.0878716	0.0325709	0.355913	-0.20218	2.83839	0.00614954	---
9908	ENSG00000138757	G3BP2	-0.116551	0.182891	0.166221	-0.028084	-0.154863	0.182891	-0.154863	1.44586	0.153334	---
23265	ENSG00000182473	EXOC7	-0.137885	0.185771	0.0342614	-0.506297	0.414312	0.414312	-0.506297	3.75236	0.000392608	---
6294	ENSG00000160633	SAFB	0.0137486	0.256671	-0.307295	-0.343118	0.298169	0.298169	-0.343118	2.47929	0.0159436	---
29101	ENSG00000160075	SSU72	0.0231783	-0.166435	-0.0348594	0.0521263	0.108569	0.108569	-0.166435	0.859948	0.393185	---
8613	ENSG00000162407	PLPP3	0.290742	0.0403098	0.149867	-0.0178803	-0.398908	0.290742	-0.398908	2.47633	0.0160638	---
4694	ENSG00000125356	NDUFA1	0.367212	-0.16624	0.114348	0.195424	-0.456056	0.367212	-0.456056	3.22267	0.00203987	---
5834	ENSG00000100994	PYGB	0.0888771	0.0478698	0.155398	-0.120636	-0.124111	0.155398	-0.124111	1.22315	0.225976	---
90701	ENSG00000166562	SEC11C	0.276061	0.125738	0.0825398	0.191399	-0.615957	0.276061	-0.615957	2.73694	0.00811346	---
80279	ENSG00000108465	CDK5RAP3	0.130033	0.177848	-0.264813	-0.354415	0.243458	0.243458	-0.354415	2.03346	0.0463624	---
7586	ENSG00000106261	ZKSCAN1	-0.329908	0.171764	0.0215025	-0.115427	0.241749	0.241749	-0.329908	2.0001	0.0499472	---
64856	ENSG00000179403	VWA1	-0.00755952	0.0396055	-0.0481139	0.0491094	-0.0419603	0.0491094	-0.0481139	0.384002	0.702313	---
8857	ENSG00000275395	FCGBP	0.0103158	0.0440497	-0.110054	0.0456447	-0.0146814	0.0456447	-0.110054	0.358675	0.721077	---
9479	ENSG00000121653	MAPK8IP1	0.0481119	0.188682	0.0961116	-0.325662	0.0215012	0.188682	-0.325662	1.55862	0.12426	---
375790	ENSG00000188157	AGRN	-0.365321	0.0761003	0.0318707	-0.121126	0.361569	0.361569	-0.365321	3.03363	0.00354697	---
47	ENSG00000131473	ACLY	-0.303558	0.0938896	0.144035	-0.0575276	0.145883	0.145883	-0.303558	1.19581	0.236398	---
321	ENSG00000034053	APBA2	0.0825365	0.184365	0.134005	-0.548994	0.179457	0.184365	-0.548994	1.72277	0.089996	---
4705	ENSG00000130414	NDUFA10	-0.107631	0.141672	0.308971	-0.128116	-0.132359	0.308971	-0.132359	2.43456	0.0178512	---
4123	ENSG00000140400	MAN2C1	0.167131	0.0586154	-0.337075	-0.338581	0.35687	0.35687	-0.338581	2.9622	0.00434907	---
5295	ENSG00000145675	PIK3R1	-0.219114	0.080231	0.174152	0.100054	-0.0921782	0.174152	-0.219114	1.39405	0.16836	---
546	ENSG00000085224	ATRX	-0.310346	0.143177	0.150364	-0.0875705	0.130496	0.150364	-0.310346	1.23538	0.221426	---
91582	ENSG00000187051	RPS19BP1	0.270016	-0.265878	-0.230558	0.228691	-0.055811	0.270016	-0.265878	2.18764	0.0325381	---
51234	ENSG00000128463	EMC4	0.249836	-0.137734	0.257598	0.148914	-0.432437	0.257598	-0.432437	2.23133	0.0293453	---
92579	ENSG00000141349	G6PC3	-0.193522	0.0396573	0.415196	0.0964301	-0.248821	0.415196	-0.248821	3.34808	0.00139842	k3
28972	ENSG00000114902	SPCS1	-0.062526	-0.0872389	0.441805	0.216396	-0.386425	0.441805	-0.386425	3.74122	0.000407012	k3
11014	ENSG00000136240	KDELR2	-0.250701	-0.281762	0.0473493	0.297617	0.176594	0.297617	-0.281762	2.42262	0.0183938	---
5269	ENSG00000124570	SERPINB6	0.108471	0.152261	0.114109	0.104975	-0.425054	0.152261	-0.425054	1.31378	0.193839	---
800	ENSG00000122786	CALD1	-0.0827192	-0.0546882	-0.175807	0.175571	0.0869912	0.175571	-0.175807	1.39295	0.168691	---
4130	ENSG00000166963	MAP1A	0.211077	0.134972	0.0881479	-0.112732	-0.277696	0.211077	-0.277696	1.71606	0.0912261	---
27230	ENSG00000120742	SERP1	0.368163	-0.313948	-0.125907	0.124265	-0.078187	0.368163	-0.313948	3.02857	0.00359891	---
9810	ENSG00000103549	RNF40	-0.108997	0.148981	-0.109589	-0.306433	0.334626	0.334626	-0.306433	2.74559	0.00792572	---
23466	ENSG00000183741	CBX6	0.138589	-0.127852	0.062372	-0.222832	0.157814	0.157814	-0.222832	1.26436	0.210911	---
1292	ENSG00000142173	COL6A2	0.231877	-0.228846	-0.0925821	-0.00866396	0.0723008	0.231877	-0.228846	1.86038	0.0676535	---
9378	ENSG00000179915	NRXN1	-0.069399	0.281967	0.119772	-0.176043	-0.115961	0.281967	-0.176043	2.23717	0.0289399	---
5936	ENSG00000173933	RBM4	-0.312576	0.0212621	0.214101	-0.0359957	0.150638	0.214101	-0.312576	1.76039	0.0833541	---
10241	ENSG00000136436	CALCOCO2	0.183895	0.0490611	0.0679208	0.0212074	-0.285875	0.183895	-0.285875	1.49881	0.13908	---
29115	ENSG00000161526	SAP30BP	-0.0228031	0.131951	-0.0281358	-0.0963975	0.0109081	0.131951	-0.0963975	1.03539	0.304573	---
23479	ENSG00000136003	ISCU	0.268344	-0.0574745	0.243809	0.213146	-0.575654	0.268344	-0.575654	2.5631	0.0128565	---
4677	ENSG00000134440	NARS	-0.125269	0.175762	0.086128	0.195033	-0.295405	0.195033	-0.295405	1.59441	0.116013	---
5566	ENSG00000072062	PRKACA	-0.0415766	-0.0200754	0.116946	-0.0119157	-0.0157352	0.116946	-0.0415766	0.91417	0.364227	---
378	ENSG00000168374	ARF4	0.0502459	-0.357091	0.063628	0.307828	-0.0546714	0.307828	-0.357091	2.57391	0.0125005	---
5375	ENSG00000147588	PMP2	0.153031	0.271325	0.017817	0.140166	-0.541266	0.271325	-0.541266	2.5202	0.0143617	---
55832	ENSG00000111530	CAND1	-0.230025	-0.0201215	0.392617	-0.0367463	-0.015807	0.392617	-0.230025	3.15093	0.00252214	---
8826	ENSG00000140575	IQGAP1	-0.0242159	-0.0525166	-0.076649	0.40247	-0.257724	0.40247	-0.257724	3.25329	0.00186166	k4
94030	ENSG00000131409	LRRC4B	-0.0205	0.262583	0.160616	-0.3041	-0.0505813	0.262583	-0.3041	2.15279	0.0352989	---
10146	ENSG00000145907	G3BP1	-0.115036	-0.13705	0.271009	0.164187	-0.118117	0.271009	-0.13705	2.13681	0.0366321	---
116138	ENSG00000124702	KLHDC3	0.0248186	-0.183965	0.402774	-0.0691147	-0.0768282	0.402774	-0.183965	3.20039	0.00217952	k3
6284	ENSG00000189171	S100A13	0.468623	-0.04601	0.0288994	0.00601321	-0.419516	0.468623	-0.419516	4.03202	0.000156119	k1
54407	ENSG00000134294	SLC38A2	-0.0687763	-0.213162	0.0738194	0.192283	0.0251721	0.192283	-0.213162	1.53711	0.129438	---
2173	ENSG00000164434	FABP7	-0.00197154	0.36562	0.230556	-0.171527	-0.340721	0.36562	-0.340721	3.03732	0.00350947	k2
653784	ENSG00000173272	MZT2A	-0.11342	0.181145	-0.0477364	-0.180299	0.143705	0.181145	-0.180299	1.43836	0.155442	---
1436	ENSG00000182578	CSF1R	0.328077	-0.107478	-0.0285747	0.159798	-0.337086	0.328077	-0.337086	2.72165	0.00845494	---
79586	ENSG00000123989	CHPF	0.115882	-0.1532	0.165396	-0.00276771	-0.0820762	0.165396	-0.1532	1.30721	0.196046	---
26156	ENSG00000171490	RSL1D1	-0.195654	0.0425799	0.0611574	0.00924954	0.0893253	0.0893253	-0.195654	0.711402	0.479547	---
57580	ENSG00000124126	PREX1	0.142557	0.120738	-0.284942	-0.129119	0.0842613	0.142557	-0.284942	1.16156	0.24994	---
147495	ENSG00000154856	APCDD1	-0.0645093	-0.0799167	0.519183	-0.0693117	-0.174373	0.519183	-0.174373	4.11804	0.000116803	k3
5514	ENSG00000204569	PPP1R10	-0.214464	-0.0584526	0.0919007	-0.213387	0.39119	0.39119	-0.214464	3.12807	0.00269703	---
708	ENSG00000108561	C1QBP	0.0139531	0.0177445	0.229491	0.0559071	-0.248558	0.229491	-0.248558	1.85045	0.0690927	---
9112	ENSG00000182979	MTA1	0.0790493	0.0383607	-0.151108	-0.422655	0.403624	0.403624	-0.422655	3.47836	0.000936722	---
10755	ENSG00000123159	GIPC1	-0.0178684	-0.0067155	-0.084029	-0.0229149	0.105411	0.105411	-0.084029	0.826206	0.411907	---
9246	ENSG00000156587	UBE2L6	0.0509145	0.00958699	-0.130739	0.196345	-0.149387	0.196345	-0.149387	1.55091	0.126097	---
5687	ENSG00000100902	PSMA6	0.0695294	-0.055659	0.087347	0.16884	-0.237221	0.16884	-0.237221	1.35743	0.179645	---
5245	ENSG00000167085	PHB	-0.091332	-0.00568402	0.171843	0.234486	-0.257833	0.234486	-0.257833	1.89548	0.0627692	---
23001	ENSG00000163625	WDFY3	0.0751888	0.21691	-0.293568	-0.183958	0.116088	0.21691	-0.293568	1.7722	0.0813543	---
28988	ENSG00000136279	DBNL	-0.15487	0.236656	-0.479783	0.173185	0.104953	0.236656	-0.479783	2.10664	0.0392696	---
26010	ENSG00000196141	SPATS2L	-0.185667	0.0619976	-0.0228995	0.382138	-0.233474	0.382138	-0.233474	3.06942	0.00319901	---
22919	ENSG00000101367	MAPRE1	-0.292962	0.205194	0.153742	0.209457	-0.229457	0.209457	-0.292962	1.71099	0.0921649	---
5160	ENSG00000131828	PDHA1	-0.201213	0.250683	0.0749984	-0.22394	0.113746	0.250683	-0.22394	2.00892	0.0489775	---
3182	ENSG00000197451	HNRNPAB	-0.406625	0.0741162	-0.0787714	0.0214512	0.345521	0.345521	-0.406625	2.95383	0.00445326	---
11267	ENSG00000159210	SNF8	-0.279209	-0.0406238	-0.0162615	0.113055	0.201113	0.201113	-0.279209	1.6358	0.107032	---
324	ENSG00000134982	APC	-0.0176368	0.342265	0.141354	-0.100914	-0.307483	0.342265	-0.307483	2.80927	0.00666287	k2
10121	ENSG00000138107	ACTR1A	-0.198744	-0.0107282	0.204081	0.143819	-0.0899596	0.204081	-0.198744	1.62637	0.109027	---
51647	ENSG00000166595	FAM96B	0.347463	-0.0697005	0.00397014	0.0494203	-0.308307	0.347463	-0.308307	2.85274	0.00591021	---
1026	ENSG00000124762	CDKN1A	0.222073	0.100533	-0.117178	0.120574	-0.33049	0.222073	-0.33049	1.83771	0.0709769	---
57551	ENSG00000160551	TAOK1	-0.441996	0.188652	0.160237	-0.0142674	0.133473	0.188652	-0.441996	1.64257	0.105617	---
3400	ENSG00000172201	ID4	-0.0299924	0.204106	0.214553	-0.178494	-0.1463	0.214553	-0.178494	1.70307	0.0936465	---
18	ENSG00000183044	ABAT	0.0331735	0.177134	0.300914	-0.109811	-0.307903	0.300914	-0.307903	2.47023	0.0163145	---
54815	ENSG00000167491	GATAD2A	-0.244044	-0.0311759	-0.211091	-0.00557905	0.41361	0.41361	-0.244044	3.33112	0.00147239	---
11051	ENSG00000167005	NUDT21	-0.209138	-0.0105089	0.334385	0.0178843	-0.0542982	0.334385	-0.209138	2.67069	0.00969039	---
9578	ENSG00000198752	CDC42BPB	0.0902481	0.105376	0.119764	-0.349799	0.0657536	0.119764	-0.349799	0.998464	0.321999	---
23564	ENSG00000227317	DDAH2	-0.113956	0.135934	0.0335122	0.0199045	-0.0636401	0.135934	-0.113956	1.06864	0.289441	---
10095	ENSG00000130429	ARPC1B	0.0550619	-0.129799	-0.161472	0.348887	-0.147159	0.348887	-0.161472	2.76113	0.00759887	---
51282	ENSG00000171222	SCAND1	-0.224057	-0.126935	0.153356	0.0689181	0.149775	0.153356	-0.224057	1.22899	0.223794	---
9158	ENSG00000172500	FIBP	-0.267204	0.0643901	0.172112	0.0965368	-0.0279095	0.172112	-0.267204	1.39496	0.168086	---
26020	ENSG00000197324	LRP10	0.162284	-0.105539	0.112503	0.289712	-0.410689	0.289712	-0.410689	2.48166	0.0158476	---
23363	ENSG00000124006	OBSL1	-0.0224943	0.0786915	0.113512	-0.283371	0.136449	0.136449	-0.283371	1.11125	0.270822	---
27020	ENSG00000156642	NPTN	0.117893	0.00356923	0.297688	0.0215999	-0.348484	0.297688	-0.348484	2.48051	0.0158942	---
6238	ENSG00000125844	RRBP1	0.152017	-0.0579372	-0.163926	0.038711	-0.00608691	0.152017	-0.163926	1.20357	0.233405	---
55052	ENSG00000242485	MRPL20	0.209179	-0.184264	0.232564	0.0398806	-0.229164	0.232564	-0.229164	1.86604	0.0668453	---
8531	ENSG00000060138	YBX3	0.0966987	-0.278093	-0.111677	0.165232	0.0914595	0.165232	-0.278093	1.3435	0.184088	---
9793	ENSG00000175216	CKAP5	-0.483531	0.174895	0.300843	0.142019	-0.0659084	0.300843	-0.483531	2.68432	0.00934465	---
6744	ENSG00000138434	SSFA2	0.0454589	0.065271	0.0434554	0.361219	-0.479325	0.361219	-0.479325	3.21455	0.00208973	---
2152	ENSG00000117525	F3	0.246545	0.0669019	0.112563	-0.014048	-0.359268	0.246545	-0.359268	2.06334	0.0433433	---
8566	ENSG00000160209	PDXK	0.165623	0.124124	-0.134825	-0.169067	-0.0105601	0.165623	-0.169067	1.31245	0.194285	---
10982	ENSG00000166974	MAPRE2	0.118801	0.0486591	-0.0705959	0.108308	-0.208165	0.118801	-0.208165	0.948644	0.346545	---
56271	ENSG00000102409	BEX4	0.225193	0.0796995	0.275431	-0.0535499	-0.431175	0.275431	-0.431175	2.38419	0.0202423	---
23152	ENSG00000079432	CIC	-0.199019	0.18862	-0.103095	-0.361225	0.429111	0.429111	-0.361225	3.59414	0.000651478	---
6764	ENSG00000166444	ST5	-0.127597	-0.0827665	0.0265356	0.120311	0.0615082	0.120311	-0.127597	0.947403	0.347172	---
81631	ENSG00000140941	MAP1LC3B	0.2368	0.0229884	-0.188335	0.10429	-0.205159	0.2368	-0.205159	1.88966	0.0635578	---
9114	ENSG00000159720	ATP6V0D1	0.1953	0.00309807	-0.0978818	0.138028	-0.245614	0.1953	-0.245614	1.57355	0.120765	---
23386	ENSG00000015676	NUDCD3	0.0973707	0.390786	-0.0122688	-0.314464	-0.144638	0.390786	-0.314464	3.21524	0.00208545	k2
5908	ENSG00000127314	RAP1B	0.0269276	-0.0400104	0.103837	0.34607	-0.393341	0.34607	-0.393341	2.93987	0.0046325	---
57092	ENSG00000081154	PCNP	-0.139853	-0.00039459	0.352724	0.202503	-0.317688	0.352724	-0.317688	2.90538	0.00510414	---
25831	ENSG00000092148	HECTD1	-0.198143	0.191317	0.143844	-0.196181	0.0898671	0.191317	-0.198143	1.52446	0.132563	---
57179	ENSG00000122203	KIAA1191	0.00530334	0.0237576	0.167848	0.000320401	-0.14851	0.167848	-0.14851	1.32564	0.189903	---
23209	ENSG00000100427	MLC1	0.20158	0.389067	0.158631	-0.172748	-0.49867	0.389067	-0.49867	3.5057	0.000860245	k2
9553	ENSG00000243147	MRPL33	0.0842224	0.00993831	0.272575	0.160805	-0.437926	0.272575	-0.437926	2.36802	0.0210686	---
10430	ENSG00000105677	TMEM147	0.0951937	-0.103185	0.230258	0.177311	-0.328167	0.230258	-0.328167	1.90381	0.0616551	---
493	ENSG00000058668	ATP2B4	-0.0721348	0.00238948	0.226753	-0.148092	0.0425729	0.226753	-0.148092	1.79074	0.078297	---
6389	ENSG00000073578	SDHA	0.0281158	0.0823441	0.283278	0.00297342	-0.310061	0.283278	-0.310061	2.32716	0.0232926	---
22818	ENSG00000111481	COPZ1	-0.231348	-0.194226	0.336	0.168834	-0.00818465	0.336	-0.231348	2.69743	0.00902303	---
51075	ENSG00000213593	TMX2	0.0364943	0.0203788	0.239833	0.0951416	-0.316904	0.239833	-0.316904	1.97495	0.0528042	---
10000	ENSG00000117020	AKT3	-0.0490912	0.224688	0.151784	-0.176014	-0.104728	0.224688	-0.176014	1.7827	0.0796112	---
3340	ENSG00000070614	NDST1	-0.180595	0.0646838	0.128219	0.0735734	-0.0550805	0.128219	-0.180595	1.01816	0.312623	---
203	ENSG00000106992	AK1	0.206448	0.0630121	0.139343	-0.0371296	-0.315662	0.206448	-0.315662	1.69929	0.0943587	---
5591	ENSG00000253729	PRKDC	-0.429383	0.0536418	0.323157	0.00344217	0.112726	0.323157	-0.429383	2.79468	0.00693474	---
374882	ENSG00000105518	TMEM205	0.360063	0.0319869	0.116298	-0.0516061	-0.39917	0.360063	-0.39917	3.06713	0.00322028	---
9776	ENSG00000175224	ATG13	0.0975998	-0.261157	-0.0141535	-0.0607707	0.220322	0.220322	-0.261157	1.78263	0.0796221	---
51520	ENSG00000133706	LARS	-0.202803	0.196174	0.155682	-0.119342	0.00774729	0.196174	-0.202803	1.56468	0.122831	---
4245	ENSG00000131446	MGAT1	0.249269	-0.14026	-0.290777	0.12303	-0.00891508	0.249269	-0.290777	2.03478	0.046226	---
127829	ENSG00000143862	ARL8A	-0.202754	0.1235	-0.109421	0.132299	0.0263251	0.132299	-0.202754	1.0552	0.295495	---
114088	ENSG00000100505	TRIM9	0.117635	0.382231	-0.00636969	-0.224481	-0.245728	0.382231	-0.245728	3.07975	0.00310472	k2
1660	ENSG00000135829	DHX9	-0.353021	0.101424	0.348779	-0.009053	-0.00925767	0.348779	-0.353021	2.9115	0.0050172	---
11041	ENSG00000174684	B4GAT1	0.167233	0.0878645	0.48582	-0.101757	-0.490738	0.48582	-0.490738	4.35481	5.17911e-05	k3
2550	ENSG00000232569	GABBR1	0.262004	0.172553	-0.0610728	-0.354912	-0.0209372	0.262004	-0.354912	2.18881	0.0324486	---
5364	ENSG00000164050	PLXNB1	0.133493	0.220337	0.0680464	-0.362515	-0.0318471	0.220337	-0.362515	1.84649	0.0696736	---
373156	ENSG00000197448	GSTK1	-0.0369457	0.0212348	-0.057619	0.399081	-0.324959	0.399081	-0.324959	3.2958	0.00163844	---
8087	ENSG00000114416	FXR1	-0.00414029	0.105419	0.0123995	-0.0821188	-0.0246803	0.105419	-0.0821188	0.826143	0.411943	---
9181	ENSG00000116584	ARHGEF2	0.0925553	-0.140017	-0.431477	-0.305552	0.647485	0.647485	-0.431477	5.60568	5.31404e-07	k5
2286	ENSG00000173486	FKBP2	0.343874	-0.0688973	0.00255618	-0.0650214	-0.195392	0.343874	-0.195392	2.73853	0.00807865	---
6745	ENSG00000124783	SSR1	-0.1059	-0.147274	0.324237	0.324711	-0.308853	0.324711	-0.308853	2.66643	0.0098008	---
2889	ENSG00000107263	RAPGEF1	-0.0816162	0.192213	-0.186088	-0.135186	0.160649	0.192213	-0.186088	1.52792	0.131701	---
64743	ENSG00000101940	WDR13	-0.214423	-0.0588631	0.12336	-0.0880117	0.249073	0.249073	-0.214423	1.99164	0.0508928	---
7905	ENSG00000129625	REEP5	0.328252	-0.116855	0.0855323	0.205935	-0.454982	0.328252	-0.454982	2.87898	0.00549476	---
23241	ENSG00000179364	PACS2	0.188785	0.183964	-0.188509	-0.287908	0.0645373	0.188785	-0.287908	1.53965	0.128817	---
11309	ENSG00000137491	SLCO2B1	0.230764	-0.0580231	-0.13296	0.180542	-0.23704	0.230764	-0.23704	1.8552	0.0684016	---
8358	ENSG00000286522	HIST1H3B	-0.635859	-0.0575072	0.0826304	0.135909	0.455164	0.455164	-0.635859	4.60601	2.13866e-05	---
394	ENSG00000100852	ARHGAP5	-0.0262705	0.10665	0.308465	0.00684987	-0.303982	0.308465	-0.303982	2.52886	0.0140457	---
9343	ENSG00000108883	EFTUD2	-0.388673	0.159397	0.101201	-0.0976635	0.233374	0.233374	-0.388673	1.97825	0.0524221	---
7430	ENSG00000092820	EZR	-0.1668	0.282388	0.0984384	-0.0812282	-0.100954	0.282388	-0.1668	2.23686	0.0289615	---
22859	ENSG00000072071	ADGRL1	-0.0647523	0.04172	0.301725	-0.424907	0.209403	0.301725	-0.424907	2.60324	0.0115794	---
6881	ENSG00000166337	TAF10	-0.12521	-0.117839	0.0541332	0.361385	-0.15828	0.361385	-0.15828	2.85854	0.00581597	---
51112	ENSG00000171853	TRAPPC12	-0.0594668	0.126305	-0.19091	-0.33026	0.39113	0.39113	-0.33026	3.23642	0.00195796	---
8303	ENSG00000184602	SNN	0.0388555	0.321234	0.103226	-0.0248752	-0.385549	0.321234	-0.385549	2.71914	0.00851213	---
2872	ENSG00000099875	MKNK2	0.279988	-0.104044	-0.21136	-0.214322	0.193724	0.279988	-0.214322	2.2388	0.0288277	---
3800	ENSG00000276734	KIF5C	-0.0228646	0.360302	0.109907	-0.357486	-0.0516331	0.360302	-0.357486	3.01317	0.00376137	k2
4077	ENSG00000188554	NBR1	0.0358411	0.104918	0.348805	0.0401942	-0.421091	0.348805	-0.421091	3.00353	0.00386646	---
548644	ENSG00000285437	POLR2J3	-0.119652	0.104339	-0.187856	-0.242639	0.381614	0.381614	-0.242639	3.07231	0.00317236	---
26001	ENSG00000108523	RNF167	0.140345	0.0356174	0.181051	0.0555187	-0.347339	0.181051	-0.347339	1.50794	0.136733	---
4137	ENSG00000186868	MAPT	0.0429013	0.351809	0.152702	-0.544	0.0423628	0.351809	-0.544	3.27466	0.0017461	k2
55577	ENSG00000124357	NAGK	-0.0528981	0.0626498	-0.414223	0.16357	0.133773	0.16357	-0.414223	1.4036	0.165508	---
3015	ENSG00000164032	H2AFZ	-0.39046	-0.152371	0.144718	0.356102	0.0600729	0.356102	-0.39046	3.02106	0.00367724	---
140467	ENSG00000198816	ZNF358	-0.125474	-0.0809601	0.122703	-0.0832716	0.182866	0.182866	-0.125474	1.43961	0.15509	---
183	ENSG00000135744	AGT	0.301694	-0.0784775	0.173929	-0.178563	-0.162555	0.301694	-0.178563	2.39479	0.0197166	---
64083	ENSG00000113384	GOLPH3	-0.245967	-0.15676	0.00722556	0.188602	0.189068	0.189068	-0.245967	1.52347	0.132808	---
7343	ENSG00000108312	UBTF	-0.0991305	0.110447	-0.0111195	-0.308496	0.292154	0.292154	-0.308496	2.3988	0.0195212	---
11335	ENSG00000122565	CBX3	-0.375202	0.159433	0.0851925	0.0247172	0.115487	0.159433	-0.375202	1.34335	0.184135	---
23022	ENSG00000129116	PALLD	0.0328155	-0.0350813	-0.067416	0.471021	-0.399096	0.471021	-0.399096	4.01216	0.000166867	k4
7328	ENSG00000186591	UBE2H	-0.0759108	0.305451	-0.00657076	-0.000408337	-0.208272	0.305451	-0.208272	2.43914	0.0176468	---
2052	ENSG00000143819	EPHX1	0.154684	0.0729766	0.278847	-0.0750142	-0.341338	0.278847	-0.341338	2.31703	0.0238753	---
51435	ENSG00000168077	SCARA3	0.328368	0.0297462	0.046218	-0.137252	-0.235221	0.328368	-0.235221	2.63867	0.0105489	---
10066	ENSG00000140497	SCAMP2	0.180623	-0.23279	-0.0526618	0.265356	-0.166922	0.265356	-0.23279	2.13104	0.0371241	---
80011	ENSG00000172775	FAM192A	0.0124194	0.357826	-0.215829	0.129155	-0.311751	0.357826	-0.311751	2.94129	0.00461392	k2
6535	ENSG00000130821	SLC6A8	0.0796932	0.00946976	0.139217	-0.213189	0.0202086	0.139217	-0.213189	1.11291	0.270115	---
4976	ENSG00000198836	OPA1	-0.277699	0.101876	0.254812	0.0112811	-0.0312824	0.254812	-0.277699	2.07163	0.0425363	---
11328	ENSG00000122642	FKBP9	-0.213479	-0.0250434	0.00447796	0.100515	0.122521	0.122521	-0.213479	0.979499	0.331203	---
7337	ENSG00000114062	UBE3A	-0.263975	-0.107427	0.126802	-0.177861	0.423623	0.423623	-0.263975	3.43027	0.00108712	---
7334	ENSG00000177889	UBE2N	-0.100545	-0.0806726	0.306917	0.0787883	-0.128364	0.306917	-0.128364	2.41709	0.01865	---
84557	ENSG00000101460	MAP1LC3A	0.309851	0.0505142	-0.170407	-0.141725	-0.0766392	0.309851	-0.170407	2.45593	0.0169154	---
51255	ENSG00000168894	RNF181	0.219982	-0.016515	0.0084622	0.0880205	-0.279344	0.219982	-0.279344	1.78935	0.0785234	---
57555	ENSG00000169992	NLGN2	0.0115428	0.044185	0.0831053	-0.322718	0.196419	0.196419	-0.322718	1.6208	0.110219	---
3843	ENSG00000065150	IPO5	-0.308571	0.070414	0.306928	0.14396	-0.137681	0.306928	-0.308571	2.52017	0.0143628	---
84687	ENSG00000108819	PPP1R9B	0.086277	0.271501	-0.170906	-0.46969	0.239369	0.271501	-0.46969	2.40192	0.0193698	---
56947	ENSG00000168958	MFF	-0.0811712	0.119463	0.410566	0.0524905	-0.382161	0.410566	-0.382161	3.47001	0.000961339	k3
4650	ENSG00000099331	MYO9B	0.0312255	0.143853	-0.508054	-0.040841	0.243048	0.243048	-0.508054	2.20389	0.0313162	---
23196	ENSG00000048828	FAM120A	-0.190468	-0.125106	0.157112	0.142218	0.0441251	0.157112	-0.190468	1.24996	0.216087	---
1652	ENSG00000275003	DDT	0.25329	-0.261174	-0.0966259	0.144954	-0.0613535	0.25329	-0.261174	2.04939	0.0447315	---
51447	ENSG00000068745	IP6K2	-0.053935	-0.06419	0.0679535	-0.264354	0.313246	0.313246	-0.264354	2.53678	0.0137621	---
1781	ENSG00000077380	DYNC1I2	-0.181799	0.328881	0.0458868	0.116735	-0.281368	0.328881	-0.281368	2.67678	0.00953447	k2
2109	ENSG00000105379	ETFB	0.0375334	0.182251	0.123048	-0.0420173	-0.253044	0.182251	-0.253044	1.47131	0.146348	---
9784	ENSG00000115234	SNX17	-0.00729925	-0.108274	0.267353	0.128027	-0.207858	0.267353	-0.207858	2.13472	0.0368099	---
374291	ENSG00000115286	NDUFS7	0.188269	-0.044878	0.103402	0.0042952	-0.21207	0.188269	-0.21207	1.50465	0.137575	---
55752	ENSG00000138758	43719	-0.167105	0.201112	-0.131725	-0.0799247	0.139825	0.201112	-0.167105	1.59313	0.116299	---
29888	ENSG00000090372	STRN4	-0.262637	0.0794094	-0.209419	-0.258467	0.568413	0.568413	-0.262637	4.60096	2.17747e-05	k5
10490	ENSG00000100568	VTI1B	0.430731	-0.12973	0.109984	0.177507	-0.528791	0.430731	-0.528791	3.9636	0.000196229	k1
51144	ENSG00000149084	HSD17B12	0.0753215	0.0423693	0.456908	0.121706	-0.555546	0.456908	-0.555546	4.29179	6.44367e-05	k3
7025	ENSG00000175745	NR2F1	-0.102251	-0.300808	0.374592	0.0619676	0.0450886	0.374592	-0.300808	3.06774	0.00321463	---
56172	ENSG00000154122	ANKH	0.396357	-0.462408	0.0427991	0.0188941	0.0124613	0.396357	-0.462408	3.49133	0.000899671	k1
26018	ENSG00000144749	LRIG1	0.010463	0.109617	0.244763	-0.103119	-0.189867	0.244763	-0.189867	1.94707	0.0561337	---
160	ENSG00000196961	AP2A1	-0.0285872	0.103257	0.163012	-0.25241	0.0539635	0.163012	-0.25241	1.31577	0.193176	---
6919	ENSG00000171703	TCEA2	0.14489	0.0764395	-0.0482308	-0.312989	0.127989	0.14489	-0.312989	1.1915	0.238074	---
79770	ENSG00000113621	TXNDC15	-0.11517	0.00178822	0.236184	0.0915002	-0.152504	0.236184	-0.152504	1.86649	0.0667817	---
114823	ENSG00000274305	LENG8	0.177387	0.01541	-0.339441	-0.321363	0.372766	0.372766	-0.339441	3.09516	0.00296881	---
10197	ENSG00000131467	PSME3	-0.106316	-0.0452167	0.069378	0.106122	-0.0105674	0.106122	-0.106316	0.833567	0.407777	---
3785	ENSG00000075043	KCNQ2	0.175672	0.177268	0.0444081	-0.598167	0.21112	0.21112	-0.598167	2.0576	0.0439094	---
2195	ENSG00000083857	FAT1	-0.0207717	-0.109399	0.235085	0.127266	-0.170262	0.235085	-0.170262	1.86328	0.0672385	---
404217	ENSG00000178531	CTXN1	-0.159429	0.150631	0.00920555	-0.256014	0.246055	0.246055	-0.256014	1.98801	0.0513041	---
9146	ENSG00000185359	HGS	0.212155	0.0568748	-0.338706	-0.277342	0.259316	0.259316	-0.338706	2.15256	0.0353183	---
444	ENSG00000198363	ASPH	0.0194637	0.011017	-0.0317296	0.216867	-0.212561	0.216867	-0.212561	1.7334	0.0880775	---
2222	ENSG00000079459	FDFT1	0.149177	0.0694901	0.080383	-0.0867949	-0.178435	0.149177	-0.178435	1.18412	0.240961	---
3073	ENSG00000213614	HEXA	0.108587	-0.193888	0.0131239	0.335578	-0.250684	0.335578	-0.250684	2.7074	0.00878503	---
51181	ENSG00000169738	DCXR	0.25455	-0.0392898	0.118593	-0.216086	-0.0793677	0.25455	-0.216086	2.03621	0.0460776	---
3691	ENSG00000132470	ITGB4	0.256712	0.0276251	0.100356	0.127103	-0.458205	0.256712	-0.458205	2.25571	0.027686	---
5900	ENSG00000160271	RALGDS	0.0904907	0.206946	-0.365819	-0.258129	0.23413	0.23413	-0.365819	1.96481	0.0539959	---
170463	ENSG00000130511	SSBP4	0.0120657	0.0352431	0.0780138	-0.291354	0.177966	0.177966	-0.291354	1.453	0.15135	---
9761	ENSG00000110917	MLEC	-0.111527	-0.0561274	0.183051	0.0452862	-0.019545	0.183051	-0.111527	1.43865	0.155362	---
706	ENSG00000100300	TSPO	0.140138	-0.146094	-0.0687542	0.337731	-0.267394	0.337731	-0.267394	2.73744	0.00810233	---
11188	ENSG00000010322	NISCH	0.25166	-0.0258788	-0.107799	-0.441018	0.28914	0.28914	-0.441018	2.51617	0.0145109	---
1107	ENSG00000170004	CHD3	-0.064512	0.126567	-0.127248	-0.319645	0.339475	0.339475	-0.319645	2.79819	0.00686846	---
23371	ENSG00000111077	TNS2	0.23152	-0.151128	0.0283188	-0.181782	0.078434	0.23152	-0.181782	1.83887	0.0708036	---
140885	ENSG00000198053	SIRPA	0.524755	-0.00596404	-0.0331024	-0.140647	-0.324092	0.524755	-0.324092	4.3323	5.60035e-05	k1
219654	ENSG00000165424	ZCCHC24	0.225407	-0.131617	-0.0646594	0.158611	-0.192005	0.225407	-0.192005	1.79386	0.0777912	---
55608	ENSG00000088448	ANKRD10	0.0378648	-0.0773077	-0.138357	-0.268452	0.392965	0.392965	-0.268452	3.18611	0.00227369	---
1537	ENSG00000179091	CYC1	-0.0247215	-0.0475444	0.113734	0.0252772	-0.0390717	0.113734	-0.0475444	0.889299	0.377336	---
100132247	ENSG00000243716	NPIPB5	0.0113659	0.0884836	-0.249714	-0.283939	0.358654	0.358654	-0.283939	2.92142	0.0048795	---
6747	ENSG00000114850	SSR3	0.190714	-0.171428	0.147753	0.266032	-0.378697	0.266032	-0.378697	2.24498	0.0284061	---
8661	ENSG00000107581	EIF3A	-0.144173	0.194254	-0.0898484	0.0725632	-0.0509967	0.194254	-0.144173	1.53319	0.130399	---
112483	ENSG00000141504	SAT2	0.105977	-0.126665	0.127603	0.190752	-0.255083	0.190752	-0.255083	1.54079	0.12854	---
5049	ENSG00000168092	PAFAH1B2	-0.238032	0.0931373	0.21635	0.177813	-0.191324	0.21635	-0.238032	1.73975	0.0869463	---
581	ENSG00000087088	BAX	-0.106366	0.0973045	-0.16365	0.132436	8.80902e-05	0.132436	-0.16365	1.04849	0.298548	---
51308	ENSG00000132563	REEP2	0.119918	0.302508	0.266	-0.320861	-0.278326	0.302508	-0.320861	2.49456	0.0153355	---
6396	ENSG00000157020	SEC13	-0.148882	-0.370769	0.0409139	0.405503	0.066286	0.405503	-0.370769	3.41014	0.00115665	k4
4729	ENSG00000178127	NDUFV2	-0.0147657	-0.179924	0.272088	0.270053	-0.27337	0.272088	-0.27337	2.20923	0.030924	---
114882	ENSG00000091039	OSBPL8	-0.169239	-0.0226887	-0.176362	0.185652	0.128451	0.185652	-0.176362	1.47308	0.145871	---
84991	ENSG00000134453	RBM17	-0.0325474	0.197094	-0.321043	0.0553413	0.025954	0.197094	-0.321043	1.62539	0.109235	---
654483	ENSG00000169627	BOLA2B	0.00658666	-0.203788	-0.108356	0.120528	0.146455	0.146455	-0.203788	1.16837	0.247203	---
4154	ENSG00000152601	MBNL1	0.0537076	-0.217872	-0.00911373	0.263145	-0.0921269	0.263145	-0.217872	2.10581	0.0393444	---
9590	ENSG00000131016	AKAP12	0.0941071	-0.119672	-0.028373	0.0858061	-0.037701	0.0941071	-0.119672	0.74032	0.461946	---
7874	ENSG00000187555	USP7	-0.303916	0.119262	0.34713	-0.0712027	-0.0109452	0.34713	-0.303916	2.84578	0.00602516	---
10552	ENSG00000241685	ARPC1A	-0.259754	-0.0712634	0.199	0.318075	-0.139722	0.318075	-0.259754	2.57255	0.012545	---
4074	ENSG00000003056	M6PR	-0.102505	0.0091695	-0.0713207	0.385868	-0.230278	0.385868	-0.230278	3.09695	0.00295339	---
9341	ENSG00000049245	VAMP3	0.402221	0.0692793	-0.148774	0.293307	-0.611085	0.402221	-0.611085	3.96865	0.000192958	k1
27125	ENSG00000072364	AFF4	-0.310269	0.094629	0.120292	-0.104748	0.213679	0.213679	-0.310269	1.75552	0.0841904	---
647135	ENSG00000196369	SRGAP2B	0.145578	-0.124893	-0.139988	-0.0974597	0.174925	0.174925	-0.139988	1.37979	0.172688	---
1463	ENSG00000130287	NCAN	-0.0590741	0.445663	0.251076	-0.433063	-0.127068	0.445663	-0.433063	3.86163	0.000274913	k2
301	ENSG00000135046	ANXA1	0.23986	-0.103659	0.0180891	0.227795	-0.357256	0.23986	-0.357256	2.00573	0.049326	---
1277	ENSG00000108821	COL1A1	0.149159	-0.487884	-0.00540071	0.0942417	0.228805	0.228805	-0.487884	2.0472	0.0449521	---
7419	ENSG00000078668	VDAC3	-0.129045	0.0114833	0.418955	0.0340413	-0.225698	0.418955	-0.225698	3.35881	0.00135348	k3
1512	ENSG00000103811	CTSH	0.352771	-0.13909	0.0342145	0.218713	-0.43226	0.352771	-0.43226	3.05543	0.00333104	---
81926	ENSG00000129968	ABHD17A	0.0400798	-0.0372544	0.020182	-0.0794801	0.058714	0.058714	-0.0794801	0.460026	0.647133	---
865	ENSG00000067955	CBFB	-0.185895	0.0385638	-0.251638	0.0392562	0.281163	0.281163	-0.251638	2.26896	0.0268197	---
9967	ENSG00000054118	THRAP3	-0.496123	0.259046	0.238736	0.108115	-0.0552148	0.259046	-0.496123	2.33021	0.0231193	---
1523	ENSG00000257923	CUX1	0.137755	0.115751	-0.0840983	-0.24463	0.0586795	0.137755	-0.24463	1.10961	0.271521	---
27250	ENSG00000150593	PDCD4	-0.219385	0.248984	0.338171	-0.0384597	-0.234942	0.338171	-0.234942	2.71725	0.00855548	---
5425	ENSG00000106628	POLD2	-0.059309	0.16727	0.166152	-0.15216	-0.0750036	0.16727	-0.15216	1.32181	0.191167	---
222068	ENSG00000158604	TMED4	-0.0577202	0.203719	0.169566	0.0419294	-0.29821	0.203719	-0.29821	1.66694	0.100653	---
79033	ENSG00000117419	ERI3	-0.0151534	-0.0575208	0.261309	-0.0731387	-0.0512421	0.261309	-0.0731387	2.04637	0.0450368	---
4302	ENSG00000275023	MLLT6	0.130801	0.0702032	-0.304836	-0.366194	0.382969	0.382969	-0.366194	3.21436	0.00209096	---
54344	ENSG00000179085	DPM3	-0.0569694	-0.173279	0.298491	-0.0496812	0.046006	0.298491	-0.173279	2.3671	0.0211168	---
26099	ENSG00000055070	SZRD1	-0.286426	-0.193572	-0.0296095	0.227502	0.250347	0.250347	-0.286426	2.04078	0.0456067	---
831	ENSG00000153113	CAST	0.214459	0.113928	-0.116021	0.169745	-0.383664	0.214459	-0.383664	1.81379	0.0746299	---
8907	ENSG00000072958	AP1M1	-0.396293	0.00710277	0.163721	-0.01919	0.261957	0.261957	-0.396293	2.2284	0.0295501	---
7329	ENSG00000103275	UBE2I	-0.0365828	-0.113802	-0.236394	-0.113928	0.419303	0.419303	-0.236394	3.37039	0.00130648	---
220296	ENSG00000165478	HEPACAM	0.226877	0.282354	0.201511	-0.150111	-0.475555	0.282354	-0.475555	2.50687	0.0148609	---
100131801	ENSG00000229833	PET100	-0.172492	-0.135881	0.156579	0.044665	0.130988	0.156579	-0.172492	1.24153	0.219162	---
56681	ENSG00000079332	SAR1A	-0.145888	-0.11342	0.197225	0.35564	-0.240989	0.35564	-0.240989	2.86199	0.00576056	---
2067	ENSG00000012061	ERCC1	-0.0324011	-0.227999	0.0744392	-0.153484	0.334946	0.334946	-0.227999	2.68678	0.00928367	---
10250	ENSG00000133226	SRRM1	-0.256981	0.0766746	-0.0895568	-0.199945	0.423261	0.423261	-0.256981	3.42065	0.00111983	---
5868	ENSG00000144566	RAB5A	-0.0535826	0.160525	0.0146507	0.270351	-0.368217	0.270351	-0.368217	2.27107	0.026684	---
8543	ENSG00000143013	LMO4	0.023539	-0.342244	0.125588	0.0828341	0.126514	0.126514	-0.342244	1.05161	0.297126	---
9922	ENSG00000144711	IQSEC1	-0.0332961	-0.100173	0.0927274	0.0028386	0.0544277	0.0927274	-0.100173	0.727885	0.469469	---
51495	ENSG00000074696	HACD3	-0.0300317	0.213989	0.366015	-0.0597252	-0.378244	0.366015	-0.378244	3.0881	0.00303044	---
27332	ENSG00000075292	ZNF638	-0.102723	0.122985	0.0129276	-0.218696	0.180707	0.180707	-0.218696	1.44638	0.153191	---
23129	ENSG00000004399	PLXND1	0.0810971	-0.120042	-0.22476	0.010671	0.188291	0.188291	-0.22476	1.50921	0.136407	---
3992	ENSG00000149485	FADS1	-0.0426366	0.194406	0.0245834	0.0539806	-0.210408	0.194406	-0.210408	1.55313	0.125565	---
55353	ENSG00000104341	LAPTM4B	-0.30942	0.00296523	0.349009	0.0303621	0.00393288	0.349009	-0.30942	2.86652	0.00568853	---
11163	ENSG00000173598	NUDT4	-0.112551	-0.167519	0.05057	0.114864	0.114164	0.114864	-0.167519	0.909977	0.366416	---
1186	ENSG00000103249	CLCN7	0.253711	-0.0403382	-0.454666	0.0563532	0.0760676	0.253711	-0.454666	2.22481	0.0298036	---
162	ENSG00000100280	AP1B1	-0.178121	0.0363589	-0.0205535	0.27443	-0.115473	0.27443	-0.178121	2.1782	0.0332665	---
22905	ENSG00000072134	EPN2	0.0465688	0.19907	0.129799	-0.357069	0.0189532	0.19907	-0.357069	1.66451	0.101139	---
10525	ENSG00000149428	HYOU1	0.0626885	0.057958	-0.186167	-0.0982278	0.116064	0.116064	-0.186167	0.922614	0.359843	---
116985	ENSG00000186635	ARAP1	0.2503	-0.082273	-0.372411	0.158987	-0.0391881	0.2503	-0.372411	2.10643	0.0392891	---
353	ENSG00000198931	APRT	-0.0353314	-0.221339	0.0448206	0.166074	0.0476504	0.166074	-0.221339	1.33007	0.188447	---
5721	ENSG00000100911	PSME2	-0.133843	-0.0148627	-0.195806	0.360173	-0.0643797	0.360173	-0.195806	2.86857	0.00565629	---
84293	ENSG00000122378	FAM213A	0.122466	0.243196	0.258403	-0.0232145	-0.504353	0.258403	-0.504353	2.33723	0.0227258	---
1611	ENSG00000112977	DAP	-0.294273	-0.134829	0.195396	0.238653	0.0299266	0.238653	-0.294273	1.9503	0.0557399	---
26227	ENSG00000092621	PHGDH	0.0858678	-0.0804514	0.222821	0.0794523	-0.241797	0.222821	-0.241797	1.79351	0.0778493	---
8635	ENSG00000026297	RNASET2	0.372634	0.0151511	-0.252114	0.0830968	-0.257869	0.372634	-0.257869	3.01224	0.0037714	---
6431	ENSG00000124193	SRSF6	-0.350342	-0.168182	0.112799	-0.0146561	0.414634	0.414634	-0.350342	3.45753	0.00099927	---
11282	ENSG00000161013	MGAT4B	-0.0678551	-0.0291621	-0.0134816	-0.00278855	0.102595	0.102595	-0.0678551	0.803143	0.42501	---
5447	ENSG00000127948	POR	-0.0125653	0.0655326	-0.0593766	-0.100277	0.089401	0.089401	-0.100277	0.701781	0.485485	---
199990	ENSG00000162585	FAAP20	-0.101863	-0.038827	-0.104306	-0.0490897	0.252995	0.252995	-0.104306	1.98679	0.0514422	---
1490	ENSG00000118523	CTGF	-0.0106868	-0.268619	0.261105	0.242938	-0.160875	0.261105	-0.268619	2.1171	0.0383369	---
5954	ENSG00000049449	RCN1	-0.131739	-0.200068	0.252026	0.0942313	0.0365216	0.252026	-0.200068	2.009	0.048968	---
285855	ENSG00000146223	RPL7L1	-0.359559	0.063102	0.292838	-0.0761458	0.136919	0.292838	-0.359559	2.45106	0.0171249	---
1106	ENSG00000173575	CHD2	0.0914142	0.108743	-0.319896	-0.161667	0.199285	0.199285	-0.319896	1.64279	0.105572	---
113178	ENSG00000227500	SCAMP4	0.0567759	0.0564302	0.208341	-0.152932	-0.109603	0.208341	-0.152932	1.64657	0.10479	---
7494	ENSG00000100219	XBP1	0.184218	-0.300563	-0.254906	0.17762	0.122562	0.184218	-0.300563	1.50854	0.136579	---
65991	ENSG00000165775	FUNDC2	0.131283	-0.108959	0.308383	0.207526	-0.441616	0.308383	-0.441616	2.68451	0.00934006	---
10611	ENSG00000163110	PDLIM5	-0.081625	0.017343	0.135677	0.348938	-0.371468	0.348938	-0.371468	2.93533	0.00469214	---
51663	ENSG00000056097	ZFR	-0.113225	0.0959971	0.460242	0.0822014	-0.394787	0.460242	-0.394787	3.9124	0.00023256	k3
8943	ENSG00000065000	AP3D1	-0.0370638	0.205124	-0.161192	-0.354001	0.298243	0.298243	-0.354001	2.49064	0.0154897	---
23365	ENSG00000196914	ARHGEF12	-0.148472	0.0892911	0.215266	0.0839234	-0.180556	0.215266	-0.180556	1.70938	0.0924646	---
50863	ENSG00000182667	NTM	0.116219	0.0535279	0.119182	-0.0475455	-0.198454	0.119182	-0.198454	0.949731	0.345997	---
89796	ENSG00000134369	NAV1	-0.0720566	0.0437729	0.0320949	-0.175435	0.170683	0.170683	-0.175435	1.35408	0.180706	---
23126	ENSG00000143442	POGZ	-0.209995	-0.0413698	0.00283042	-0.320366	0.537637	0.537637	-0.320366	4.43271	3.94565e-05	k5
57498	ENSG00000134313	KIDINS220	-0.276182	0.221198	0.31883	-0.110995	-0.0730617	0.31883	-0.276182	2.59091	0.0119587	---
23215	ENSG00000117523	PRRC2C	-0.275093	0.110125	-0.160276	0.041179	0.22976	0.22976	-0.275093	1.8665	0.0667801	---
3429	ENSG00000275214	IFI27	0.157281	-0.108291	-0.0337099	0.215815	-0.227336	0.215815	-0.227336	1.73089	0.0885267	---
51604	ENSG00000124155	PIGT	0.0268247	-0.172164	0.256983	0.197292	-0.238852	0.256983	-0.238852	2.06693	0.0429923	---
29979	ENSG00000135018	UBQLN1	0.00681635	0.0274265	0.0807087	0.143968	-0.227612	0.143968	-0.227612	1.15474	0.252702	---
6628	ENSG00000125835	SNRPB	-0.338383	-0.28186	0.0516382	0.228108	0.321496	0.321496	-0.338383	2.66837	0.00975036	---
6773	ENSG00000170581	STAT2	0.112945	-0.177273	-0.201813	-0.0111007	0.216117	0.216117	-0.201813	1.72339	0.0898839	---
25820	ENSG00000166233	ARIH1	-0.0709819	0.127263	-0.30213	0.0319537	0.135292	0.135292	-0.30213	1.10847	0.272012	---
2787	ENSG00000174021	GNG5	-0.188468	-0.0422632	0.104221	0.308937	-0.155803	0.308937	-0.188468	2.4569	0.016874	---
6451	ENSG00000131171	SH3BGRL	0.0281223	-0.0633256	0.275196	0.29476	-0.447489	0.29476	-0.447489	2.57428	0.0124886	---
3159	ENSG00000137309	HMGA1	-0.094227	0.0906601	-0.19618	0.137769	0.0133731	0.137769	-0.19618	1.09733	0.276809	---
4089	ENSG00000141646	SMAD4	-0.130839	-0.123759	-0.0111881	-0.181966	0.418577	0.418577	-0.181966	3.3247	0.00150133	---
51773	ENSG00000048649	RSF1	-0.303309	0.370393	-0.101479	-0.110727	0.116656	0.370393	-0.303309	3.03587	0.00352413	k2
1457	ENSG00000101266	CSNK2A1	-0.37927	0.15041	0.269266	-0.130507	0.143014	0.269266	-0.37927	2.27285	0.0265706	---
7259	ENSG00000189241	TSPYL1	0.127977	0.0666058	0.280736	-0.132034	-0.257488	0.280736	-0.257488	2.26913	0.0268089	---
3550	ENSG00000113141	IK	0.0645503	0.266599	-0.0336504	-0.0125004	-0.271638	0.266599	-0.271638	2.16356	0.0344249	---
10163	ENSG00000158195	WASF2	-0.00570114	-0.234281	0.145691	0.254021	-0.124692	0.254021	-0.234281	2.04076	0.0456084	---
11214	ENSG00000170776	AKAP13	-0.289328	0.0364179	-0.0740842	0.18764	0.109406	0.18764	-0.289328	1.53099	0.130941	---
51566	ENSG00000102401	ARMCX3	0.0577631	0.197632	-0.0143704	0.14295	-0.363601	0.197632	-0.363601	1.65697	0.102661	---
1388	ENSG00000234539	ATF6B	0.0270874	-0.0437141	0.0145482	-0.196621	0.192749	0.192749	-0.196621	1.53539	0.129858	---
30008	ENSG00000172638	EFEMP2	0.267631	-0.283513	0.0496424	0.0610515	-0.0793861	0.267631	-0.283513	2.1797	0.0331498	---
10988	ENSG00000111142	METAP2	-0.0513494	0.277255	-0.0938496	-0.0624334	-0.0826375	0.277255	-0.0938496	2.17503	0.0335139	---
23214	ENSG00000169180	XPO6	0.057214	0.115066	-0.494738	0.066905	0.133126	0.133126	-0.494738	1.19643	0.236158	---
1968	ENSG00000130741	EIF2S3	-0.1825	0.0242975	0.180874	-0.0713524	0.0846416	0.180874	-0.1825	1.4368	0.155884	---
128	ENSG00000197894	ADH5	-0.193509	-0.0262907	0.272609	0.370386	-0.346231	0.370386	-0.346231	3.08352	0.00307092	---
1859	ENSG00000157540	DYRK1A	-0.246632	0.241474	-0.146531	-0.329075	0.424892	0.424892	-0.329075	3.51425	0.000837585	---
4678	ENSG00000132780	NASP	-0.272671	0.139887	-0.184442	-0.243323	0.489018	0.489018	-0.272671	3.96977	0.000192238	---
6738	ENSG00000116747	TROVE2	-0.326534	0.108227	0.301553	0.000155112	-0.014906	0.301553	-0.326534	2.49179	0.0154442	---
51652	ENSG00000115561	CHMP3	-0.00620183	0.175855	-0.112015	0.150018	-0.220137	0.175855	-0.220137	1.40801	0.164205	---
25789	ENSG00000105696	TMEM59L	0.197507	0.254617	0.142224	-0.291761	-0.244365	0.254617	-0.291761	2.07908	0.0418221	---
9276	ENSG00000184432	COPB2	-0.142166	-0.0654583	0.254826	0.21849	-0.199634	0.254826	-0.199634	2.03114	0.0466047	---
372	ENSG00000095139	ARCN1	-0.110661	-0.0644612	0.170492	0.26981	-0.21798	0.26981	-0.21798	2.15921	0.0347756	---
22933	ENSG00000068903	SIRT2	0.0531173	0.0552784	0.0767029	0.0908272	-0.242906	0.0908272	-0.242906	0.731285	0.467405	---
64093	ENSG00000198732	SMOC1	0.16287	-0.25187	0.423718	-0.12453	-0.10424	0.423718	-0.25187	3.41959	0.0011235	k3
54205	ENSG00000172115	CYCS	-0.106074	0.0808673	0.0197682	0.23107	-0.211534	0.23107	-0.211534	1.8465	0.0696725	---
5704	ENSG00000013275	PSMC4	-0.221168	0.0246822	0.224773	-0.0191224	0.038654	0.224773	-0.221168	1.80012	0.0767875	---
5931	ENSG00000102054	RBBP7	-0.287486	0.0839616	0.287648	0.00436788	-0.0226334	0.287648	-0.287486	2.34563	0.0222629	---
64951	ENSG00000062582	MRPS24	0.0478427	-0.0584899	0.213838	0.108361	-0.247988	0.213838	-0.247988	1.72398	0.0897761	---
6634	ENSG00000100028	SNRPD3	-0.234926	-0.259705	0.283818	0.105208	0.154463	0.283818	-0.259705	2.29545	0.0251596	---
6297	ENSG00000165821	SALL2	-0.124723	0.0636622	0.381752	-0.185912	-0.0412872	0.381752	-0.185912	3.03448	0.00353829	---
5435	ENSG00000100142	POLR2F	-0.0248111	-0.0906626	-0.0908388	0.143987	0.0354185	0.143987	-0.0908388	1.12925	0.263215	---
27339	ENSG00000110107	PRPF19	-0.136391	-0.0501201	0.0909609	-0.169757	0.269864	0.269864	-0.169757	2.13875	0.0364682	---
4628	ENSG00000133026	MYH10	-0.298786	0.185618	0.213512	-0.257035	0.196555	0.213512	-0.298786	1.7474	0.0855997	---
23136	ENSG00000082397	EPB41L3	0.418465	0.0845266	-0.258388	-0.100404	-0.185185	0.418465	-0.258388	3.3832	0.00125629	k1
6598	ENSG00000099956	SMARCB1	-0.0589371	-0.309737	-0.00798821	-0.108064	0.45174	0.45174	-0.309737	3.71069	0.000449133	---
2935	ENSG00000103342	GSPT1	-0.313077	0.264986	0.13088	0.122362	-0.166654	0.264986	-0.313077	2.17916	0.0331918	---
8242	ENSG00000126012	KDM5C	-0.0872501	0.0387692	-0.151329	-0.31165	0.451992	0.451992	-0.31165	3.71519	0.00044266	---
392	ENSG00000175220	ARHGAP1	-0.0474583	-0.230675	0.090491	0.00353419	0.189874	0.189874	-0.230675	1.52406	0.132661	---
55249	ENSG00000163374	YY1AP1	0.126592	-0.0108776	-0.230107	0.0546794	0.00633002	0.126592	-0.230107	1.01598	0.313652	---
3014	ENSG00000188486	H2AFX	-0.486419	-0.0542696	0.199973	0.0564537	0.304385	0.304385	-0.486419	2.72091	0.00847181	---
3842	ENSG00000083312	TNPO1	-0.331167	0.12251	0.229262	0.103905	-0.0707758	0.229262	-0.331167	1.89768	0.0624737	---
10675	ENSG00000114646	CSPG5	-0.269212	0.245687	0.229119	-0.298477	0.141527	0.245687	-0.298477	2.01052	0.0488028	---
54539	ENSG00000147123	NDUFB11	-0.171644	-0.166958	0.270076	0.083149	0.0403916	0.270076	-0.171644	2.14114	0.036267	---
1000	ENSG00000170558	CDH2	-0.27268	0.199716	0.114617	0.173612	-0.180736	0.199716	-0.27268	1.62127	0.110118	---
6670	ENSG00000172845	SP3	-0.582195	0.0904028	0.17189	0.0815857	0.255197	0.255197	-0.582195	2.45146	0.0171076	---
5413	ENSG00000184702	43713	-0.0788146	0.201486	0.127871	-0.514296	0.284838	0.284838	-0.514296	2.59401	0.0118625	---
6506	ENSG00000110436	SLC1A2	0.125328	0.338921	0.117692	-0.149616	-0.373691	0.338921	-0.373691	2.85381	0.00589272	k2
23176	ENSG00000164402	43716	0.165087	0.321129	-0.0428855	-0.0936781	-0.331604	0.321129	-0.331604	2.65852	0.010009	---
64855	ENSG00000136830	FAM129B	0.20417	-0.0603795	-0.286837	0.164677	-0.0838732	0.20417	-0.286837	1.66456	0.101129	---
10749	ENSG00000129250	KIF1C	0.283299	0.076259	-0.253786	0.0961507	-0.242886	0.283299	-0.253786	2.28753	0.0256465	---
25796	ENSG00000130313	PGLS	-0.269682	-0.0565297	0.111548	0.161056	0.0689193	0.161056	-0.269682	1.30628	0.19636	---
137964	ENSG00000158669	GPAT4	0.0204066	0.175151	-0.429634	-0.0351991	0.162001	0.175151	-0.429634	1.51491	0.134959	---
4061	ENSG00000278032	LY6E	0.251581	-0.184867	0.0536136	-0.259512	0.147129	0.251581	-0.259512	2.03462	0.0462427	---
23559	ENSG00000239779	WBP1	-0.0658978	-0.0596656	0.191636	-0.0695292	0.0447854	0.191636	-0.0695292	1.50036	0.138681	---
8888	ENSG00000160294	MCM3AP	-0.191149	0.141275	-0.197627	-0.346361	0.519867	0.519867	-0.346361	4.3282	5.68065e-05	k5
2801	ENSG00000167110	GOLGA2	0.00641577	0.0674666	-0.256215	-0.137279	0.247413	0.247413	-0.256215	1.99909	0.0500592	---
1212	ENSG00000175416	CLTB	0.186079	0.133667	-0.054092	-0.135172	-0.129112	0.186079	-0.135172	1.46678	0.147572	---
481	ENSG00000143153	ATP1B1	0.0246276	0.0663854	0.169393	-0.172377	-0.042278	0.169393	-0.172377	1.34311	0.184213	---
9788	ENSG00000170873	MTSS1	-0.0932956	0.130412	0.043622	-0.317379	0.237129	0.237129	-0.317379	1.95301	0.0554097	---
29123	ENSG00000167522	ANKRD11	-0.0182435	0.059845	-0.296805	-0.241818	0.406576	0.406576	-0.296805	3.32531	0.00149858	---
4140	ENSG00000075413	MARK3	0.14694	0.0775403	-0.108706	-0.305291	0.16137	0.16137	-0.305291	1.32353	0.1906	---
22937	ENSG00000114650	SCAP	-0.100164	-0.144298	0.287158	-0.212172	0.222599	0.287158	-0.212172	2.29503	0.0251851	---
28958	ENSG00000183978	COA3	0.0650692	-0.0483074	0.346052	0.054695	-0.317671	0.346052	-0.317671	2.8504	0.00594864	---
56882	ENSG00000197622	CDC42SE1	-0.142136	-0.142862	-0.302388	0.169042	0.321835	0.321835	-0.302388	2.63706	0.0105938	---
56061	ENSG00000103353	UBFD1	-0.16242	-0.0572001	-0.146884	-0.234128	0.533851	0.533851	-0.234128	4.28871	6.51271e-05	k5
23608	ENSG00000133606	MKRN1	-0.199009	0.189071	0.0268822	0.0830492	-0.0894902	0.189071	-0.199009	1.50683	0.137015	---
10771	ENSG00000015171	ZMYND11	-0.181325	0.228096	0.233881	0.0538331	-0.263761	0.233881	-0.263761	1.89373	0.0630057	---
79004	ENSG00000107874	CUEDC2	-0.13047	0.00986071	0.2542	-0.0716586	-0.00295707	0.2542	-0.13047	2.00248	0.0496838	---
50807	ENSG00000153317	ASAP1	-0.234579	0.100757	-0.21348	0.00480351	0.273959	0.273959	-0.234579	2.20111	0.0315224	---
5701	ENSG00000161057	PSMC2	-0.171653	0.0918941	0.308992	0.244589	-0.382546	0.308992	-0.382546	2.61198	0.011317	---
440689	ENSG00000203814	HIST2H2BF	-0.481947	-0.128526	0.094355	0.0646526	0.437688	0.437688	-0.481947	3.90145	0.000241126	---
5536	ENSG00000011485	PPP5C	-0.292222	0.0504428	0.188207	-0.298308	0.373817	0.373817	-0.298308	3.05888	0.00329808	---
10238	ENSG00000136485	DCAF7	-0.391197	0.035117	0.260239	-0.103754	0.242256	0.260239	-0.391197	2.20854	0.0309746	---
64397	ENSG00000103994	ZNF106	0.0332745	0.0314364	0.21034	0.143908	-0.349474	0.21034	-0.349474	1.75336	0.0845636	---
22808	ENSG00000158186	MRAS	0.374046	-0.104823	0.129705	0.0253112	-0.368121	0.374046	-0.368121	3.14204	0.0025889	---
65993	ENSG00000074071	MRPS34	-0.150098	-0.0384922	0.0633156	0.144085	-0.00799581	0.144085	-0.150098	1.13823	0.259474	---
8148	ENSG00000276833	TAF15	-0.0917186	0.242891	0.0180301	-0.125523	-0.0336752	0.242891	-0.125523	1.91216	0.0605549	---
84364	ENSG00000149182	ARFGAP2	0.233778	0.0789183	-0.111262	-0.352926	0.126696	0.233778	-0.352926	1.95144	0.0556009	---
11230	ENSG00000243279	PRAF2	-0.075335	-0.00244929	0.264113	-0.0763264	-0.0454714	0.264113	-0.0763264	2.06882	0.0428078	---
23077	ENSG00000005810	MYCBP2	-0.0829723	0.0557459	-0.119001	-0.227839	0.328842	0.328842	-0.227839	2.63771	0.0105757	---
3703	ENSG00000134910	STT3A	-0.341424	-0.139261	0.378171	0.259615	-0.0741002	0.378171	-0.341424	3.14244	0.00258584	---
10114	ENSG00000110422	HIPK3	0.0605478	-0.0132974	0.110184	0.186521	-0.301629	0.186521	-0.301629	1.52794	0.131697	---
55967	ENSG00000184752	NDUFA12	-0.0287132	-0.0715402	0.380846	0.200021	-0.372805	0.380846	-0.372805	3.2056	0.00214609	---
6612	ENSG00000184900	SUMO3	0.000418299	0.112935	0.10587	0.112417	-0.289193	0.112935	-0.289193	0.921419	0.360462	---
11171	ENSG00000023734	STRAP	-0.137197	-0.0513345	0.23925	0.121792	-0.113782	0.23925	-0.137197	1.88644	0.0639975	---
274	ENSG00000136717	BIN1	0.118007	0.177863	-0.110912	-0.102984	-0.0966348	0.177863	-0.110912	1.39778	0.167242	---
55182	ENSG00000187147	RNF220	-0.216612	0.0474176	0.0865575	-0.222192	0.307026	0.307026	-0.222192	2.45943	0.0167667	---
3371	ENSG00000041982	TNC	0.052046	0.282978	-0.0974658	-0.113448	-0.132751	0.282978	-0.132751	2.22987	0.0294473	---
53615	ENSG00000071655	MBD3	-0.239203	0.103245	0.0381656	-0.338594	0.42224	0.42224	-0.338594	3.50482	0.00086261	---
4720	ENSG00000158864	NDUFS2	-0.0545682	0.0750001	-0.031079	-0.202197	0.196564	0.196564	-0.202197	1.56759	0.12215	---
84232	ENSG00000179632	MAF1	-0.0862164	-0.276641	0.153883	0.101684	0.12913	0.153883	-0.276641	1.25067	0.21583	---
10016	ENSG00000249915	PDCD6	0.141206	-0.118722	0.348587	0.0820434	-0.350942	0.348587	-0.350942	2.90747	0.00507422	---
4967	ENSG00000105953	OGDH	0.160856	0.128638	0.224436	-0.00976354	-0.421862	0.224436	-0.421862	1.93336	0.0578364	---
9993	ENSG00000070413	DGCR2	-0.218381	0.123296	0.414498	-0.153302	-0.0644442	0.414498	-0.218381	3.31741	0.00153488	k3
84790	ENSG00000167553	TUBA1C	-0.0116362	-0.201187	-0.104108	0.283972	0.00180492	0.283972	-0.201187	2.26419	0.0271291	---
51164	ENSG00000132912	DCTN4	-0.301708	0.139653	0.302762	0.0544251	-0.119911	0.302762	-0.301708	2.48022	0.0159058	---
4358	ENSG00000115204	MPV17	0.148459	-0.156157	0.228688	-0.0106071	-0.147824	0.228688	-0.156157	1.8083	0.0754904	---
5438	ENSG00000105258	POLR2I	0.105339	-0.0171021	0.32827	-0.141971	-0.183446	0.32827	-0.183446	2.60813	0.0114318	---
6522	ENSG00000164889	SLC4A2	-0.233643	-0.0656619	-0.13	0.163406	0.216055	0.216055	-0.233643	1.73548	0.0877056	---
4601	ENSG00000119950	MXI1	0.212367	0.159394	-0.00783469	-0.295172	-0.058052	0.212367	-0.295172	1.73599	0.0876151	---
10847	ENSG00000080603	SRCAP	-0.281585	-0.029932	-0.0534869	-0.167614	0.488328	0.488328	-0.281585	3.9748	0.000189048	---
64759	ENSG00000136205	TNS3	0.076966	-0.0853446	-0.0208275	0.322785	-0.285468	0.322785	-0.285468	2.63049	0.0107792	---
9862	ENSG00000008838	MED24	-0.0690784	0.0822735	0.0285307	-0.382794	0.332744	0.332744	-0.382794	2.81307	0.00659367	---
54890	ENSG00000091542	ALKBH5	-0.0643644	-0.195042	0.22501	0.0406866	0.0398562	0.22501	-0.195042	1.7918	0.0781259	---
550	ENSG00000115307	AUP1	0.0553561	-0.211213	-0.00760292	0.096376	0.0583417	0.096376	-0.211213	0.770094	0.444216	---
283991	ENSG00000185262	UBALD2	-0.0702063	-0.0185831	-0.321185	0.114539	0.205045	0.205045	-0.321185	1.69105	0.0959306	---
5531	ENSG00000149923	PPP4C	-0.202131	-0.0811034	-0.0876742	0.190645	0.144539	0.190645	-0.202131	1.52037	0.133584	---
6917	ENSG00000187735	TCEA1	-0.265346	0.113174	0.28853	0.076154	-0.139577	0.28853	-0.265346	2.33728	0.0227233	---
55690	ENSG00000175115	PACS1	-0.00792169	0.0151646	-0.125402	-0.12526	0.203443	0.203443	-0.125402	1.60159	0.114414	---
51593	ENSG00000087087	SRRT	0.0537021	0.0471095	-0.375613	-0.343375	0.505426	0.505426	-0.375613	4.25939	7.20566e-05	k5
4155	ENSG00000197971	MBP	0.234758	0.114506	-0.152223	-0.0248008	-0.191122	0.234758	-0.191122	1.86795	0.0665743	---
51629	ENSG00000013306	SLC25A39	0.222946	-0.183218	-0.168117	0.140608	-0.0498515	0.222946	-0.183218	1.77125	0.0815151	---
5709	ENSG00000108344	PSMD3	-0.381812	-0.0203035	0.275391	-0.0125637	0.18702	0.275391	-0.381812	2.32718	0.0232915	---
3028	ENSG00000072506	HSD17B10	-0.20229	-0.0885006	0.277513	0.167967	-0.0904383	0.277513	-0.20229	2.2132	0.0306349	---
2909	ENSG00000160007	ARHGAP35	-0.429358	0.125612	0.319681	-0.219081	0.260835	0.319681	-0.429358	2.76458	0.00752787	---
23385	ENSG00000162736	NCSTN	-0.186225	-0.0530787	0.351951	0.164314	-0.188561	0.351951	-0.188561	2.79904	0.00685244	---
9040	ENSG00000130725	UBE2M	-0.110584	0.101697	-0.130457	-0.119011	0.216121	0.216121	-0.130457	1.70251	0.0937516	---
583	ENSG00000125124	BBS2	-0.086365	0.219652	0.362265	-0.0383152	-0.348876	0.362265	-0.348876	3.01907	0.00369829	---
7453	ENSG00000140105	WARS	0.133192	-0.0538961	-0.182475	0.216048	-0.148326	0.216048	-0.182475	1.7162	0.0911997	---
5719	ENSG00000185627	PSMD13	-0.0456685	-0.0712947	-0.0919702	0.136745	0.0445378	0.136745	-0.0919702	1.07256	0.287695	---
4814	ENSG00000131669	NINJ1	0.253629	-0.0230043	-0.253288	0.221372	-0.242975	0.253629	-0.253288	2.04768	0.0449043	---
79877	ENSG00000172992	DCAKD	0.184449	0.0542771	0.257266	-0.185237	-0.23077	0.257266	-0.23077	2.06505	0.0431752	---
196403	ENSG00000178498	DTX3	0.00494598	0.0136442	0.283476	-0.454624	0.212264	0.283476	-0.454624	2.48575	0.0156836	---
4706	ENSG00000004779	NDUFAB1	0.0647802	-0.145373	0.307447	0.186557	-0.32523	0.307447	-0.32523	2.53929	0.0136734	---
10658	ENSG00000149187	CELF1	-0.255352	0.142377	-0.214833	-0.248869	0.497839	0.497839	-0.255352	4.02157	0.000161689	---
526	ENSG00000147416	ATP6V1B2	0.110454	0.136571	-0.258127	0.206506	-0.240531	0.206506	-0.258127	1.66944	0.100156	---
4232	ENSG00000106484	MEST	-0.137832	0.0164262	0.213833	-0.170912	0.121726	0.213833	-0.170912	1.69503	0.09517	---
4695	ENSG00000131495	NDUFA2	0.211002	-0.164902	0.187248	0.230317	-0.39803	0.230317	-0.39803	1.96085	0.0544666	---
29086	ENSG00000105393	BABAM1	0.0693494	-0.0306886	-0.16983	-0.0338746	0.119027	0.119027	-0.16983	0.943336	0.34923	---
10951	ENSG00000108468	CBX1	-0.290007	0.217558	0.25369	-0.112429	-0.00842356	0.25369	-0.290007	2.07035	0.0426595	---
10135	ENSG00000105835	NAMPT	0.128972	0.0416102	-0.310797	0.168213	-0.0948605	0.168213	-0.310797	1.38224	0.171939	---
11165	ENSG00000272325	NUDT3	-0.232456	0.176376	0.261387	0.206838	-0.334135	0.261387	-0.334135	2.16599	0.0342299	---
55729	ENSG00000171681	ATF7IP	-0.478372	0.118249	0.306594	0.0587471	0.0573412	0.306594	-0.478372	2.72682	0.00833802	---
81552	ENSG00000154978	VOPP1	-0.0833475	0.124657	0.145081	0.129594	-0.26693	0.145081	-0.26693	1.17578	0.244252	---
6687	ENSG00000197912	SPG7	0.0524507	0.16299	-0.223243	-0.37326	0.317387	0.317387	-0.37326	2.67199	0.00965706	---
11142	ENSG00000168734	PKIG	0.350494	0.0269265	0.10146	-0.102103	-0.326626	0.350494	-0.326626	2.8963	0.00523547	---
6575	ENSG00000168575	SLC20A2	0.373597	0.0538856	0.291447	-0.309013	-0.312717	0.373597	-0.312717	3.07195	0.00317567	---
81037	ENSG00000274811	CLPTM1L	-0.316675	0.0874007	0.31041	0.153782	-0.157835	0.31041	-0.316675	2.55592	0.0130979	---
22826	ENSG00000126698	DNAJC8	-0.250027	0.255815	0.0708769	0.128086	-0.178891	0.255815	-0.250027	2.06352	0.0433253	---
29058	ENSG00000089063	TMEM230	-0.0151397	-0.14269	0.387048	0.185702	-0.310077	0.387048	-0.310077	3.17966	0.00231739	---
4045	ENSG00000185565	LSAMP	0.0398075	0.346658	0.143263	-0.164793	-0.305341	0.346658	-0.305341	2.84327	0.0060671	k2
10783	ENSG00000119408	NEK6	-0.057358	0.112083	-0.0561749	0.165835	-0.16871	0.165835	-0.16871	1.31405	0.193751	---
7297	ENSG00000105397	TYK2	0.124355	0.0345269	-0.442425	-0.128387	0.294338	0.294338	-0.442425	2.56338	0.0128473	---
5296	ENSG00000105647	PIK3R2	-0.363878	-0.0189719	0.139093	-0.237902	0.482737	0.482737	-0.363878	4.04779	0.000148066	---
58508	ENSG00000055609	KMT2C	-0.0320949	0.127483	-0.291927	-0.198213	0.311401	0.311401	-0.291927	2.54289	0.0135469	---
8396	ENSG00000276293	PIP4K2B	-0.322394	0.289121	0.278739	-0.382929	0.195425	0.289121	-0.382929	2.44443	0.0174135	---
2617	ENSG00000106105	GARS	-0.142279	-0.101886	-0.123786	0.0914471	0.229034	0.229034	-0.142279	1.8072	0.0756632	---
10955	ENSG00000132824	SERINC3	0.138442	0.0301761	0.220637	0.185551	-0.493286	0.220637	-0.493286	1.98103	0.0521016	---
397	ENSG00000111348	ARHGDIB	0.104999	-0.099037	-0.102828	0.372475	-0.287056	0.372475	-0.287056	3.03693	0.0035134	---
716	ENSG00000182326	C1S	0.394796	-0.345486	0.00529633	0.173494	-0.215374	0.394796	-0.345486	3.28578	0.00168865	k1
8522	ENSG00000007237	GAS7	0.420163	-0.101786	-0.121217	0.000827902	-0.209272	0.420163	-0.209272	3.35588	0.00136559	k1
10659	ENSG00000048740	CELF2	0.0270664	0.0670522	0.0991661	0.0984594	-0.25314	0.0991661	-0.25314	0.800587	0.426478	---
10423	ENSG00000103502	CDIPT	0.19935	-0.123609	0.0254656	0.00981036	-0.0981735	0.19935	-0.123609	1.56901	0.121819	---
2799	ENSG00000135677	GNS	-0.170958	-0.137704	0.187571	0.447069	-0.27546	0.447069	-0.27546	3.63224	0.000577292	k4
439	ENSG00000198356	ASNA1	-0.157229	-0.0583157	0.257974	0.115456	-0.0961347	0.257974	-0.157229	2.04022	0.0456647	---
54870	ENSG00000198218	QRICH1	-0.137968	-0.0896217	0.286517	-0.153225	0.151076	0.286517	-0.153225	2.26451	0.0271083	---
968	ENSG00000129226	CD68	0.214733	-0.0501976	-0.155672	0.336097	-0.361585	0.336097	-0.361585	2.8155	0.00654992	---
252839	ENSG00000116857	TMEM9	-0.11086	0.00843827	0.47631	-0.0307448	-0.219307	0.47631	-0.219307	3.81293	0.000322449	k3
57136	ENSG00000101474	APMAP	0.0853261	0.066294	0.390087	-0.0235266	-0.400133	0.390087	-0.400133	3.32441	0.00150266	---
92521	ENSG00000128487	SPECC1	-0.0167071	0.293965	-0.137706	-0.00123089	-0.157171	0.293965	-0.157171	2.32484	0.0234249	---
29920	ENSG00000143811	PYCR2	0.099394	0.0620459	0.160257	-0.0481949	-0.219766	0.160257	-0.219766	1.28301	0.20434	---
55450	ENSG00000162545	CAMK2N1	0.183769	0.0782961	0.0407827	-0.359501	0.0702724	0.183769	-0.359501	1.53812	0.129192	---
55291	ENSG00000110075	PPP6R3	-0.303379	0.0508356	-0.00179896	-0.0236087	0.25864	0.25864	-0.303379	2.11995	0.0380862	---
3895	ENSG00000126777	KTN1	0.0117836	0.282568	0.0642881	0.0645904	-0.381768	0.282568	-0.381768	2.38778	0.0200631	---
10477	ENSG00000170035	UBE2E3	-0.407102	-0.103172	0.168015	0.126478	0.2323	0.2323	-0.407102	1.98638	0.0514892	---
7249	ENSG00000103197	TSC2	0.162304	0.0230457	-0.305345	-0.398276	0.428533	0.428533	-0.398276	3.64883	0.000547572	---
8473	ENSG00000147162	OGT	0.0231226	-0.0742257	0.00835245	-0.237554	0.268371	0.268371	-0.237554	2.15782	0.0348887	---
375056	ENSG00000154305	MIA3	-0.261599	0.0314439	0.23976	-0.00474429	0.0454032	0.23976	-0.261599	1.94015	0.0569879	---
5547	ENSG00000137509	PRCP	0.194599	-0.219211	0.360154	0.150872	-0.381247	0.360154	-0.381247	3.0427	0.00345561	---
57674	ENSG00000173821	RNF213	0.0872632	0.156161	-0.440732	0.0944066	0.00172396	0.156161	-0.440732	1.35874	0.179233	---
4616	ENSG00000099860	GADD45B	0.441407	-0.09829	-0.240231	0.00763956	-0.15285	0.441407	-0.240231	3.5515	0.000745268	k1
3712	ENSG00000128928	IVD	0.00967482	0.300987	0.0668417	-0.200855	-0.145246	0.300987	-0.200855	2.39968	0.019478	---
60412	ENSG00000131558	EXOC4	-0.287321	0.210062	0.0792209	-0.0856693	0.0964557	0.210062	-0.287321	1.71286	0.0918179	---
7922	ENSG00000112473	SLC39A7	-0.148722	-0.0558984	0.257	0.109646	-0.100038	0.257	-0.148722	2.02981	0.046744	---
5298	ENSG00000143393	PI4KB	-0.148301	-0.0715844	0.0892225	-0.0567916	0.194254	0.194254	-0.148301	1.53413	0.130167	---
2548	ENSG00000171298	GAA	0.0656524	0.0479708	-0.169535	0.0262334	-0.00828928	0.0656524	-0.169535	0.520293	0.604743	---
79036	ENSG00000105700	KXD1	0.126193	-0.185899	-0.172974	0.270043	-0.0775255	0.270043	-0.185899	2.14652	0.0358169	---
5036	ENSG00000170515	PA2G4	-0.348165	0.0936214	0.155277	0.0418483	0.0845724	0.155277	-0.348165	1.2937	0.200647	---
2319	ENSG00000132589	FLOT2	-0.200818	0.239561	-0.274365	0.0752351	0.0902124	0.239561	-0.274365	1.9457	0.0563028	---
1400	ENSG00000072832	CRMP1	-0.103056	0.225351	0.142823	-0.356849	0.124014	0.225351	-0.356849	1.88409	0.0643208	---
1965	ENSG00000134001	EIF2S1	-0.0349054	0.155529	0.130547	-0.00191644	-0.204569	0.155529	-0.204569	1.24097	0.219369	---
54461	ENSG00000159069	FBXW5	0.0181192	-0.147955	-0.158085	-0.0133431	0.247591	0.247591	-0.158085	1.95837	0.0547636	---
2091	ENSG00000105202	FBL	-0.229321	0.0977454	0.026835	-0.0752805	0.174854	0.174854	-0.229321	1.40304	0.165673	---
5578	ENSG00000154229	PRKCA	-0.0997878	-0.0540922	0.110314	-0.0130892	0.0759194	0.110314	-0.0997878	0.865901	0.389937	---
2014	ENSG00000142227	EMP3	0.215933	-0.0285088	-0.134519	0.259895	-0.325356	0.259895	-0.325356	2.14664	0.0358074	---
10474	ENSG00000171148	TADA3	-0.120185	-0.220414	-0.0116249	0.205387	0.128885	0.205387	-0.220414	1.64457	0.105203	---
66005	ENSG00000177830	CHID1	-0.118768	-0.126287	0.160019	0.114428	0.00300543	0.160019	-0.126287	1.25987	0.212514	---
79603	ENSG00000090661	CERS4	0.0118535	0.279579	-0.0201602	-0.19733	-0.067921	0.279579	-0.19733	2.22738	0.0296219	---
339287	ENSG00000188895	MSL1	-0.315878	0.030104	-0.205788	-0.143475	0.5513	0.5513	-0.315878	4.53815	2.7215e-05	k5
6879	ENSG00000178913	TAF7	-0.102686	-0.000665711	0.349196	-0.0147162	-0.141975	0.349196	-0.141975	2.75522	0.00772176	---
57492	ENSG00000049618	ARID1B	-0.0883156	0.0444317	-0.0209307	-0.362096	0.401753	0.401753	-0.362096	3.36622	0.00132323	---
3098	ENSG00000156515	HK1	0.260505	0.11561	-0.174045	0.0946424	-0.314413	0.260505	-0.314413	2.14331	0.0360851	---
10961	ENSG00000089248	ERP29	-0.108407	-0.0366043	0.214978	0.0924163	-0.108662	0.214978	-0.108662	1.68903	0.0963191	---
11047	ENSG00000130706	ADRM1	0.0397933	0.0199062	-0.051824	-0.097675	0.0752037	0.0752037	-0.097675	0.590182	0.557249	---
81669	ENSG00000221978	CCNL2	0.0438802	0.0906122	-0.287063	-0.402193	0.466358	0.466358	-0.402193	3.97832	0.000186841	---
604	ENSG00000113916	BCL6	0.384945	-0.0409621	-0.16347	-0.101569	-0.104771	0.384945	-0.16347	3.04751	0.00340802	---
9813	ENSG00000159658	EFCAB14	0.0129976	-0.0401767	0.271264	0.237651	-0.397565	0.271264	-0.397565	2.30896	0.0243487	---
23576	ENSG00000153904	DDAH1	0.121617	0.0125703	0.29112	0.00029401	-0.335223	0.29112	-0.335223	2.41336	0.0188248	---
2077	ENSG00000105722	ERF	-0.130993	0.0361806	-0.0728167	-0.017487	0.157423	0.157423	-0.130993	1.2402	0.219651	---
56963	ENSG00000182175	RGMA	-0.0366722	-0.0310138	0.208084	-0.120295	0.0275877	0.208084	-0.120295	1.63708	0.106763	---
1445	ENSG00000103653	CSK	-0.0798822	-0.0966243	-0.246231	0.120608	0.226684	0.226684	-0.246231	1.8267	0.0726387	---
79001	ENSG00000167397	VKORC1	0.0906369	-0.272628	0.0315812	0.206216	-0.0505613	0.206216	-0.272628	1.67401	0.0992498	---
6993	ENSG00000146425	DYNLT1	-0.20246	0.0594263	0.247454	0.202384	-0.23898	0.247454	-0.23898	1.99035	0.051039	---
6449	ENSG00000104969	SGTA	-0.194293	0.0793081	0.0997353	-0.152778	0.180815	0.180815	-0.194293	1.43964	0.155081	---
6662	ENSG00000125398	SOX9	0.0301979	0.138071	0.239021	-0.325102	-0.0185057	0.239021	-0.325102	1.97405	0.0529095	---
7936	ENSG00000204356	NELFE	-0.0104676	0.211009	-0.0503806	-0.151402	-0.00546608	0.211009	-0.151402	1.66725	0.10059	---
79086	ENSG00000214046	SMIM7	0.0688896	-0.137632	0.289466	0.151331	-0.28962	0.289466	-0.28962	2.36204	0.0213822	---
5297	ENSG00000241973	PI4KA	0.270902	0.033195	-0.344092	-0.256114	0.210327	0.270902	-0.344092	2.25342	0.0278385	---
5119	ENSG00000131165	CHMP1A	0.0111947	0.111385	-0.336357	-0.0771759	0.202596	0.202596	-0.336357	1.68023	0.0980283	---
5087	ENSG00000185630	PBX1	-0.140002	-0.013153	0.253327	-0.184383	0.135595	0.253327	-0.184383	2.01307	0.0485268	---
9169	ENSG00000139218	SCAF11	-0.300356	0.071836	0.0849319	0.12146	0.0351297	0.12146	-0.300356	0.994557	0.323881	---
1316	ENSG00000067082	KLF6	0.0945299	-0.0451803	-0.312234	0.303493	-0.110318	0.303493	-0.312234	2.49509	0.0153147	---
8175	ENSG00000104897	SF3A2	-0.141942	-0.0812159	-0.109347	-0.26903	0.543373	0.543373	-0.26903	4.40633	4.32741e-05	k5
4711	ENSG00000136521	NDUFB5	0.181032	-0.156775	0.281306	0.214506	-0.43053	0.281306	-0.43053	2.43422	0.0178663	---
84656	ENSG00000140632	GLYR1	-0.241336	0.291078	0.0232497	-0.0899344	0.0228656	0.291078	-0.241336	2.34264	0.0224268	---
79143	ENSG00000125505	MBOAT7	0.0779528	-0.00680631	-0.322145	-0.0427197	0.207244	0.207244	-0.322145	1.70977	0.0923909	---
57060	ENSG00000090097	PCBP4	-0.186034	0.106883	-0.10737	-0.0179829	0.168283	0.168283	-0.186034	1.33769	0.185965	---
3977	ENSG00000113594	LIFR	0.110421	0.0957455	0.350696	-0.0932539	-0.355808	0.350696	-0.355808	2.93082	0.00475212	---
5792	ENSG00000142949	PTPRF	-0.227972	0.264251	0.154397	-0.177018	0.0238687	0.264251	-0.227972	2.11968	0.0381099	---
28956	ENSG00000116586	LAMTOR2	-0.000491666	-0.108137	0.184199	0.196067	-0.219263	0.196067	-0.219263	1.56953	0.121699	---
60626	ENSG00000177963	RIC8A	-0.119941	-0.100583	-0.0511381	0.119625	0.127689	0.127689	-0.119941	1.00454	0.319088	---
23352	ENSG00000127481	UBR4	0.0580805	0.0868755	-0.232096	-0.217861	0.240886	0.240886	-0.232096	1.93419	0.0577315	---
5887	ENSG00000119318	RAD23B	-0.383832	-0.00260988	0.0228979	0.228655	0.124356	0.228655	-0.383832	1.93399	0.0577569	---
10897	ENSG00000174851	YIF1A	-0.0767131	-0.253319	0.300241	0.257713	-0.156082	0.300241	-0.253319	2.42402	0.0183293	---
311	ENSG00000122359	ANXA11	0.431059	-0.304694	0.0590694	0.196328	-0.347645	0.431059	-0.347645	3.59064	0.000658737	k1
56262	ENSG00000136802	LRRC8A	0.122619	0.141666	0.247044	-0.163046	-0.268347	0.247044	-0.268347	2.00294	0.049633	---
85012	ENSG00000196507	TCEAL3	0.145617	0.347201	-0.0201804	-0.0637438	-0.382726	0.347201	-0.382726	2.93521	0.00469375	k2
55384	ENSG00000214548	MEG3	0.238718	-0.0627037	-0.236098	-0.361503	0.352094	0.352094	-0.361503	2.9494	0.0045094	---
122704	ENSG00000172590	MRPL52	0.186905	-0.158964	-0.00891215	0.175316	-0.186989	0.186905	-0.186989	1.48599	0.142433	---
80344	ENSG00000100897	DCAF11	0.0597493	0.230629	-0.215697	-0.125593	0.00571922	0.230629	-0.215697	1.84469	0.0699385	---
121504	ENSG00000197837	HIST4H4	-0.188461	-0.221477	0.171341	0.0876805	0.173673	0.173673	-0.221477	1.39097	0.169288	---
3910	ENSG00000112769	LAMA4	-0.0739908	-0.1913	-0.000216972	0.132484	0.120263	0.132484	-0.1913	1.05421	0.295946	---
25828	ENSG00000100348	TXN2	0.0450003	-0.153963	0.0138652	0.152766	-0.0546155	0.152766	-0.153963	1.20754	0.231885	---
10766	ENSG00000183864	TOB2	0.0747959	-0.14927	0.0792394	-0.080784	0.0891865	0.0891865	-0.14927	0.704461	0.483826	---
317772	ENSG00000184270	HIST2H2AB	-0.403224	-0.130612	0.123626	0.0165863	0.391213	0.391213	-0.403224	3.33894	0.00143783	---
8678	ENSG00000126581	BECN1	-0.0775253	0.227759	-0.209034	0.198001	-0.177865	0.227759	-0.209034	1.81904	0.0738149	---
5970	ENSG00000173039	RELA	0.247779	0.00936145	-0.193278	-0.201079	0.0925312	0.247779	-0.201079	1.97557	0.0527323	---
409	ENSG00000141480	ARRB2	0.300701	0.0160032	-0.531016	0.0476626	0.0434245	0.300701	-0.531016	2.77161	0.00738541	---
29970	ENSG00000151967	SCHIP1	0.119475	0.251507	0.387715	-0.121694	-0.508603	0.387715	-0.508603	3.51701	0.000830377	---
112398	ENSG00000269858	EGLN2	-0.0162529	0.0907631	-0.38882	-0.24435	0.444834	0.444834	-0.38882	3.77099	0.000369603	---
4700	ENSG00000273397	NDUFA6	-0.0526314	-0.148171	0.175146	0.286196	-0.213115	0.286196	-0.213115	2.28782	0.025628	---
1634	ENSG00000011465	DCN	0.179032	-0.39886	0.278006	0.0420597	-0.0365134	0.278006	-0.39886	2.36779	0.0210806	---
5789	ENSG00000153707	PTPRD	0.0405972	0.196626	0.450111	-0.253692	-0.303223	0.450111	-0.303223	3.68917	0.000481283	k3
6830	ENSG00000109111	SUPT6H	-0.0777779	0.236633	-0.273266	-0.24481	0.283428	0.283428	-0.273266	2.30123	0.0248097	---
1182	ENSG00000109572	CLCN3	-0.184725	0.241651	0.378418	0.0887943	-0.410949	0.378418	-0.410949	3.24194	0.00192596	---
6272	ENSG00000134243	SORT1	0.0353143	0.236398	-0.0491962	0.0153784	-0.231782	0.236398	-0.231782	1.89801	0.0624286	---
10652	ENSG00000106636	YKT6	0.00593215	0.0927897	-0.0834098	0.103038	-0.129974	0.103038	-0.129974	0.811636	0.420156	---
10575	ENSG00000115484	CCT4	-0.00851485	-0.0663169	0.182	0.0518629	-0.111366	0.182	-0.111366	1.43036	0.157716	---
29968	ENSG00000135069	PSAT1	-0.0771492	0.0775615	0.291604	0.100781	-0.307177	0.291604	-0.307177	2.39321	0.0197944	---
23295	ENSG00000102858	MGRN1	0.0242581	-0.0683732	-0.206576	-0.248413	0.427422	0.427422	-0.248413	3.4463	0.00103461	---
166614	ENSG00000170390	DCLK2	-0.0426986	0.532966	0.151224	-0.435955	-0.148605	0.532966	-0.435955	4.62527	1.99678e-05	k2
5436	ENSG00000168002	POLR2G	-0.106413	-0.116646	0.34418	0.15974	-0.193686	0.34418	-0.193686	2.74002	0.0080461	---
3707	ENSG00000143772	ITPKB	0.33271	0.0706892	-0.019837	-0.183643	-0.185323	0.33271	-0.185323	2.64436	0.0103916	---
51065	ENSG00000185088	RPS27L	0.143065	-0.0201178	0.191162	0.318441	-0.556469	0.318441	-0.556469	2.99338	0.00398018	---
11261	ENSG00000187446	CHP1	0.260367	-0.0373015	0.0520939	0.202265	-0.438183	0.260367	-0.438183	2.26228	0.0272538	---
10327	ENSG00000117448	AKR1A1	-0.194926	-0.183146	-0.0364948	0.296546	0.0946133	0.296546	-0.194926	2.36139	0.0214161	---
64748	ENSG00000105520	PLPPR2	-0.0133702	0.0498749	-0.0875879	-0.112865	0.137097	0.137097	-0.112865	1.07765	0.285434	---
10927	ENSG00000106723	SPIN1	-0.228299	0.0182781	0.410536	0.0538576	-0.152587	0.410536	-0.228299	3.29336	0.00165051	k3
10189	ENSG00000183684	ALYREF	-0.452028	-0.0212	0.0201482	-0.0389672	0.462636	0.462636	-0.452028	4.05077	0.00014659	---
114793	ENSG00000157827	FMNL2	0.110406	0.0828411	0.0309046	-0.118101	-0.0891777	0.110406	-0.118101	0.868377	0.388592	---
91689	ENSG00000272835	SMDT1	0.189172	-0.0708272	0.114274	0.00294695	-0.195346	0.189172	-0.195346	1.5065	0.1371	---
7251	ENSG00000074319	TSG101	-0.197495	0.0374453	0.127331	0.164435	-0.100186	0.164435	-0.197495	1.31008	0.19508	---
3397	ENSG00000125968	ID1	-0.100162	-0.134348	0.293977	-0.198281	0.195157	0.293977	-0.198281	2.34254	0.0224319	---
55041	ENSG00000115762	PLEKHB2	0.0683194	0.212672	-0.244689	0.159069	-0.236505	0.212672	-0.244689	1.7131	0.091773	---
25953	ENSG00000127838	PNKD	0.303958	-0.270657	0.249839	0.0643559	-0.272809	0.303958	-0.272809	2.46759	0.0164239	---
80218	ENSG00000121579	NAA50	0.0566542	-0.209366	0.0928718	0.231241	-0.145935	0.231241	-0.209366	1.84698	0.0696016	---
7122	ENSG00000184113	CLDN5	0.0292117	0.0845438	0.242494	-0.161549	-0.126543	0.242494	-0.161549	1.91915	0.0596468	---
871	ENSG00000149257	SERPINH1	0.0700363	-0.279442	-0.0684383	0.0437454	0.202317	0.202317	-0.279442	1.64571	0.104968	---
7205	ENSG00000087077	TRIP6	0.229844	-0.00226905	0.112554	0.0570046	-0.347287	0.229844	-0.347287	1.91428	0.0602778	---
5867	ENSG00000168118	RAB4A	-0.0535598	0.0422554	0.158726	-0.0428496	-0.0631635	0.158726	-0.0631635	1.24217	0.218928	---
3297	ENSG00000185122	HSF1	0.137745	0.0232512	-0.0911676	-0.174872	0.0831645	0.137745	-0.174872	1.09266	0.278839	---
51125	ENSG00000147533	GOLGA7	-0.07001	-0.0345794	0.186061	0.222995	-0.250082	0.222995	-0.250082	1.79881	0.0769967	---
4726	ENSG00000145494	NDUFS6	-0.00388423	-0.037435	0.133663	0.128179	-0.180514	0.133663	-0.180514	1.06138	0.292701	---
55904	ENSG00000005483	KMT2E	-0.139012	0.21168	-0.139817	-0.273755	0.294853	0.294853	-0.273755	2.39434	0.0197386	---
10726	ENSG00000090273	NUDC	0.254179	0.123307	-0.0904791	-0.167278	-0.125858	0.254179	-0.167278	2.01357	0.0484718	---
8078	ENSG00000111667	USP5	-0.339741	0.281221	0.078919	-0.104775	0.097499	0.281221	-0.339741	2.33532	0.0228326	---
3032	ENSG00000138029	HADHB	0.190951	-0.0166836	0.22837	0.228453	-0.545097	0.228453	-0.545097	2.12826	0.037364	---
23478	ENSG00000140612	SEC11A	-0.00301779	-0.0858118	0.259744	0.278844	-0.371274	0.278844	-0.371274	2.34549	0.0222704	---
813	ENSG00000128595	CALU	-0.321788	-0.0776407	0.139348	0.400329	-0.111614	0.400329	-0.321788	3.30231	0.00160654	---
79618	ENSG00000147421	HMBOX1	-0.0681279	0.174262	0.190525	-0.301788	0.0520083	0.190525	-0.301788	1.56082	0.123739	---
327	ENSG00000164062	APEH	-0.108848	-0.0672788	0.0802688	0.0371755	0.0702869	0.0802688	-0.108848	0.630666	0.530615	---
57659	ENSG00000174282	ZBTB4	0.240123	0.158852	0.210927	-0.229216	-0.304292	0.240123	-0.304292	1.96878	0.0535262	---
3692	ENSG00000242372	EIF6	-0.094211	-0.117569	0.178981	0.242971	-0.164393	0.242971	-0.164393	1.92384	0.0590445	---
1272	ENSG00000018236	CNTN1	0.140927	0.00119299	0.20726	0.0800728	-0.35825	0.20726	-0.35825	1.73384	0.0879991	---
79888	ENSG00000275079	LPCAT1	-0.116059	0.290048	-0.202369	-0.193354	0.169025	0.290048	-0.202369	2.31321	0.0240984	---
54331	ENSG00000186469	GNG2	-0.144917	0.0657973	-0.0826715	0.231402	-0.0877678	0.231402	-0.144917	1.82659	0.0726556	---
2033	ENSG00000100393	EP300	-0.194364	-0.135096	-0.0478351	-0.0501906	0.388776	0.388776	-0.194364	3.09547	0.00296618	---
50488	ENSG00000141503	MINK1	0.419659	0.140101	-0.157229	-0.353653	-0.0691192	0.419659	-0.353653	3.50409	0.000864583	k1
3693	ENSG00000082781	ITGB5	0.30163	-0.264918	0.138748	0.162191	-0.289216	0.30163	-0.289216	2.46098	0.016701	---
3799	ENSG00000170759	KIF5B	-0.177717	0.186302	0.048013	0.30948	-0.338234	0.30948	-0.338234	2.5685	0.0126777	---
54469	ENSG00000086666	ZFAND6	0.0533207	-0.0500911	0.255906	0.210868	-0.389168	0.255906	-0.389168	2.16974	0.0339314	---
55968	ENSG00000088833	NSFL1C	-0.0517917	0.279479	-0.318964	-0.0107587	0.0288832	0.279479	-0.318964	2.3031	0.0246976	---
4701	ENSG00000267855	NDUFA7	0.0151982	-0.0883756	0.341801	0.00173768	-0.180404	0.341801	-0.180404	2.71408	0.00862879	---
8239	ENSG00000124486	USP9X	-0.26242	0.0286612	0.309932	0.153438	-0.152992	0.309932	-0.26242	2.50856	0.0147965	---
143686	ENSG00000149212	SESN3	-0.224853	-0.0572333	0.295635	0.0113893	0.037934	0.295635	-0.224853	2.36966	0.0209835	---
7360	ENSG00000169764	UGP2	0.02676	0.101994	0.0591347	0.137698	-0.293916	0.137698	-0.293916	1.12515	0.264932	---
80012	ENSG00000173889	PHC3	-0.246272	-0.0530944	0.105703	0.057917	0.146691	0.146691	-0.246272	1.1821	0.241754	---
56975	ENSG00000177706	FAM20C	0.16286	-0.0321779	-0.103722	-0.14327	0.0902291	0.16286	-0.14327	1.28524	0.203568	---
1857	ENSG00000161202	DVL3	-0.0385525	-0.19518	-0.0656016	-0.237041	0.491068	0.491068	-0.237041	3.94788	0.00020676	---
92140	ENSG00000147649	MTDH	-0.329731	0.0898829	0.27592	0.173083	-0.141537	0.27592	-0.329731	2.28266	0.0259493	---
1282	ENSG00000187498	COL4A1	-0.315311	-0.175166	-0.0328049	0.223614	0.266112	0.266112	-0.315311	2.19012	0.0323487	---
10591	ENSG00000112667	DNPH1	-0.0666759	0.121711	0.266625	0.0605289	-0.30148	0.266625	-0.30148	2.18402	0.0328154	---
253461	ENSG00000177311	ZBTB38	0.015249	-0.0835552	0.284433	-0.00217659	-0.139775	0.284433	-0.139775	2.24352	0.0285052	---
115207	ENSG00000178695	KCTD12	0.0496119	-0.0667422	0.105717	0.266684	-0.315113	0.266684	-0.315113	2.19467	0.0320039	---
23259	ENSG00000085788	DDHD2	-0.17897	0.262378	0.243875	-0.0503247	-0.205556	0.262378	-0.205556	2.09395	0.0404276	---
51631	ENSG00000146963	LUC7L2	-0.0943879	0.238429	-0.284134	-0.246576	0.306734	0.306734	-0.284134	2.49865	0.0151763	---
8887	ENSG00000106052	TAX1BP1	-0.0738671	0.164239	0.277981	0.132247	-0.411031	0.277981	-0.411031	2.38159	0.0203736	---
56270	ENSG00000141580	WDR45B	0.101313	0.0782497	-0.0628812	-0.0301757	-0.09272	0.101313	-0.09272	0.7947	0.429869	---
1762	ENSG00000185800	DMWD	-0.166448	0.0737598	-0.0416343	-0.418128	0.51559	0.51559	-0.418128	4.43301	3.94162e-05	k5
51382	ENSG00000100554	ATP6V1D	0.269969	0.0721232	0.0301951	0.144092	-0.477471	0.269969	-0.477471	2.39974	0.0194752	---
5464	ENSG00000180817	PPA1	0.0955026	0.0255517	0.0968658	0.0394715	-0.220182	0.0968658	-0.220182	0.775579	0.440994	---
25915	ENSG00000178057	NDUFAF3	0.0494866	-0.175568	0.191355	0.132096	-0.147104	0.191355	-0.175568	1.51811	0.134152	---
54800	ENSG00000114796	KLHL24	0.140736	-0.0101867	-0.0945533	0.014695	-0.067141	0.140736	-0.0945533	1.10413	0.273875	---
55174	ENSG00000104613	INTS10	-0.0385266	-0.0186934	0.0805429	-0.00421555	-0.000927286	0.0805429	-0.0385266	0.629528	0.531355	---
57561	ENSG00000113369	ARRDC3	-0.0534628	-0.0997544	-0.0588878	0.0194638	0.166374	0.166374	-0.0997544	1.30594	0.196477	---
9592	ENSG00000160888	IER2	0.152055	-0.235518	-0.23392	0.0671252	0.182374	0.182374	-0.235518	1.46561	0.14789	---
51123	ENSG00000120963	ZNF706	0.0276786	0.0263873	0.132661	-0.0714229	-0.0778297	0.132661	-0.0778297	1.03927	0.302781	---
29994	ENSG00000123636	BAZ2B	-0.187846	0.255834	-0.09472	-0.0904617	0.0915796	0.255834	-0.187846	2.03434	0.0462714	---
6741	ENSG00000138385	SSB	-0.19737	0.251063	0.245644	-0.0090041	-0.218673	0.251063	-0.218673	2.00949	0.0489144	---
55737	ENSG00000069329	VPS35	-0.103978	0.126978	0.307434	0.165566	-0.401483	0.307434	-0.401483	2.62171	0.0110314	---
26517	ENSG00000099800	TIMM13	-0.0870441	-0.103123	0.1364	0.0278822	0.0516898	0.1364	-0.103123	1.07103	0.288375	---
223	ENSG00000143149	ALDH9A1	0.0600279	-0.102264	0.34811	0.133885	-0.339942	0.34811	-0.339942	2.89099	0.00531363	---
9266	ENSG00000105443	CYTH2	-0.26954	0.068904	-0.213144	-0.217648	0.5483	0.5483	-0.26954	4.44695	3.7535e-05	k5
5728	ENSG00000171862	PTEN	-0.129671	-0.0563909	0.211943	0.144467	-0.118021	0.211943	-0.129671	1.66942	0.100158	---
2962	ENSG00000125651	GTF2F1	-0.00783002	0.264912	-0.175594	-0.276885	0.152222	0.264912	-0.276885	2.15321	0.0352646	---
1854	ENSG00000128951	DUT	-0.0402198	-0.206232	0.383628	0.0322472	-0.0786482	0.383628	-0.206232	3.06206	0.00326791	---
9391	ENSG00000144021	CIAO1	-0.112272	0.110953	0.16257	-0.146539	0.0238128	0.16257	-0.146539	1.28357	0.204148	---
8349	ENSG00000184678	HIST2H2BE	-0.577646	-0.0338336	0.0914915	0.0283926	0.475324	0.475324	-0.577646	4.54791	2.62904e-05	---
10527	ENSG00000205339	IPO7	-0.0975892	0.102028	0.222757	0.0848086	-0.245958	0.222757	-0.245958	1.79493	0.0776195	---
116540	ENSG00000204822	MRPL53	-0.0228913	-0.145177	0.203366	0.10815	-0.0938687	0.203366	-0.145177	1.60535	0.113583	---
10419	ENSG00000100462	PRMT5	-0.303653	0.0471428	0.288108	-0.0396147	0.0683047	0.288108	-0.303653	2.36171	0.0213996	---
57533	ENSG00000132405	TBC1D14	-0.132421	0.335719	-0.199212	0.0316673	-0.0754241	0.335719	-0.199212	2.67568	0.00956251	k2
54467	ENSG00000001629	ANKIB1	-0.232124	0.286449	0.31051	-0.0143516	-0.260987	0.31051	-0.260987	2.51223	0.0146582	---
51	ENSG00000161533	ACOX1	-0.166853	0.104622	0.256855	0.0980486	-0.221239	0.256855	-0.221239	2.05708	0.0439612	---
26234	ENSG00000118564	FBXL5	-0.142296	0.0572701	0.216188	0.269299	-0.334247	0.269299	-0.334247	2.23165	0.029323	---
26115	ENSG00000170921	TANC2	-0.283112	0.159272	-0.169867	-0.0995012	0.332812	0.332812	-0.283112	2.71023	0.00871847	---
6733	ENSG00000135250	SRPK2	-0.0954023	0.431768	0.120111	-0.231557	-0.17828	0.431768	-0.231557	3.46643	0.000972084	k2
2975	ENSG00000077235	GTF3C1	-0.11022	0.250603	-0.00482716	-0.371495	0.227788	0.250603	-0.371495	2.10814	0.0391348	---
8896	ENSG00000106245	BUD31	0.0835395	-0.188385	0.0973659	0.250688	-0.212255	0.250688	-0.212255	2.00359	0.0495617	---
6480	ENSG00000073849	ST6GAL1	0.0586174	0.0287337	-0.00473816	0.00325146	-0.0808958	0.0586174	-0.0808958	0.459322	0.647636	---
2946	ENSG00000213366	GSTM2	0.105952	-0.014797	0.177681	-0.0755215	-0.140901	0.177681	-0.140901	1.40172	0.166067	---
1725	ENSG00000095059	DHPS	0.119429	0.0351569	-0.187441	-0.428109	0.400502	0.400502	-0.428109	3.46125	0.000987826	---
399687	ENSG00000196535	MYO18A	0.186262	0.27167	-0.314779	-0.228619	0.0198806	0.27167	-0.314779	2.23545	0.0290587	---
100996939	ENSG00000145337	PYURF	0.0212776	-0.0874116	0.238321	0.255659	-0.354764	0.255659	-0.354764	2.13568	0.0367285	---
7389	ENSG00000126088	UROD	0.0938244	-0.0526303	0.100847	0.289709	-0.387813	0.289709	-0.387813	2.45482	0.0169632	---
57175	ENSG00000172725	CORO1B	-0.00910465	0.0541359	-0.108065	0.180198	-0.135953	0.180198	-0.135953	1.42058	0.16053	---
84545	ENSG00000055950	MRPL43	0.0975366	-0.224338	0.351698	0.055435	-0.188982	0.351698	-0.224338	2.8187	0.00649254	---
6637	ENSG00000143977	SNRPG	-0.12112	-0.189114	0.277696	0.249467	-0.150335	0.277696	-0.189114	2.20873	0.0309604	---
2171	ENSG00000164687	FABP5	0.274498	-0.174884	-0.0762284	0.140833	-0.172087	0.274498	-0.174884	2.17746	0.0333243	---
5567	ENSG00000142875	PRKACB	-0.0628789	0.234265	0.283428	-0.00681052	-0.357468	0.283428	-0.357468	2.37025	0.0209529	---
3480	ENSG00000140443	IGF1R	-0.0632742	-0.105065	0.127834	-0.14438	0.20211	0.20211	-0.14438	1.59525	0.115826	---
26100	ENSG00000157954	WIPI2	0.0886898	0.140419	0.0685502	-0.103587	-0.163561	0.140419	-0.163561	1.11168	0.270638	---
5685	ENSG00000041357	PSMA4	-0.282112	-0.0346078	0.334334	0.201769	-0.139641	0.334334	-0.282112	2.72179	0.00845169	---
10443	ENSG00000244754	N4BP2L2	-0.0690149	0.119893	0.102299	-0.0434783	-0.0796353	0.119893	-0.0796353	0.939381	0.35124	---
138151	ENSG00000148411	NACC2	0.100962	0.137598	0.148931	0.0181762	-0.346679	0.148931	-0.346679	1.24009	0.21969	---
27069	ENSG00000165678	GHITM	0.164276	-0.0514818	0.2131	0.203915	-0.453485	0.2131	-0.453485	1.86742	0.0666496	---
22931	ENSG00000099246	RAB18	-0.114137	0.175598	0.253954	0.174127	-0.406805	0.253954	-0.406805	2.17122	0.033814	---
51699	ENSG00000111237	VPS29	-0.053881	-0.114422	0.254327	0.260486	-0.275943	0.260486	-0.275943	2.11665	0.0383774	---
51646	ENSG00000119801	YPEL5	0.168043	-0.103007	0.238979	0.181359	-0.406224	0.238979	-0.406224	2.04261	0.0454193	---
3912	ENSG00000091136	LAMB1	-0.220974	-0.182624	0.0414913	0.175437	0.177711	0.177711	-0.220974	1.42315	0.159787	---
28951	ENSG00000071575	TRIB2	-0.283841	-0.0457123	-0.00396969	0.0136877	0.296182	0.296182	-0.283841	2.41248	0.0188664	---
22848	ENSG00000115977	AAK1	-0.177191	0.0697376	-0.0217459	-0.238784	0.343665	0.343665	-0.238784	2.76407	0.00753835	---
3308	ENSG00000170606	HSPA4	-0.150409	0.106632	0.201942	0.0966896	-0.197451	0.201942	-0.197451	1.60889	0.112804	---
27173	ENSG00000143570	SLC39A1	-0.0930363	-0.133862	0.134138	0.27083	-0.144569	0.27083	-0.144569	2.1377	0.0365567	---
51433	ENSG00000089053	ANAPC5	-0.188403	-0.144455	0.0891073	-0.0136873	0.258199	0.258199	-0.188403	2.05337	0.0443309	---
6742	ENSG00000106028	SSBP1	-0.161899	0.0765679	0.327668	0.0954182	-0.248376	0.327668	-0.248376	2.64196	0.0104578	---
8498	ENSG00000031823	RANBP3	-0.025041	0.065626	-0.0957382	-0.229018	0.250128	0.250128	-0.229018	2.0069	0.0491979	---
55147	ENSG00000100461	RBM23	-0.0570961	-0.188179	0.0937508	0.16332	0.00435851	0.16332	-0.188179	1.29877	0.198911	---
28964	ENSG00000108262	GIT1	-0.201577	0.0756685	0.0840063	-0.406858	0.445	0.445	-0.406858	3.8047	0.000331219	---
1027	ENSG00000111276	CDKN1B	-0.0834958	0.100083	0.133794	-0.0697199	-0.04543	0.133794	-0.0834958	1.04863	0.298487	---
1848	ENSG00000139318	DUSP6	-0.143747	-0.169742	-0.113268	0.179289	0.201992	0.201992	-0.169742	1.60084	0.114579	---
55108	ENSG00000160058	BSDC1	-0.141572	0.199383	-0.168406	-0.185302	0.244824	0.244824	-0.185302	1.94584	0.0562854	---
27102	ENSG00000086232	EIF2AK1	-0.21285	0.0797291	0.223973	0.0598001	-0.0950583	0.223973	-0.21285	1.79031	0.0783673	---
7913	ENSG00000124795	DEK	-0.32712	0.101018	-0.107708	0.0605784	0.230115	0.230115	-0.32712	1.90189	0.0619104	---
10687	ENSG00000240694	PNMA2	0.0310049	0.195642	0.230677	-0.249076	-0.139369	0.230677	-0.249076	1.86027	0.0676693	---
25941	ENSG00000134779	TPGS2	-0.209086	0.0787973	0.182219	0.139352	-0.143527	0.182219	-0.209086	1.45534	0.150701	---
25994	ENSG00000181061	HIGD1A	0.155972	0.0632835	0.177035	0.153316	-0.478096	0.177035	-0.478096	1.57426	0.1206	---
9315	ENSG00000134986	NREP	-0.204413	-0.0480538	0.219815	-0.175139	0.243293	0.243293	-0.204413	1.94116	0.0568622	---
6876	ENSG00000149591	TAGLN	0.223296	-0.162695	-0.24705	0.240163	-0.107355	0.240163	-0.24705	1.93573	0.0575388	---
2580	ENSG00000178950	GAK	0.176489	-0.0189019	-0.411514	-0.216202	0.357097	0.357097	-0.411514	3.06014	0.00328611	---
10425	ENSG00000177479	ARIH2	0.00362582	-0.074731	-0.373315	-0.101067	0.432169	0.432169	-0.373315	3.63839	0.000566112	---
1977	ENSG00000151247	EIF4E	-0.307201	0.142918	0.236147	0.231542	-0.238909	0.236147	-0.307201	1.93808	0.0572449	---
27338	ENSG00000108106	UBE2S	-0.544782	-0.071912	-0.0350915	0.00316338	0.595662	0.595662	-0.544782	5.54781	6.62214e-07	k5
7818	ENSG00000132676	DAP3	-0.0223246	0.000178755	-0.173056	0.21213	-0.0570731	0.21213	-0.173056	1.68217	0.0976487	---
29099	ENSG00000110442	COMMD9	0.147835	-0.0780037	0.0983814	0.307002	-0.429175	0.307002	-0.429175	2.65468	0.0101113	---
896	ENSG00000112576	CCND3	0.0851936	-0.113984	0.0824647	0.130335	-0.157256	0.130335	-0.157256	1.03077	0.306718	---
7175	ENSG00000047410	TPR	-0.357487	0.148718	0.0746014	0.0215066	0.119691	0.148718	-0.357487	1.24371	0.218364	---
55037	ENSG00000132300	PTCD3	-0.246301	0.176211	0.319112	-0.0808844	-0.0879805	0.319112	-0.246301	2.57157	0.012577	---
58506	ENSG00000126461	SCAF1	-0.176049	0.139095	-0.0206989	-0.294856	0.330921	0.330921	-0.294856	2.70483	0.00884582	---
58476	ENSG00000078804	TP53INP2	0.194168	0.161481	-0.24591	0.12444	-0.271959	0.194168	-0.271959	1.5759	0.120221	---
3009	ENSG00000184357	HIST1H1B	-0.597185	-0.0648215	0.0642603	0.102992	0.47071	0.47071	-0.597185	4.5834	2.31783e-05	---
50512	ENSG00000114631	PODXL2	-0.210678	0.361633	0.251319	-0.440568	0.098994	0.361633	-0.440568	3.14624	0.00255712	k2
323	ENSG00000163697	APBB2	-0.2083	0.0326042	0.104076	0.0141351	0.0747035	0.104076	-0.2083	0.83109	0.409164	---
8672	ENSG00000075151	EIF4G3	-0.292939	0.0121197	0.0449696	-0.102463	0.326476	0.326476	-0.292939	2.66685	0.00978999	---
23313	ENSG00000100364	KIAA0930	0.0858713	0.022297	-0.33781	0.123292	0.0255742	0.123292	-0.33781	1.02309	0.310306	---
10013	ENSG00000094631	HDAC6	-0.119908	0.149414	-0.0812886	-0.323122	0.339874	0.339874	-0.323122	2.80497	0.00674197	---
84300	ENSG00000137288	UQCC2	-0.0219498	-0.173652	-0.0253449	0.228446	-0.0180396	0.228446	-0.173652	1.81175	0.0749483	---
7090	ENSG00000140332	TLE3	0.0836642	0.0238526	-0.442797	-0.0853588	0.301265	0.301265	-0.442797	2.62424	0.010958	---
23369	ENSG00000055917	PUM2	-0.309995	0.100676	0.330616	-0.0873797	0.0393601	0.330616	-0.309995	2.71599	0.00858466	---
55636	ENSG00000171316	CHD7	-0.176298	0.241454	-0.183893	-0.383744	0.438712	0.438712	-0.383744	3.71053	0.000449355	---
4090	ENSG00000113658	SMAD5	-0.126552	-0.0716985	0.32854	-0.0253446	-0.0286814	0.32854	-0.126552	2.58678	0.0120886	---
9989	ENSG00000154845	PPP4R1	-0.186544	0.0460607	-0.103034	0.205818	0.00842056	0.205818	-0.186544	1.63621	0.106945	---
114932	ENSG00000178988	MRFAP1L1	-0.128299	0.301468	0.237342	-0.0825841	-0.25348	0.301468	-0.25348	2.43403	0.0178747	---
79811	ENSG00000137776	SLTM	-0.107065	0.151171	-0.296509	0.0471889	0.128001	0.151171	-0.296509	1.23628	0.221093	---
817	ENSG00000145349	CAMK2D	0.0323492	0.167374	-0.1684	0.0605063	-0.121891	0.167374	-0.1684	1.32618	0.189726	---
1112	ENSG00000053254	FOXN3	0.184481	-0.115426	-0.0551942	-0.212631	0.178735	0.184481	-0.212631	1.47456	0.145473	---
2958	ENSG00000140307	GTF2A2	0.0746485	-0.241949	0.305477	0.205882	-0.261651	0.305477	-0.261651	2.47197	0.0162425	---
91746	ENSG00000083896	YTHDC1	0.138026	0.244707	-0.19357	-0.222894	-0.00318512	0.244707	-0.222894	1.96054	0.0545033	---
2878	ENSG00000211445	GPX3	0.187209	0.0899117	-0.0829598	-0.0176843	-0.180855	0.187209	-0.180855	1.48667	0.142253	---
26993	ENSG00000011243	AKAP8L	0.104747	0.184144	-0.32981	-0.403369	0.354798	0.354798	-0.403369	3.02835	0.00360109	---
55704	ENSG00000115355	CCDC88A	-0.390098	0.407609	0.0807732	-0.0812621	0.00301624	0.407609	-0.390098	3.45745	0.000999509	k2
23114	ENSG00000163531	NFASC	0.157971	0.175126	0.133001	-0.355779	-0.0659024	0.175126	-0.355779	1.46354	0.148455	---
310	ENSG00000138279	ANXA7	0.236657	-0.0553549	0.158156	0.285792	-0.555709	0.285792	-0.555709	2.68483	0.009332	---
3029	ENSG00000063854	HAGH	0.300687	0.104117	-0.222882	0.000275885	-0.215694	0.300687	-0.222882	2.40904	0.0190292	---
10882	ENSG00000131094	C1QL1	-0.0804442	0.185322	0.239869	-0.242247	-0.0393176	0.239869	-0.242247	1.93095	0.05814	---
6749	ENSG00000149136	SSRP1	-0.538298	0.16725	0.0840357	-0.0853103	0.365775	0.365775	-0.538298	3.38982	0.00123107	---
6311	ENSG00000204842	ATXN2	-0.0126126	-0.0436212	0.0402718	-0.126126	0.14367	0.14367	-0.126126	1.13113	0.262429	---
6929	ENSG00000071564	TCF3	-0.364642	0.0149976	0.0116581	-0.219782	0.526567	0.526567	-0.364642	4.41672	4.17295e-05	k5
2181	ENSG00000123983	ACSL3	-0.0495859	0.00437583	0.243963	0.195486	-0.320818	0.243963	-0.320818	2.01175	0.0486691	---
23523	ENSG00000281670	CABIN1	0.235168	-0.139096	-0.196942	-0.256925	0.298264	0.298264	-0.256925	2.41043	0.018963	---
10188	ENSG00000061938	TNK2	0.172252	0.0651377	-0.236183	-0.246992	0.185723	0.185723	-0.246992	1.49692	0.139571	---
4659	ENSG00000058272	PPP1R12A	-0.307291	0.28575	0.00657348	-0.146788	0.15548	0.28575	-0.307291	2.34525	0.0222834	---
2202	ENSG00000115380	EFEMP1	0.337683	-0.198517	0.0804123	0.0580805	-0.242915	0.337683	-0.242915	2.71883	0.00851938	---
51635	ENSG00000100612	DHRS7	0.159109	0.158302	-0.0746562	0.12135	-0.357101	0.159109	-0.357101	1.3304	0.18834	---
54882	ENSG00000131503	ANKHD1	-0.0535203	0.224896	-0.179865	-0.197454	0.159122	0.224896	-0.197454	1.79177	0.07813	---
7155	ENSG00000077097	TOP2B	-0.293658	0.153118	0.336731	0.0177164	-0.129378	0.336731	-0.293658	2.75125	0.00780518	---
10079	ENSG00000054793	ATP9A	-0.0692465	0.10565	0.498902	-0.43955	0.025769	0.498902	-0.43955	4.33809	5.48902e-05	k3
5351	ENSG00000083444	PLOD1	0.103841	-0.362778	0.0111639	0.0190909	0.214443	0.214443	-0.362778	1.79729	0.0772399	---
[truncated: 14,513 more rows]

## Sheet: top200 genes each subset
			k1	k1	k1	k1	k1	k1	k1	k1	k1	k1	k1	k1	k1	k2	k2	k2	k2	k2	k2	k2	k2	k2	k2	k2	k2	k2	k3	k3	k3	k3	k3	k3	k3	k4	k4	k4	k4	k4	k4	k4	k4	k4	k4	k4	k4	k4	k4
			C25830	C374412	C70848	C102951	C103935	C146247	C27429	C37392	C603069	C714384	C88683	C88683	C90159	C182778	C25830	C29274	C104304	C104304	C182778	C182778	C270723	C521274	C56211	C73062	C837507	C84747	C879327	C121647	C121647	C15129	C38868	C43542	C70110	C270969	C100860	C140712	C15744	C15744	C24231	C253872	C300612	C51906	C578469	C62484	C74784	C75276	C77490
			Progressive	Progressive	Progressive	Progressive	Progressive	Progressive	Recurrence	Progressive	Progressive	Progressive	Recurrence	Progressive	Progressive	Progressive	Progressive	Progressive	Progressive	Progressive	Recurrence	Progressive	Progressive	Progressive	Progressive	Recurrence	Progressive	Progressive	Recurrence	Recurrence	Recurrence	Progressive	Recurrence	Recurrence	Recurrence	Progressive	Progressive	Progressive	Progressive	Progressive	Progressive	Recurrence	Progressive	Recurrence	Progressive	Recurrence	Progressive	Recurrence	Recurrence
			7316-333	7316-3045	7316-942	7316-2085	7316-1694	7316-1772	7316-2577	7316-3061	7316-3680	7316-3058	7316-896	7316-2744	7316-898	7316-4062	7316-95	7316-126	7316-1476	7316-1705	7316-3295	7316-2935	7316-3023	7316-2208	7316-1884	7316-944	7316-3292	7316-407	7316-3628	7316-2661	7316-3319	7316-2166	7316-2154	7316-319	7316-382	7316-917	7316-1766	7316-1790	7316-377	7316-3963	7316-19	7316-929	7316-2118	7316-3312	7316-2554	7316-893	7316-355	7316-462	7316-3923
			mbl	atrt	phgg	phgg	phgg	mbl	other	plgg	atrt	phgg	plgg	plgg	plgg	chdm	mbl	dipg	mng	mng	chdm	chdm	mbl	plgg	mbl	plgg	epmt	mbl	sarcnos	epmt	epmt	nfib	plgg	gng	mng	plgg	hmbl	atrt	schw	schw	other	epmt	mbl	mng	phgg	gng	other	plgg	plgg
Entrez ID	ID	NAME	7316-333-T-242260	7316-3045-T-545925	7316-942-T	7316-2085-T-407606	7316-1694-T-362487	7316-1772-T-366051	7316-2577-T-463571	7316-3061-T-548439	7316-3680-T-585735	7316-3058-T-557515	7316-896-T-345178	7316-2744-T-507997	7316-898-T-345214	7316-4062-T-651705	7316-95-T-65745	7316-126-T	7316-1476-T-358061	7316-1705-T-362652	7316-3295-T-567684	7316-2935-T-533986	7316-3023-T-541174	7316-2208-T-430520	7316-1884-T-373280	7316-944-T-345996	7316-3292-T-560880	7316-407-T-311454	7316-3628-T-584828	7316-2661-T-479125	7316-3319-T-563763	7316-2166-T-425629	7316-2154-T-409331	7316-319-T-233313	7316-382-T-242863	7316-917-T-345535	7316-1766-T-365950	7316-1790-T-366356	7316-377-T-242804	7316-3963-T-609858	7316-19-T-14524	7316-929-T-345739	7316-2118-T-408035	7316-3312-T-563666	7316-2554-T-472283	7316-893-T-345129	7316-355-T-242524	7316-462-T-323607	7316-3923-T-609299
53373	ENSG00000186815	TPCN1	-0.46677	1.56974	-1.68174	0.384376	-0.689503	2.24071	3.08491	1.79444	0.940843	0.665709	0.195282	0.405756	0.931503	-0.344047	-0.0967256	0.88667	0.636157	0.034843	-1.55652	-0.408382	-1.00574	-0.764887	0.0506611	-1.65386	-1.60684	-0.027203	-0.822594	0.0647886	-0.0562844	-0.293606	-0.801867	0.0537585	-0.935554	0.127406	-1.34723	-0.361467	-1.27207	-1.20232	0.302312	1.22972	-1.19479	0.402515	-1.24542	-0.61017	-0.717332	-0.704126	-0.171552
50488	ENSG00000141503	MINK1	1.15719	2.52952	-0.919004	0.361194	1.44735	2.13741	1.33198	0.494974	0.353314	-0.0130912	0.576051	0.887181	0.849635	2.02022	1.55143	0.570033	-0.568195	0.0610404	0.375579	0.599165	0.801094	-0.227401	-0.610818	0.146999	0.152116	0.284817	0.144938	-0.473135	0.2478	-0.231677	0.00248575	-0.501722	-0.67861	-0.223798	-0.92663	-0.169806	-0.522329	-0.669417	-0.548361	-0.732373	0.102863	-0.278898	-0.131153	0.0120597	-0.612438	-0.322411	-0.529606
1837	ENSG00000134769	DTNA	-0.438877	4.81084	2.1859	2.44433	0.962929	2.46471	4.3795	0.0109924	1.95337	0.181927	1.10423	2.12033	0.750305	6.66906	-0.539581	0.57179	1.76084	0.461727	-0.554686	0.225086	1.95989	4.59045	-0.771877	2.41066	0.122986	0.844211	1.12774	-0.513503	-0.0591409	0.541501	-0.673735	-0.792142	0.186292	-0.0770356	2.15768	-2.92645	-0.675501	-0.302323	-1.09864	1.35718	-0.290537	-0.0276959	-0.616312	0.547315	-0.409794	0.420467	-0.549072
716	ENSG00000182326	C1S	-0.0719559	2.2509	-1.07431	1.57479	1.35753	0.932216	1.73353	-3.31185	4.6956	0.871667	0.904862	1.59511	0.00492469	-1.75596	-3.88657	-0.473184	-1.38224	-3.4293	-2.38879	-0.283566	-1.93966	-0.216867	-3.25085	-0.522844	-0.899498	-0.910039	2.28729	-2.3736	-2.51363	0.507305	-0.430146	-0.192124	-0.350104	1.12706	-1.29256	-0.2354	-1.73654	-1.31656	1.55869	-2.00438	1.39201	0.614018	1.49618	-0.606501	0.424122	0.862547	1.12045
2524	ENSG00000176920	FUT2	0.978577	0.174636	0.342961	0.0148685	0.0907095	1.24507	2.14504	1.78214	0.00346844	0	0.0213672	0.0474526	-0.129544	0.120657	0.198526	0.0304718	0.0357544	0.503031	0.231041	0.0619953	0.0278794	-6.74922e-06	0.134733	-0.041275	0.099502	-0.0291897	0.00631996	-0.319307	-0.288383	0.0725235	-0.0114427	-0.124204	0.0182815	-0.307442	-0.419361	0.0105325	0.00303448	0.424567	-0.0621102	0.053146	0.0474839	-0.0707351	0.0720551	0.00269602	-0.0149342	-0.0268988	-0.13258
5414	ENSG00000181013	43712	-0.0785386	3.23872	1.03224	1.38083	-1.78521	0.228058	5.41686	2.53644	1.96727	0.28839	-0.050387	2.5102	0.494137	3.0317	1.927	0.635092	-0.244494	0.61049	-0.595361	0.236263	0.574712	1.361	0.496518	-0.230471	-0.721238	0.739815	2.81333	-1.7098	0.422388	1.68525	0.919086	-0.951832	-0.965714	-0.772005	1.24005	-0.56422	-3.44533	-3.91771	-1.64995	-5.3753	-0.398064	1.18557	-1.21276	0.530481	-1.08771	-0.243891	-0.228512
2934	ENSG00000148180	GSN	0.160692	3.51564	-1.22773	0.40346	-0.531913	2.22353	2.17617	-0.819412	2.36535	0.419852	0.076421	0.426155	1.83574	-0.219646	0.676725	-0.064293	-2.72672	-2.61073	-1.25462	-0.247414	-1.70896	-1.67254	-2.445	-0.992136	-0.244021	-0.326011	-0.706181	-0.226695	0.740119	0.0146523	0.836533	-0.112115	-1.08008	0.579	-1.38346	0.112846	0.604995	-0.222441	-1.26726	0.877151	-1.29817	-0.741346	-0.436197	0.503908	-0.0289664	0.0139191	0.559863
54847	ENSG00000072858	SIDT1	0.0766485	0.527027	0.187762	0.417236	1.77679	2.19052	2.89002	2.92268	1.25864	-0.163804	0.166157	0.155308	0.785276	-0.0544169	-0.428981	0.720027	1.67375	0.0425348	1.77538	-0.680003	-0.455997	0.0215384	-1.43113	-1.42414	-0.381119	0.218031	0.658564	0.0353981	0.616023	-0.33917	1.50898	0.364213	-1.57537	0.429821	-0.297848	0.780162	-2.68555	-2.20548	0.178785	-0.287644	-0.492878	0.614098	0.0383262	-0.707294	0.156799	-0.363305	-0.366811
643866	ENSG00000139899	CBLN3	-1.19636	1.9472	0.85675	0.201869	0.160153	4.10422	7.7348	4.95354	0.653826	0.322677	0.351643	0.310926	0.0453552	-0.403209	-1.21999	-0.272311	-0.383023	-0.0369833	-0.22835	0.224925	0.061262	-0.328763	0.0672249	0.00972637	0.0812555	0.00773858	-1.13844	0.381631	-0.27211	-0.126779	0.157416	-0.420904	-0.543584	0.301844	-1.50946	0.213672	0.694269	0.0693016	0.302165	-0.0779455	0.41581	-0.0897984	-0.429669	0.188559	-0.0932584	0.419824	0.163286
51085	ENSG00000009950	MLXIPL	0.383378	2.1635	-0.15075	0.881338	0.795895	3.10798	3.12387	2.05942	-1.14206	-0.691513	0.90451	0.569799	1.5216	1.63206	0.464777	-0.341486	0.23362	-0.394773	-0.500387	-0.42951	2.73258	-0.746271	-0.250419	-1.1059	0.115164	0.0405022	0.141445	0.360946	0.689693	-2.11463	-0.997114	-0.264495	-0.737672	-2.05739	-2.10494	-0.199086	0.790776	1.09408	-0.053203	-1.76137	0.0173441	-0.77869	-0.394583	0.312706	-2.14378	0.828578	-0.0437334
6284	ENSG00000189171	S100A13	0.776697	3.08769	-0.43921	2.08706	-0.746796	1.31638	1.48052	2.08392	2.78274	0.128855	0.540107	0.564314	0.936862	0.408566	1.12048	-0.395315	-0.477185	-0.768772	-0.204269	0.680302	-0.325203	0.0767468	-0.513174	-1.04586	0.489773	-0.467687	1.3257	-1.12097	-0.141603	0.493146	0.331479	-0.513619	0.330292	0.752736	0.870807	-2.17811	-0.849477	0.291447	-0.522305	-0.541635	2.64561	-0.0887752	-0.15087	0.55356	-1.02355	0.227901	0.21651
440836	ENSG00000177989	ODF3B	-0.543298	3.87462	-0.898576	2.90955	1.84062	1.19224	0.0112737	0.685111	2.09404	1.98704	1.61621	1.73931	-0.573009	0.520962	-0.937807	0.0745177	-0.309163	-0.332178	-0.245071	0.69692	0.682327	0.452043	-0.262888	-1.95741	0.322568	-0.0986653	-1.04702	-0.481795	0.551153	-1.15434	-0.910449	-1.35348	-1.6254	0.172614	1.26546	-0.759259	-0.512551	1.7331	1.90831	1.31706	0.716058	0.81945	0.20855	0.392391	-0.434309	-0.117945	1.00873
85442	ENSG00000171798	KNDC1	-0.0433239	3.35688	0.295237	2.04727	1.44549	2.61498	1.01203	3.06872	-0.420687	0.106734	1.49094	1.62335	-0.651812	3.14974	0.84617	-0.369174	0.42336	1.19665	0.437889	0.939435	-0.315365	2.34992	0.132859	-0.892372	1.39912	0.235307	0.945202	0.698886	1.67541	0.310757	0.969457	-0.451025	-0.914642	-1.45558	-1.16892	-0.877465	-3.07517	-3.04601	-0.319364	-0.956855	-0.126284	-0.137486	-2.04769	-1.65639	-0.469505	0.791216	-0.756303
4616	ENSG00000099860	GADD45B	-0.16198	1.97864	0.317317	1.74861	4.21687	3.42207	0.803284	-2.38131	4.24688	0.578401	2.32812	1.36399	-1.44375	2.47111	-1.70301	-2.24663	-1.13136	-0.787306	-0.028739	0.140015	-0.722359	-0.0256285	-1.83609	0.00356959	1.17835	-0.780255	0.0577334	-3.4055	-2.64334	0.503082	0.716943	-1.19072	-2.55027	-2.55751	0.0127421	-2.31377	0.135514	1.95405	1.19796	-0.263412	0.175417	0.26323	0.947371	-0.0578468	-0.391175	-0.770225	0.515736
311	ENSG00000122359	ANXA11	-0.614154	2.0388	0.624376	1.05088	1.18632	1.27607	1.34119	-0.0541885	0.604963	0.194824	0.700121	1.00001	0.107459	-0.413312	-1.00979	0.0047436	0.0782885	0.10514	-0.265221	-0.238636	-1.15382	0.0203247	-0.303975	-0.468033	-0.632701	-0.35094	0.127022	0.479897	0.319929	-0.0960696	0.289072	-0.107428	0.51448	0.935453	1.96446	0.405626	0.0316187	0.321553	0.412408	0.305299	-0.212436	-0.123179	-0.541573	0.174361	-0.141606	1.28231	0.344245
10668	ENSG00000100532	CGRRF1	0.359536	-0.602495	2.67249	-0.0663877	-0.0132958	-0.588397	0.981855	0.944203	0.561166	0.134307	0.153983	0.468139	-0.10762	-0.543966	-0.103608	-0.0315042	0.579166	0.193513	-0.877622	-0.50111	-0.46946	0.397121	0.177648	0.0228404	0.296375	0.0522699	0.285247	0.46042	0.654461	0.0983423	0.08677	0.353024	-0.344913	0.27901	0.489579	0.165767	0.173981	-0.216256	-0.640525	-0.224982	0.0348151	-0.212784	-0.168164	0.160327	-0.382391	-0.145623	-0.0585841
27129	ENSG00000173641	HSPB7	0.269932	1.96286	-1.21702	4.93541	-0.241166	1.36633	2.55803	2.84868	3.40425	0.574467	1.87397	3.18402	-0.566637	0.324308	0.242264	-1.33971	-0.150132	0.106634	0.0930489	1.12818	0.183288	-0.396519	-0.0413511	0.38786	0.710923	0.0293992	0.732891	-0.6321	-1.07852	0.781104	2.25748	-0.489033	1.27983	0.279088	-3.60977	-0.19048	-1.84737	-0.774671	-0.10448	2.09275	-0.23373	-0.0930192	1.12275	1.07012	1.05136	1.08835	0.201038
117248	ENSG00000131386	GALNT15	0.132086	6.16237	1.21852	4.42978	-0.0278462	0.420485	1.59553	1.30345	5.25193	2.3331	1.49252	1.16631	2.23108	3.90102	0.702564	0.0504598	0.372063	0.20072	0.213303	0.910003	0.697217	1.33059	-0.794887	1.32531	0.964872	-0.349536	2.30504	0.0711976	-0.879424	0.536991	-0.974491	-0.559688	-1.98381	0.139333	-1.35872	-1.88739	2.09533	0.976068	-0.0604305	-0.0946345	-2.4942	-0.305562	-0.115308	-0.156403	0.911537	-0.0457499	0.267779
6324	ENSG00000105711	SCN1B	0.348161	2.84731	2.14135	0.766169	1.45816	3.63349	5.8095	1.24905	0.132961	0.284432	0.0345924	0.321207	0.553961	1.62553	0.482847	-0.942781	-1.09807	-1.09665	-1.42771	0.0965592	0.105666	0.121075	-0.125865	-1.47322	-0.138021	0.271018	0.621504	-1.67345	-1.52459	-1.30039	0.642969	-0.716514	-0.12024	1.29094	-0.855807	-0.0135845	1.65864	3.42914	-0.159027	-1.24886	-2.19041	-0.605612	-1.52694	0.0683974	-0.786283	-0.0426509	-0.0855421
26301	ENSG00000148288	GBGT1	-0.399617	0.733341	0.746626	0.324307	0.370289	0.535966	1.69409	0.0726637	1.90467	0.327852	0.372494	0.113203	0.481155	-1.26066	-1.37408	-0.0239175	0.332145	1.06003	-2.05362	-0.573857	-0.434766	-0.316866	-0.436845	-0.452156	-0.933737	-0.149837	-1.32392	-0.735009	-1.02512	-0.849802	-0.697315	-0.12963	0.182286	0.25875	0.168755	-0.26803	-0.7379	0.815934	0.0537424	-0.0544914	0.0965211	0.0440081	-0.216315	0.204685	0.277276	-0.325185	0.619884
9080	ENSG00000213937	CLDN9	0	0.720692	0.790251	-0.0383864	-0.124893	1.95157	2.40787	0.921195	0.187908	0.0413823	-0.0465527	-0.0501749	0.195193	0.187371	0.144574	0.0592376	0.0235775	0.288625	-0.0806015	-0.232963	-0.241784	0.124355	0.252384	0.000345812	0.213325	-0.0251492	-0.766903	0.586012	-0.0725591	-0.176904	-0.0801273	-0.175807	-0.0937011	-0.45784	0.980984	0.059777	0.172452	-0.0226767	-0.229015	-0.100422	-0.82095	0.0218171	0.0261154	-0.024457	-0.0267648	0.038953	-0.217159
6347	ENSG00000108691	CCL2	0.319519	1.67049	3.02734	0.223411	4.13157	3.22733	0.541439	-1.37818	2.14066	-0.598502	1.5115	1.22066	-0.637889	-3.76817	-0.218626	-0.701618	0.327282	-0.433682	-4.21451	-2.36014	-0.755805	-0.233896	-1.48311	-0.0346479	0.860387	-1.22129	-0.804782	-0.863929	-2.51906	-3.68978	-2.2768	-0.755781	2.12112	0.0455922	0.507637	-3.33732	0.140188	2.37446	2.54802	-3.58256	-1.67191	1.09637	2.16709	0.794361	-0.0332241	0.430461	2.56643
8522	ENSG00000007237	GAS7	-0.0427406	-1.37645	0.37033	0.995569	0.0382885	4.34297	4.97559	1.58308	2.30625	0.909175	2.26198	3.09812	1.01185	2.10532	0.278832	-0.764655	-0.652116	-0.793579	-1.85918	-0.650978	-0.576585	2.0555	-0.0699887	-0.397752	1.3103	0.684047	0.648399	-0.65979	0.050901	-0.0176209	-0.501738	-1.17902	0.526977	0.99199	-0.149256	-0.491774	3.10774	2.05053	-0.829459	0.236131	-1.52064	-0.458542	-0.236908	1.6398	-0.86425	1.47688	-0.0400702
340419	ENSG00000147655	RSPO2	0.105557	0.365762	-0.734345	1.7052	0.947182	-0.255839	1.14108	3.06379	0.392418	-0.145609	0.264988	3.76025	-0.0430818	-0.357019	1.01094	0.0605334	-0.410397	-0.855954	-0.516331	-0.235539	-0.216468	-0.0835215	-1.34217	0.501591	-0.234447	0.53471	0.164782	0.444824	-0.151529	0.810277	-1.08488	-0.00195193	-0.906813	-0.0267209	0.753802	0.254153	-0.0368697	-0.00804679	0.0167387	0.145491	1.21889	0.85582	-0.0909783	-0.757387	0	0.586781	-1.22228
1465	ENSG00000159176	CSRP1	1.90135	5.12086	0.299936	1.31411	-0.540746	2.54433	3.16508	0.0470958	3.72407	0.466736	0.307273	1.38434	1.55472	2.04674	2.9282	-0.836461	0.0908104	-0.0818866	-0.386614	0.325808	-0.162043	1.27758	-0.656571	1.34304	0.401413	-0.252431	0.464119	-2.33384	-0.139971	0.184277	-0.692528	-0.0142046	0.60485	0.980159	0.803756	-0.583286	3.69882	2.34145	-0.364958	1.2156	0.696951	-0.215798	-0.817016	0.635337	0.0784675	0.529894	-0.613946
9796	ENSG00000168490	PHYHIP	0.725731	1.73581	1.82183	2.65977	1.82615	5.02912	4.35708	4.18788	0.901871	0.0859832	0.277171	0.254539	0.098269	5.25552	1.35418	-0.982236	0.911454	1.16567	0.146418	0.319595	2.16811	2.75299	-0.282907	-1.2357	2.23304	0.402001	1.68061	-1.50879	-1.26562	-0.0933565	-0.0074382	0.00558368	-1.0839	-0.834473	-1.24748	-1.1877	-0.778839	0.550577	-1.48072	-0.322788	-0.839506	0.0187241	-1.50267	-1.33328	-0.248409	-0.0186435	-0.693824
729238	ENSG00000185303	SFTPA2	0.238211	-0.0183103	0	0.11269	-0.105058	1.31338	1.76728	1.17553	0.0321855	0.0200526	-0.0211744	-0.0705382	0.0343519	0.227944	0.0468127	-0.016361	-0.017495	0.0437127	0.0567147	-0.0168607	-0.275177	-0.00461699	0	-0.0343148	-0.0609007	0.0951512	0.00631996	0.0941105	0.228806	-0.0771583	0.0646841	-0.0643919	0	0.0672678	-0.277385	0.0313366	-0.0163708	-0.0518463	-0.0333757	-0.336236	-0.084703	0.0225897	-0.0456349	0.277538	-0.238411	-0.202028	0.0895801
8878	ENSG00000161011	SQSTM1	0.199203	2.42097	-0.0609266	-0.0380199	1.48537	1.03169	1.27055	-0.125866	2.58469	0.637912	0.818085	1.25032	-2.01268	1.16264	0.10123	-1.33007	0.167678	0.0979756	-0.342288	-0.35481	0.094975	-0.0085602	-0.0606013	-1.02707	-0.407326	0.0112446	-0.188288	-1.94287	-2.10861	-0.556231	-0.982397	-0.215245	-0.397911	0.361969	-0.349769	-0.878222	-0.526767	0.176872	0.365247	-0.142713	-0.154591	-0.280632	1.13336	-0.344615	0.13507	0.824048	0.296219
3684	ENSG00000169896	ITGAM	0.384049	1.31695	1.87672	-0.200548	0.873676	-0.258435	1.3373	-1.36879	2.22998	0.101193	0.569627	0.379792	0.284993	-1.15315	0.235106	0.199643	0.0775911	-0.205834	-2.38432	-0.5445	-0.772289	-0.468285	-0.920661	-0.415691	-1.10624	-0.0238294	-1.62899	-3.42155	-3.05149	-1.23159	-0.470973	0.176585	-0.155957	-0.0522826	3.3234	-0.359656	-1.48719	-0.0719201	0.147872	0.0208869	-0.33714	-0.238047	-0.195087	0.0589866	-0.392122	0.976709	0.208074
98	ENSG00000170634	ACYP2	-0.0975825	1.0645	1.51755	0.615412	0.129437	0.226606	0.75288	2.32074	-0.290217	-0.440113	0.290847	0.256068	-0.00348595	1.30111	0.458405	0.279728	0.210653	0.248848	0.169859	0.0243212	-0.506165	0.233361	0.62291	-0.0833663	0.591046	-0.124211	-0.028369	0.13161	0.474154	-0.560898	0.235333	-0.609625	-0.41608	-0.0987671	0.352363	-0.677696	-0.626701	0.137359	-0.266966	-0.278552	0.0838728	0.0119988	-0.678068	-0.136327	-0.135038	0.164521	0.210204
100507436	ENSG00000204520	MICA	0.0659872	2.05209	1.28945	0.317849	1.11899	0.403859	0.724404	-0.329691	1.88377	-0.0780998	0.328333	0.340393	0.0873245	-0.217049	-0.57865	-0.296378	0.518587	0.591158	0.436076	0.76248	-0.200807	-0.428067	0.237059	-1.43703	-0.87618	-0.270964	-1.04381	0.398073	0.362364	0.190416	0.298459	-0.243271	-0.194461	0.869518	-0.683864	1.03682	0.979172	1.20517	0.585546	-1.0616	-0.00302509	0.305908	0.997823	-0.605553	-0.42734	0.472064	0.132749
2766	ENSG00000137198	GMPR	1.91434	3.71696	1.32272	3.22772	-1.14174	-0.792288	0.953698	3.70888	0.484216	-0.2355	2.56951	3.39745	-0.106966	-0.181918	-0.195545	-0.0338724	-0.800743	-0.453015	-2.01245	-0.624672	0.0270458	0.80892	-0.0725243	-0.111945	2.01237	-0.0928844	0.213491	0.745973	1.75985	0.191617	1.43433	-1.2705	-0.962811	-0.113546	2.20117	-1.47392	-1.71065	-0.997858	-0.0134353	0.97561	1.33623	-0.518925	0.398171	0.975612	0.0953879	1.32338	0.523981
9842	ENSG00000225190	PLEKHM1	-0.18278	1.77105	-0.581014	-0.0169186	1.35614	0.498641	0.539967	1.00832	1.61915	0.895589	0.456495	0.274228	-0.257368	1.14075	-0.187067	-0.522799	-0.138046	0.435751	-0.768861	-0.379482	0.22114	-0.196988	-0.442896	-0.871947	-0.300896	0.234275	-0.391457	-1.70187	-1.17278	0.0336549	-0.740944	-0.2382	-0.10678	-1.2639	0.54014	-1.0205	-0.45865	0.0251318	0.466552	-1.55191	0.526304	-0.0390566	0.976849	-0.000842868	0.250121	-0.28938	0.240096
113146	ENSG00000185567	AHNAK2	0.860879	1.7101	-2.45999	2.46918	2.28232	1.03516	1.15462	0.0214469	1.09893	3.49898	0.690471	2.2233	-0.218269	0.00383683	1.19284	-1.7416	-0.170969	-0.0157399	1.74778	0.664673	-0.480535	-0.166416	-0.835802	-2.06743	1.22752	0.0506954	0.689103	0.7671	0.224812	1.30221	-1.15211	-0.319691	-2.04788	-0.860365	-2.06561	1.10747	-1.6927	-1.22	0.671125	2.79064	-1.21841	-0.635513	-0.0826765	-0.425471	2.3367	1.57463	0.412444
10326	ENSG00000101307	SIRPB1	-0.0039303	1.75052	0.826029	0.510735	0.660916	0.271412	2.79047	0.870891	2.32776	-0.378828	0.260386	0.453906	0.538481	0.00537347	0.0943011	0.253979	-0.428391	-0.520805	-1.53081	-0.798338	0.0606624	0.204089	-0.148045	-0.0565962	-1.13234	0.0584169	-0.557569	-5.20413	-5.01856	0.308334	0.410364	-0.312859	-0.0393518	-1.91825	1.911	-0.164994	-0.675776	0.714329	-0.358093	-0.380689	-0.0435356	-0.248504	-0.302557	0.58872	-0.0725451	0.730359	0.765096
84418	ENSG00000120306	CYSTM1	0.0376525	1.66059	0.842493	0.499253	1.24873	1.26112	1.04701	0.80078	2.03001	0.00758789	0.684697	1.19327	-0.0605609	0.620514	-0.849197	-1.24441	0.541596	0.340652	0.195142	-0.24737	-0.417072	0.510939	0.608218	-1.43504	0.692507	0.141172	0.00151316	-1.36447	-1.35549	-0.151903	0.523124	-0.676934	1.21674	1.3683	1.40872	-0.839153	0.387102	1.65294	0.268885	-0.453451	0.94868	-0.690584	0.917244	-0.0204827	0.850168	1.37162	0.177971
84254	ENSG00000004660	CAMKK1	1.34555	1.68703	0.583979	0.599653	1.40526	0.62676	1.34472	2.1687	0.550806	0.310076	0.0428882	-0.13153	-0.211524	1.25025	1.42088	-0.338658	0.244684	0.681492	-0.258669	-0.219491	0.0102392	1.32713	0.200529	-0.403278	-0.409309	0.398815	-1.04603	-2.20083	-0.818967	-0.379433	0.237933	-0.154605	-0.859983	0.59256	-0.0924505	0.28607	-1.5986	-0.0313952	-1.69385	0.049308	-1.34753	-0.0662494	-1.29465	-0.507111	-0.49805	0.619767	-0.571779
90113	ENSG00000145198	VWA5B2	0.600591	1.24703	2.55392	-0.145768	2.01567	3.26101	1.52413	3.18485	0.146407	0.0474277	0.0423891	-0.168206	-0.0292838	2.28849	0.1908	-0.409856	0.296825	0.121591	-0.0197911	-0.0225545	1.16971	1.1832	-0.0320925	0.0130983	0.121608	0.235942	0.322373	0.0771774	0.325258	0.281769	0.062132	0.196505	-0.382835	-0.111221	-1.34406	-0.751217	-0.0141051	-0.0308887	-0.117144	-1.6588	-0.569423	0.788437	-0.593499	-0.994158	0.118855	-0.486273	-0.95797
2185	ENSG00000120899	PTK2B	0.365189	1.10311	-1.19756	0.691939	3.22105	1.95698	3.66726	2.34794	1.57699	0.281544	0.349953	0.448175	-0.0644207	2.47113	0.339373	0.655396	-1.52065	-1.37945	-1.26023	-0.165017	-0.313455	0.540315	-1.0463	-1.93032	-0.18553	-0.0482995	-0.736908	-2.65592	-2.41278	-0.301312	-0.561891	-0.72893	-0.539317	-0.0392807	1.20327	-0.675839	0.201498	1.16815	-1.35484	-1.15467	0.0524909	-0.81865	-0.848161	0.124982	0.70477	-0.471323	0.592539
146429	ENSG00000259803	SLC22A31	-0.306369	1.24899	0.122141	0.012331	0.0449289	2.30159	4.45515	4.91242	0.24839	-0.00328798	-0.0803511	-0.0879062	-0.0995548	0.126477	-0.400744	0.100891	-0.14065	0.26346	0.0765383	0.639789	0.132478	-0.173153	-0.0962069	-0.238927	-0.0948402	0.198457	0.0296685	0.0237977	-0.0915216	-0.19747	-0.05476	-0.0399043	0.0883321	-0.0683377	-2.4695	-0.00425736	0.215866	0.385621	-0.0582236	-0.2701	-0.0751406	0.00872963	0	-0.0983633	-0.0356945	-0.0484547	0.0164439
3708	ENSG00000150995	ITPR1	-0.164015	4.06225	-0.575559	0.473482	0.611507	3.7136	4.81041	1.29865	-0.551236	2.17372	0.849203	0.281701	0.934742	0.56908	-0.865028	-0.560813	0.126011	-0.308276	-1.13591	0.443633	-0.382961	0.764538	0.00444921	-0.43621	-0.716894	-0.220617	-0.0926029	-0.0252144	-0.0799624	0.287508	-0.0967462	0.942946	-0.929033	0.700397	-1.6898	0.056535	2.94031	1.9359	-0.972661	-0.283944	-0.743463	0.262257	0.237996	-0.211334	-0.645735	0.36962	-0.781835
9744	ENSG00000072818	ACAP1	0.0388244	0.643222	1.02443	1.36276	-0.214143	0.82054	0.131839	4.02058	1.9429	0.386694	0.828359	1.05403	0.750867	1.67084	-0.6479	-0.948775	-0.575734	-0.29134	1.40841	0.784047	0.0552064	-0.500874	-1.30506	-1.23836	0.339041	-0.150093	-0.341921	-0.34553	-1.07951	-0.274517	-1.03756	-2.20087	-0.277875	-0.998635	2.63551	0.40965	0.609404	0.984156	0.909561	1.21835	0.638934	0.077142	0.0389053	-0.1258	-0.748869	0.346786	0.274279
869	ENSG00000102924	CBLN1	0.0445738	2.45112	0.401903	-0.848204	1.23463	2.36423	7.11122	7.35248	-0.150301	-0.911158	0.0171538	1.08773	0.0601666	1.01689	-0.0229977	-0.0992801	-0.13161	-0.00562991	-0.187234	-0.0129962	-0.1095	0.37041	-0.0200415	0.722237	0.502149	0.57642	0.0744724	-0.0192642	0.160341	1.05432	0.0495386	0.255378	-0.141091	0.0709186	0.101999	-1.10811	0.37836	0.11817	-0.486151	0.467226	-1.49462	0.0268108	-1.04268	-0.871807	0.247593	1.04873	-0.714802
84795	ENSG00000119943	PYROXD2	-0.383643	1.9034	-0.600342	1.15045	0.365697	0.0787213	1.07662	1.55847	0.302855	0.0204428	0.848561	0.90434	1.48135	-0.229423	-0.849114	-0.539388	-0.678923	0.103894	0.0225351	-0.168781	0.371087	-0.803951	0.271227	-0.295034	0.354338	0.133316	-0.351253	-0.443318	0.162282	-0.0857111	-0.933812	-0.598228	-1.29702	-0.81108	-0.00970244	0.48285	0.0911426	-0.0943138	0.19726	0.277587	-0.365073	-0.074279	0.361555	0.215026	0.112603	0.132597	-0.231274
9023	ENSG00000138135	CH25H	-0.0620567	2.52231	0.0844784	1.1401	1.5905	0.385011	2.00826	0.0352733	2.4643	-1.24173	1.88984	3.0983	1.59062	-2.10256	0.020651	-0.734646	0.581905	-0.103012	-2.9463	-2.26603	0.0188049	-0.903658	-1.09081	-1.02111	-0.814659	-0.0573522	1.24137	-1.16521	-0.419232	-3.70862	2.58219	0.0275604	-0.585498	-0.338091	0.72228	-1.26217	-1.62326	-0.734698	0.93433	-1.29148	-0.00153719	2.5917	0.414358	-0.873149	-0.505093	2.24408	0.320234
3664	ENSG00000117595	IRF6	0.0840495	0.234755	-0.501575	0.59945	0.288499	1.44053	3.15459	1.42216	0.461286	-0.0253718	1.01997	2.26212	-0.407642	-0.117689	0.137611	-0.0585974	-0.0888537	0.428153	-0.286385	-0.352493	-0.0382612	-0.226495	-0.011034	-0.338109	0.105001	-0.0832435	0.2447	0.255105	-0.0671718	-0.138373	0.791346	-0.256751	0.667281	0.591927	-0.32725	-0.0748069	0.857708	1.14067	-0.324102	1.83074	0.00927668	0.0300909	0.55797	-0.00191975	-1.90094	0.0259108	-0.056648
3316	ENSG00000170276	HSPB2	-0.77614	1.73585	1.47377	0.704339	0.0887194	1.74285	2.57173	2.08193	2.81047	0.44777	0.737015	1.00151	0.591829	-1.56343	-2.04358	-1.0696	-0.942098	-1.34161	0.423085	-0.0418766	-0.971535	0.177084	-0.567836	-0.32667	1.51233	0.356704	0.987658	-0.398322	-0.5225	0.291732	0.632125	0.033651	1.36691	1.30653	-0.36088	0.473837	-0.230295	-0.0768526	0.457305	1.38505	0.23682	-0.518619	0.455182	-0.00479473	0.111389	0.496689	0.400674
56660	ENSG00000184261	KCNK12	1.71726	1.46886	1.12809	0.14402	1.58267	2.79965	1.60706	1.68251	-0.470003	3.3029	0.38154	-0.0635165	-0.359752	3.13721	2.11419	-0.246219	0.346615	0.345143	0.153249	0.161449	-0.0129385	0.974073	0.0578314	-0.310744	0.194003	0.551299	0.191367	-0.119745	-0.146006	1.63251	0.197603	-1.04388	-0.135562	-1.34966	-0.111472	-0.570666	0.968356	1.97016	-0.740382	0.0344609	-1.22261	0.00119767	-0.301229	0.303895	-0.00753139	-1.05782	-0.998193
23136	ENSG00000082397	EPB41L3	1.78843	4.75381	-0.374447	-0.202572	1.38981	2.13837	2.19634	1.29917	-0.0347988	-0.253825	1.06652	1.25008	0.223817	3.53448	1.63946	-0.218593	-0.68813	-1.21116	-1.48264	0.539047	0.0356657	0.393911	-0.666546	1.45039	0.921549	0.14862	-0.643985	-1.51333	-0.949258	-0.321926	-0.477675	-1.54716	-0.174016	-1.31134	-1.16251	-0.320337	0.227929	1.14507	-0.553655	2.4036	0.0496091	0.266916	-0.873161	-0.943942	-0.588294	0.476788	-0.388307
283234	ENSG00000168071	CCDC88B	0.785325	2.38269	1.92381	0.925473	1.34654	2.69108	1.65979	2.06339	0.468266	-0.074328	0.717356	0.47128	0.792652	1.52725	1.11862	-0.298442	0.0495049	0.446724	-1.04888	0.10631	0.761937	-0.49149	-1.08302	-0.926495	-0.150928	0.0627021	-1.38355	-2.53887	-2.12607	-1.65805	0.186109	-1.37585	-1.30342	-0.884866	1.74779	-0.00733234	0.192045	1.76279	0.173829	-2.25794	-0.432227	0.105835	0.771478	0.10595	-0.194684	0.81939	0.273784
441869	ENSG00000235098	ANKRD65	1.1409	2.22768	0.645493	1.78104	-0.0848581	1.25251	2.29145	1.60261	0.21996	0.390404	-0.212479	0.1899	0.091169	1.69009	0.801565	-0.973196	-0.100657	0.336637	-0.992116	0.030217	0.967615	-0.820191	-0.0676862	-1.33932	0.0240438	-0.215068	1.42307	0.165479	-0.51842	-0.496538	0.859935	-1.42366	-0.10379	-0.864479	-1.12338	-0.406251	-1.14609	-0.9192	-0.366558	-4.91385	-1.19297	0.334667	-0.745963	1.37741	-0.598021	-0.558862	-0.359656
6273	ENSG00000196754	S100A2	1.6616	-0.0283628	0.649969	-0.0412809	0.674071	0.209203	0.139334	1.35475	3.92277	0.487001	0.83333	0.821325	-0.0033784	1.40163	0.958498	-0.612925	0.197932	0.715053	1.40235	1.47252	0.0647652	0.121124	-0.0881677	-0.139609	0.721448	-0.520563	-0.194949	0.400294	-1.19964	-0.108439	-0.147253	-1.37847	-0.422825	-0.486657	-0.909272	-0.630646	-1.10751	-0.793309	0.120911	0.175263	-0.649741	0.708666	-0.427126	-0.115902	0.395828	-0.515117	-0.294144
157848	ENSG00000165066	NKX6-3	0	-0.0485761	0.052096	0	0.00211523	0.498204	0.48679	0.610247	0.0195728	0.00823948	-0.0457174	-0.0361961	0.0336903	0.106275	0.117538	-0.0340392	-0.0404557	-0.0234747	0	0	-0.0173875	-0.0184409	-0.0769014	-0.0118358	0.0671529	-0.0610748	0.0146638	0.0161712	0.00692273	0	-0.0430987	0.0152024	-0.038627	0.0472523	-0.380465	-0.0133977	0.0526022	-0.0050318	-0.113136	0	-0.122596	-0.0573065	0	0	0	0.0165106	-0.0287516
5091	ENSG00000173599	PC	0.407903	2.0078	0.00749518	0.580629	-1.13857	2.02644	2.13248	1.68929	0.624899	0.530107	0.288801	-0.13797	0.0575812	0.795246	0.0193577	0.105008	-0.558353	-0.431789	-0.349258	-0.559655	0.873882	-0.682973	0.17012	-1.3012	-0.0899026	0.050508	-0.62042	0.183211	0.322598	0.445492	1.44836	-0.225978	-0.326311	-0.362471	-0.553275	0.546575	-0.228644	-1.26857	0.111682	1.18702	-1.05704	-0.716746	-0.892095	-0.036402	-0.228041	0.191768	-0.139576
80309	ENSG00000153820	SPHKAP	0.0841593	0.521948	0.00457276	0.0551935	3.39667	4.74832	6.33472	4.36347	0.0382153	-0.0233208	-0.348641	-0.288201	-0.147342	2.35306	-0.0784944	0.314848	0.272089	0.249187	-0.218614	-0.270657	-0.532287	-0.642369	0.728895	0.265891	0.138983	0.0336281	0.1071	-0.0211029	-0.0621232	-0.297055	0.115179	0.28191	-1.12953	-0.0483752	-0.314801	-1.09354	-0.214436	-0.21073	-0.41608	-0.0258318	-1.72759	-0.325425	-0.848971	-0.835162	0.0541184	0.650016	-0.561372
6817	ENSG00000196502	SULT1A1	-0.626211	2.86169	0.248673	1.20881	-0.22763	-0.123954	3.39512	3.19092	-1.07832	-0.285824	1.31016	1.70093	-1.02905	-0.281664	-0.510126	-0.1945	0.576215	0.776395	0.765458	-0.936959	0.136581	-0.632795	0.375023	-0.383479	-0.881586	0.0245856	0.338873	-0.0927969	-0.541583	-0.483152	1.07652	-0.256308	0.441652	-0.389998	0.819046	0.124561	-0.278328	1.01739	0.341538	-0.905565	-0.667722	-0.188461	-0.294547	0.282922	-0.407223	0.443671	-0.260545
151790	ENSG00000174776	WDR49	-0.618957	3.19796	-0.441854	2.02877	1.67224	0.828282	2.29734	1.64427	2.29839	-0.0537191	1.58957	2.84219	1.32854	2.45432	-0.0801556	1.26303	0.215571	-0.0516433	-0.0794343	0.238729	0.22737	2.22313	-0.191636	2.27503	0.0360694	-0.00877651	0.597989	0.802616	1.31042	-0.288987	0.1325	-0.659536	0.157035	-0.776652	2.37876	-0.447475	-2.09437	-2.07746	-0.495979	0.865641	0.712428	-0.0356631	1.95944	0.480766	0.0223581	0.445948	0.354468
150209	ENSG00000183773	AIFM3	-0.336638	4.01203	2.79957	1.52211	-0.213174	0.235669	3.83749	4.27535	1.52232	-0.825669	1.75995	3.97681	0.0407672	2.48256	1.28281	-2.09441	-2.54706	-2.69928	0.675587	0.648533	0.41119	0.478088	-0.238183	-0.442662	0.0134673	0.729416	-0.377912	0.0161999	1.10941	-0.599562	1.98712	-0.568826	0.340303	-0.0340679	1.27663	0.20094	-1.00576	0.138915	-0.156824	-0.439209	-0.121695	0.692226	-1.31598	0.69316	-0.213043	0.936571	-2.53825
8553	ENSG00000134107	BHLHE40	0.599784	3.71885	-1.22313	2.54688	1.97186	2.89712	0.979432	-0.862661	3.07167	0.725143	0.95907	1.38075	-0.0486483	0.836296	0.445678	-1.95952	-0.687959	-2.44581	-0.0264327	-0.0215005	-0.059229	-0.252225	-0.697783	-0.0912661	0.332729	-0.638071	-0.0102071	-2.04505	-1.91979	-0.595376	0.90687	-0.373083	-0.490041	-0.439792	-0.111846	-0.38682	0.145002	0.276434	1.54616	-0.744683	1.4031	-0.0186996	1.65655	-0.306387	-0.827871	0.0811653	-0.432266
240	ENSG00000275565	ALOX5	0.388707	1.63667	-0.230003	-0.109401	1.0858	0.737776	2.47665	0.703371	2.64918	0.379588	0.696399	0.200247	0.519049	0.731914	0.398946	0.117008	-0.67947	-0.208902	-1.88313	-0.0969791	1.62206	0.0398274	-0.613866	-0.747898	-1.45753	-0.391514	-1.41624	-4.89492	-3.98832	-0.968322	-1.63144	-0.629051	-0.200681	-0.791941	3.01521	-0.98878	1.29925	3.05993	-0.111714	-0.460328	-0.752808	-0.193247	-0.260478	0.907206	-0.478037	-0.0915369	1.05482
78987	ENSG00000163703	CRELD1	0.243465	2.36245	2.02673	0.138154	1.20179	1.06775	0.458562	0.817657	1.02489	0.632118	-0.29662	-0.105811	0.742643	0.951358	-0.305902	-0.250923	-0.0590788	-0.568415	1.08359	0.352861	0.428961	-0.489034	0.18174	0.019477	0.322444	0.049867	-0.497329	0.128072	0.0314739	-0.281547	-0.499341	0.0507524	-0.521886	-0.975106	-1.42707	-0.598715	-0.195814	0.172205	-0.0431125	-1.05773	0.123337	-0.268379	1.90515	0.020145	0.34604	0.0208918	-0.0989495
112817	ENSG00000241935	HOGA1	0.536256	1.66459	-0.149094	2.30349	-0.909023	0.793959	2.63095	2.2648	0.794566	0.571119	0.83049	0.969013	0.00313551	0.897796	0.608543	-0.113542	-1.55752	-1.51562	3.1049	0.603995	-0.20294	0.211922	-0.499359	-0.262519	0.67388	0.421262	0.472321	1.26972	1.40385	0.052059	0.760961	-0.208167	0.88439	-0.265166	0.660222	-0.161772	-2.01164	-0.57346	-0.274885	-2.16761	-1.2626	0.405562	-0.980773	-0.119279	-0.750637	0.0916259	0.165545
2903	ENSG00000183454	GRIN2A	1.76769	4.41646	-1.06441	2.45035	2.78312	2.20647	3.23651	2.28602	-1.17284	2.07781	1.17047	2.33272	-0.749508	2.86453	1.6591	-1.74067	1.36973	0.974637	0.0845262	1.74721	-1.66926	-0.818195	0.0301434	0.159059	1.052	0.0279212	0.684395	1.02573	1.84653	0.0473577	-1.42013	0.280355	0.0857721	1.29687	-2.24805	1.85939	0.524168	-0.660623	-0.776896	2.58662	-1.7318	0.0128977	0.192872	-1.13921	0.176449	1.45231	-1.00941
489	ENSG00000074370	ATP2A3	0.860498	1.41421	-0.545621	-1.18242	0.447562	2.5537	3.04707	2.30152	1.00742	-0.249239	0.145225	0.113817	0.606365	-0.436334	0.216059	-0.0927712	0.160476	0.873031	-1.63501	-0.652298	1.53065	-0.0276685	-0.837136	-1.42324	-1.47239	-0.742521	-0.134618	-4.50813	-3.91565	-0.507567	-0.156285	-1.26075	-1.51884	-0.616921	1.09227	-0.692806	-2.9299	-2.36785	1.48006	0.0786373	-0.0830453	-0.0173861	-0.377149	0.281126	-0.4798	0.171545	0.782107
4217	ENSG00000197442	MAP3K5	-0.038235	2.92019	0.475379	1.49488	1.09322	1.24668	3.98708	-0.168589	2.33696	-0.466116	0.17747	0.238886	0.370785	0.307903	0.696056	0.554395	0.274776	-0.0875971	-1.80628	-0.38011	-1.2009	1.08163	0.355577	0.786913	0.900715	0.45405	-0.0549788	-0.930699	-0.926341	-0.123918	0.0558684	-0.145365	-0.102942	-0.480071	0.94512	-0.499458	-1.3757	-0.679144	-0.126024	-1.72456	-2.05794	-0.139144	-0.401355	-0.390533	-0.0110015	0.0322878	-0.1031
54981	ENSG00000106733	NMRK1	0.609187	0.99542	1.32515	0.178083	-0.0471341	0.0988566	2.51153	1.09789	0.946933	0.0445576	-0.05537	0.612499	-0.0562491	-0.308014	0.294714	-0.0827349	0.234233	0.0061527	-0.086034	-0.200816	-1.1741	0.882121	0.229196	0.0332424	-0.34365	-0.0880528	-0.0893736	-0.671851	-0.598299	-0.0146776	-0.785526	0.235939	0.207767	0.0375775	-0.31739	0.366244	1.64275	1.6019	0.122919	0.509878	0.24344	0.152806	0.605889	0.503284	0.517413	-0.562335	0.84563
64689	ENSG00000114745	GORASP1	-0.0593521	0.710111	-0.0430727	1.41433	0.174861	0.46256	1.15316	0.88818	-0.0967506	-0.277762	0.453428	0.330452	0.908869	0.366335	0.117162	0.0818841	-0.113556	-0.149166	0.208496	-0.00288741	-1.43509	-0.227881	-0.0512488	0.023196	-0.00238135	0.333016	-0.583082	0.394241	0.81375	-0.026036	0.410304	-0.0497404	-0.54489	-0.289254	-0.682698	-0.158392	-0.20192	0.119991	0.174035	-0.282961	-0.233402	-0.266642	1.11661	-0.196985	-0.188373	-0.373392	-0.497527
9645	ENSG00000133816	MICAL2	1.55077	1.44896	-0.783859	-1.26324	4.59432	4.57688	6.59986	4.34187	0.605651	0.989127	-0.364095	-0.691274	0.53635	-2.18587	0.940769	-0.609515	0.0924109	1.31718	-0.943836	0.0837352	0.592278	-0.653448	-2.02463	-2.18103	-1.90118	0.22961	-0.140336	-2.21569	-1.35292	-0.0291733	0.806881	-0.439668	-0.917634	-0.418713	-1.01924	-0.0493219	-0.147721	0.54972	0.298299	0.430598	-2.33009	1.55193	0.137613	-0.300104	-0.366312	-0.195292	-0.603091
5646	ENSG00000010438	PRSS3	0.132067	0.445626	2.38513	-0.204273	1.94524	3.52318	3.64003	4.20888	0.32735	0.0415603	-0.323398	-0.169085	-0.0738509	-3.46244	-0.177101	-0.497947	0.149789	-0.236815	-3.81669	-2.88597	-0.451174	0.488277	-0.250419	-0.497582	-0.0341459	0.148122	0.191425	0.129369	0.1749	0.960707	0.638906	-0.0152617	0.291342	0.100688	0.155242	-0.18622	0.038863	-0.0420332	-0.58204	-0.158445	-0.232616	0.0985568	-0.883796	-0.35416	-0.181169	0.267559	-0.448946
51673	ENSG00000159713	TPPP3	3.87675	2.27456	1.86809	2.86037	1.65795	1.66219	1.09216	2.73213	3.04026	-0.746711	1.84771	2.96952	1.72343	2.514	4.10079	-0.416547	1.04563	2.50064	0.412298	-0.00502914	-0.267626	2.19988	-0.738815	0.341052	0.835738	-0.581596	2.97155	1.09823	1.18423	0.166242	0.574634	-0.793146	-0.88246	0.0381749	0.124418	-1.51739	-3.80601	-4.20127	0.428292	2.60208	-0.7771	0.299516	-0.338955	0.359328	-0.14276	2.10097	-0.258709
56172	ENSG00000154122	ANKH	0.399081	2.60438	-0.514317	0.325497	1.01523	1.32622	1.32707	-0.719313	2.87644	0.589885	0.324012	0.19556	-0.287528	-2.61766	0.447179	-0.232085	0.0279199	-0.506535	-4.20055	-1.25214	-0.531268	-0.17524	-1.18344	-1.89767	-1.57792	0.0736076	-0.334216	-0.403483	0.0582403	-0.654273	1.40878	-0.0499457	0.225616	-0.198223	-0.993717	-0.0461482	0.0516856	0.27888	0.140065	0.689675	-0.784946	0.542839	-0.0584292	-0.142834	-0.229547	-0.0307505	0.0175692
64850	ENSG00000164089	ETNPPL	0.411948	4.17767	0.993664	3.49085	-0.857955	1.27587	4.50504	6.15001	1.06038	-1.09346	0.540405	2.29151	-0.114661	0.997834	1.40187	1.09428	0.217781	0.00844551	1.4624	0.12911	-0.088888	3.33655	0.122334	0.230222	0.201872	0.737133	2.22623	0.276592	0.162403	0.0222873	2.79997	0.209787	0.202658	0.141029	1.86865	-1.3241	-0.0646304	-0.0609249	-0.886981	0.179042	-0.263214	0.2808	-1.69043	-0.357924	0.381735	0.233724	-0.842818
720	ENSG00000206340	C4A	1.95075	4.55408	0.392163	2.36896	0.981421	2.03632	1.09521	-1.43673	3.84765	0.511437	0.663946	1.00643	-0.29524	1.7843	2.21477	-0.359271	-2.11985	-4.66583	-3.07377	-2.11309	0.496717	-0.100109	-1.38255	0.0722341	0.16689	0.382072	3.70858	-0.626746	-0.235411	0.402985	1.54212	-0.685575	-2.1193	-2.42239	-2.63483	0.228002	-2.34619	-3.55324	2.29084	-0.702031	-0.133042	1.16038	-1.76407	-0.334248	1.21574	0.289211	0.627844
6385	ENSG00000124145	SDC4	0.310051	2.54189	-0.045724	1.8877	-0.198159	-0.884366	2.326	-0.15075	5.83615	0.841782	0.40395	0.77002	0.0727776	0.373915	-0.60108	-0.701786	-0.0202251	-0.210416	-0.787279	0.468401	-0.237627	0.321723	-0.948059	-1.644	0.463457	0.774937	0.595267	-1.55286	-1.21378	0.686543	1.89758	-0.297047	0.0206599	1.33566	0.0568984	-1.43407	1.69148	1.6213	-0.579307	1.06969	-0.324739	0.834295	-2.59419	-0.767701	0.155555	0.523405	-0.353704
210	ENSG00000148218	ALAD	1.03047	1.88681	-0.421641	0.788174	-0.569075	0.222289	0.926066	1.15518	0.33403	0.672458	0.851249	1.12953	0.865089	0.972448	1.10997	-0.0654631	-0.220349	-0.313616	-0.0600555	0.227195	0.483368	0.158873	0.00558006	-0.0269046	0.525154	0.229483	0.399543	-0.616873	-0.589603	0.106512	-0.420777	-0.917973	0.884033	0.163145	0.672063	0.079588	0.854705	0.850303	-0.267598	1.2069	-0.0701969	-0.220527	0.289778	0.110153	-0.211711	0.553465	-0.386797
282809	ENSG00000139323	POC1B	-0.714444	2.14435	1.78249	0.142875	0.687189	-0.346599	1.47924	0.838312	0.276549	0.00660883	-0.142523	-0.085751	0.641764	0.191606	-1.09436	0.0405795	-0.0899303	-0.213803	-0.0999549	-0.139613	-0.242296	0.691523	0.374501	0.393638	0.296646	0.105568	-0.112714	0.168966	0.14924	0.412263	-0.106423	0.31011	-0.065639	-0.630607	0.934529	-0.534327	-0.0455585	-0.359704	-0.152312	0.334433	0.811022	-0.562512	0.265406	-0.0105488	-0.24875	-0.398311	0.317678
2869	ENSG00000198873	GRK5	0.356754	0.807224	0.494607	-0.0941931	0.168182	1.30772	0.192634	0.31949	1.10941	1.13302	0.513648	0.701778	0.232632	0.381334	-0.852058	-1.45586	0.226505	0.533132	-1.03719	0.1129	0.0625482	-0.781367	-0.0482149	-0.348203	-0.686457	0.375862	0.30728	-1.00085	-0.447213	-0.350377	0.219787	-0.196192	-0.308415	-0.128419	-0.0450629	-0.771092	-0.436241	-1.47859	0.012128	-0.0924426	-0.380265	-0.29256	-0.306124	-0.0703149	0.687751	0.590163	-0.399938
26353	ENSG00000152137	HSPB8	0.80766	4.62559	5.70261	3.33598	2.25457	0.891574	2.00667	1.96731	6.55435	0.187839	0.899509	1.19961	0.589388	1.16473	1.43503	0.120226	2.43808	1.71549	0.552999	-2.53538	-0.341157	3.54432	-0.927734	0.423964	1.3481	0.311405	2.7722	0.572615	0.686832	0.470992	0.618809	-1.70997	0.0725839	-0.521705	0.311722	-3.7213	-4.86222	-4.14063	0.388213	0.0041853	0.197063	1.01465	-0.48708	-1.19235	-0.187773	0.234309	0.64949
410	ENSG00000100299	ARSA	0.528678	1.64423	0.0601659	0.0896078	0.0611737	-0.089324	1.04798	0.455812	0.355147	0.931075	0.461058	0.51628	-0.13581	0.42139	0.705459	-0.334174	-0.184902	-0.0648046	-0.335873	-0.0233066	-0.349158	-0.669731	-0.324374	-1.14615	-0.194464	0.078768	-0.385658	-0.971513	-0.306488	-0.612925	-0.286457	-0.61858	-0.325659	0.232082	0.0441939	-0.333081	0.0279589	1.05952	0.65489	-0.195852	-0.00983581	-0.0168964	-0.188272	-0.568912	0.168737	0.0675609	0.438279
260434	ENSG00000169900	PYDC1	0	0.135959	1.76128	0.111913	2.83371	1.7883	2.49376	5.31829	0.0907865	-0.106016	0	0	0	0.120657	0.0907452	-0.193109	0.301845	0.0527355	0.114214	0.114007	0.0278794	0.0123299	0	0.0372969	0.529373	0.121492	0.0675021	0.136506	0.373998	-0.0978364	0	0.0443891	0	0	-0.280422	0	-0.0518463	0.0105791	-1.21035	0.0584057	-1.16618	0	0	-0.353547	0	0.0307091	-0.302237
1610	ENSG00000110887	DAO	-0.0763497	2.67247	-1.16389	1.99038	0	2.61966	5.75531	6.10075	3.17493	0	0.834552	3.25704	-0.0233836	-0.0450889	-0.000159101	-0.108705	-0.101135	-0.0614197	0.0091065	-0.0644689	0.180432	-0.0362995	0.295875	0.188274	2.81015	1.1797	-0.0887082	-0.512611	1.90385	-0.056937	-0.00266926	-0.191057	0.143582	0.204709	1.46284	0	-0.785907	-0.66954	-0.109387	0.142488	0.0808384	-0.0101506	-0.170224	0.107237	0.0272646	0.467862	0.0555022
554235	ENSG00000204653	ASPDH	1.10679	0.961763	1.74726	-0.238442	0.159615	2.79159	2.57824	3.53164	0.575383	1.01652	0.51828	0.325848	-0.0082293	2.77122	-0.194756	-0.574833	0.5534	0.417446	0.036783	-0.154794	0.204955	-0.668058	0	-0.342588	0.387915	0.771546	0.0238372	0.213952	-0.417108	0.230239	0.443416	-0.848726	-0.934387	-1.25612	-0.869264	0.0609709	-1.49361	-1.3752	-1.16452	0.516555	-0.956627	-0.231451	-0.183524	-0.0301762	0.163509	-0.125429	-1.00067
83698	ENSG00000183166	CALN1	-0.822917	3.3837	0.797293	0.805486	2.51705	3.54951	4.38791	4.6326	-0.0608721	-0.21551	0.155904	-0.205274	0.191046	2.36611	-1.65466	-0.502638	0.519026	0.495598	0.0497455	-0.0197108	-1.83331	3.23877	-0.146304	0.750953	0.347182	0.691272	0.506017	0.0442791	-0.543722	-0.0172681	0.517943	-1.95669	-0.0437414	-0.2966	-0.554042	-0.0306768	-0.338397	-0.448579	-0.401006	0.484433	-1.71214	0.0978437	-0.985623	0.653168	0.21579	-0.103178	-1.40707
2051	ENSG00000106123	EPHB6	0.511951	2.47628	2.37807	0.990172	0.137497	0.176253	2.1659	2.44394	-0.246156	-0.434023	0.816119	0.7632	0.0569885	2.59089	0.0609064	-0.805709	-0.0416719	-0.479008	1.72749	0.321852	-0.330581	1.4935	-0.651953	-0.843943	0.664541	0.147488	-0.468934	-0.641458	-1.28891	-0.195874	0.149903	-0.209889	-0.0276011	0.139648	-0.504297	0.246705	-2.29838	-2.22739	-0.778287	0.207964	-1.96402	0.281036	-0.940127	-1.4316	0.157578	1.08426	-0.773976
26471	ENSG00000176046	NUPR1	0.940146	4.98453	0.137292	2.6387	1.68919	3.63714	-0.321173	2.13555	3.50558	1.27413	1.38606	1.73849	0.801987	1.05396	0.574405	-2.1025	-0.755333	-0.603049	-1.28862	0.553953	0.811467	0.0363045	0.0037357	-1.16419	-0.265406	0.17033	2.02508	-1.77008	-2.19519	-0.260845	0.665395	-1.55006	-0.300965	0.306649	-0.363232	-0.43436	-1.19266	1.75512	0.754397	1.98366	0.595672	0.830834	1.71884	-0.040064	0.803702	0.877632	0.189978
721	ENSG00000228454	C4B	1.74216	4.65587	0.770001	2.66803	1.08176	1.77143	0.895949	-1.4274	4.4953	0.517441	0.598578	1.08983	0.202243	1.42201	2.21252	-0.464964	-1.89207	-4.37589	-2.85492	-1.90106	0.514344	0.172629	-1.72994	-0.267244	-0.0196069	0.463395	3.48909	-0.333392	-0.126136	0.141478	1.27907	-0.765264	-1.77017	-1.69627	-2.64359	-0.109808	-2.23087	-3.6149	2.22601	0.500268	-0.448941	0.946738	-1.75448	-0.282237	1.36646	0.794078	0.97209
23710	ENSG00000139112	GABARAPL1	0.133173	3.8793	1.05436	-0.106657	1.44316	0.0115946	1.06461	0.176595	1.65467	0.437448	-0.245627	-0.270977	0.482329	1.64026	-0.28734	0.271115	0.300061	0.699387	-1.28138	-0.499874	-0.489963	0.284193	-1.79482	0.102814	-0.917529	0.224702	0.320627	-1.44276	-1.97788	0.372447	0.668739	-0.398504	-0.197808	0.366544	1.04448	-2.00973	-0.42701	0.110316	-0.21839	-0.050578	0.589113	0.173478	0.466564	-0.306875	-0.350077	-0.0918512	-0.232789
57104	ENSG00000177666	PNPLA2	1.50363	1.97079	-0.205235	0.53203	0.0286147	1.22779	1.04805	0.104812	1.35934	0.168193	-0.172564	-0.555891	0.316572	0.260824	-0.140162	-0.583052	0.17643	0.299933	0.462781	-0.446221	-0.184195	-0.228882	-0.000634991	-1.2312	0.148039	0.0594145	-0.634475	-0.442771	-1.00899	0.0160407	-0.183346	-0.942404	-0.697271	-1.05312	0.672504	-0.199625	0.0544993	-1.00792	-0.102522	-0.711684	-1.26146	-0.364878	-0.176599	-0.411423	-0.738619	-0.47932	0.265251
79836	ENSG00000175556	LONRF3	0.105885	-0.68369	0.245375	0.676376	2.20713	0.363387	2.59237	0.739075	2.17384	0.240074	-0.264329	0.573191	-1.24572	2.07444	0.0639391	-0.342997	-1.09736	-1.25118	-0.646593	0.0223797	-0.139204	-1.00456	-0.399679	-1.79858	-0.796919	0.00916679	-0.680141	-1.88809	-1.51866	0.318099	0.757485	-0.172165	-0.0658313	-0.95246	-0.32647	-0.157151	-1.18451	-1.2168	-0.226308	-2.09418	0.365243	-0.158182	-0.561026	-0.182981	-0.0997408	-0.36017	-0.561526
5920	ENSG00000133321	RARRES3	0.296199	3.65676	1.01198	1.2593	0.87367	0.690279	1.92753	-0.488498	3.84218	0.640154	0.772566	1.03158	-0.091153	0.0461502	0.802334	-0.410174	0.241639	-0.944517	-3.3454	-1.45896	-0.347242	2.30686	-0.820421	0.312464	1.20974	-0.375427	0.940256	-1.68602	-2.93884	0.0737136	-0.564459	-1.06716	0.106778	-0.285794	0.969433	-1.60695	0.617784	0.899705	1.75496	-0.638422	0.178616	0.820395	0.594949	0.536048	1.05789	1.86976	0.918443
629	ENSG00000241534	CFB	0.117935	4.44272	-1.47122	1.30561	2.0591	-0.0884763	0.115652	-0.283065	4.51648	1.62996	0.913488	2.35589	-0.518081	-0.430414	-0.468787	-0.588233	-0.634249	-2.92359	-0.167093	-0.0894322	-0.0288862	-2.28257	-3.19814	-2.78001	0.338482	-0.720783	1.33658	-2.17699	-3.61837	0.355884	-0.692695	-0.0758247	-0.722293	0.829326	-0.0389648	-0.402341	-0.299298	1.30431	2.91198	-4.29641	-0.275062	0.768452	0.226887	-0.0571531	2.30678	0.335891	1.77763
1435	ENSG00000184371	CSF1	0.246749	2.04724	1.87732	1.45008	1.11753	1.5261	0.254663	-0.56535	4.21799	-0.0500986	-0.238409	-0.539081	-0.390024	0.948128	0.159444	-0.479606	-0.555755	-1.33138	-1.42661	-0.239923	-0.371439	-0.275849	-0.505673	-1.35712	0.739236	-0.214876	0.893314	-1.14689	-1.50685	-0.183231	0.00740409	0.384339	-0.529096	0.540549	-0.9292	-2.96423	0.627982	2.0582	0.661488	0.211186	-0.499382	0.476072	-0.0719045	-0.631667	-1.17569	0.180863	0.504104
2196	ENSG00000086570	FAT2	0.348319	0.093399	0.082024	0.214763	-0.11328	5.56728	7.2523	6.09015	0.284142	0.0234284	0.0550077	0.118193	0.00601098	0.0103756	2.49919	-0.016361	0.490858	0.0815828	0.00392273	0.00115929	-1.14506	-0.0838577	-0.0126136	0.00526813	0.265572	1.16951	-0.051169	0.353679	-0.0031885	0.00208096	0.031656	-0.0852017	0.145414	0.0155718	-1.82958	0.0209994	0.0349573	0.0397486	0.0152954	-0.0294296	-1.8345	0.0724213	-0.0166947	0.0189297	0.120453	0.29836	0.0185113
3778	ENSG00000156113	KCNMA1	0.373399	3.04891	0.823538	-0.24539	2.59477	1.05082	1.61747	-1.10413	2.13367	1.56943	-0.164396	-0.442798	-0.112554	1.32376	0.646355	0.950009	-1.29667	-1.19539	-0.110628	0.348497	-0.546942	0.671905	-0.349746	0.625374	0.821493	0.196271	-0.884444	-0.12866	0.340136	0.171975	-1.62155	0.12726	0.266561	-0.117387	-0.615399	-2.40125	-2.55506	0.0662576	-0.619916	1.62303	0.394273	-1.56683	-1.26729	0.403215	-1.02705	-0.614257	-0.233476
259236	ENSG00000181585	TMIE	0.285156	2.26315	2.24153	0.545563	1.65256	0.967232	-0.166345	2.03008	1.83373	0.000169337	1.25348	1.64719	-0.0930065	0.50441	0.264249	-1.69258	-0.0106085	-0.107114	1.93096	0.105405	0.18888	0.69885	0	0.811531	1.5665	0.113284	0.0983552	-1.34357	-1.03533	-0.187245	0.701931	-0.708523	0.183203	0.538395	0.163322	-0.0100868	-1.10084	-1.12041	0.132433	-0.192894	0.56797	0.0259845	1.27841	-0.588139	0.504136	1.23676	-0.537009
3249	ENSG00000105707	HPN	0.233482	0.462261	0.39638	2.99807	-0.557524	0.544665	0.706828	2.01893	-0.475993	0.0825773	0.313495	0.353358	-0.0671419	0.228616	0.336242	-0.16959	-0.802283	-0.533256	0.0619622	0.50512	0.440352	-0.0651285	-0.0579346	-0.388615	0.0937047	0.162712	-0.30876	-0.638944	-0.325061	-0.690428	0.663038	-0.338761	-0.462641	-0.0713295	-0.562113	-0.0538566	-0.0105305	0.362325	-0.0970683	-0.169158	-0.849498	-1.7837	-0.166367	0.174443	-0.119123	0.000115424	-0.503937
79901	ENSG00000071967	CYBRD1	-0.735211	1.48313	-0.192267	1.71322	-0.953801	1.44229	1.89869	-0.229471	1.57761	0.742916	1.17519	1.74874	1.63075	-1.97724	-1.87942	-0.0418549	-0.710349	-0.162271	-1.28594	-0.716232	-1.10103	-1.42193	-1.30725	-1.03323	-0.146322	-0.164574	1.07063	-1.12014	-0.127788	0.905832	1.14915	0.473523	1.50676	1.57214	0.641123	-0.174344	0.134311	-0.603751	0.549463	-0.696624	1.33418	-0.0674774	0.0538438	-0.0107567	-0.448287	0.841324	-0.128889
50853	ENSG00000136059	VILL	0.19243	1.47526	-0.0683085	0.543453	-0.258614	0.493199	0.696361	1.79295	-0.646979	0.0315375	0.427903	0.164999	0.731653	0.000761388	-0.658288	-0.60748	-0.229049	-0.0195662	1.22558	0.280999	0.527472	-0.755684	0.434873	-0.598008	0.0956	0.198527	-0.549258	-1.19028	-0.648305	-0.241664	-0.0572289	-0.117906	-0.25421	-0.171264	0.354308	0.0788753	-0.419072	-0.0439047	0.37567	-0.313619	-0.275941	-0.110847	-0.468256	0.194757	-0.169968	-0.0511464	-0.464627
408	ENSG00000137486	ARRB1	0.492324	0.669644	-0.0294602	0.333235	0.940023	-0.0310632	1.12756	2.36702	1.09092	-0.325535	0.682186	0.612986	0.432352	0.04628	1.49634	-0.0435875	-0.166174	-0.0489133	-1.37714	-1.28528	-0.321683	-0.150332	0.13502	-0.687796	-2.04868	0.210675	-0.598976	-1.06821	-0.832542	-0.384511	0.215594	0.279611	-0.415175	0.851756	-0.504459	-0.549308	-2.02176	-0.819881	-0.0415081	-0.141724	-1.6604	-0.325895	-1.5295	-0.0128425	0.62685	0.743169	-0.646518
8916	ENSG00000138641	HERC3	2.66216	1.26993	1.24176	0.109549	1.14782	-0.80373	1.52912	1.21264	1.07201	0.775132	0.00192662	-0.255186	-0.168841	1.56824	0.986482	1.11844	-0.326089	-0.0930653	1.46291	0.958938	0.142765	-0.474042	-0.228064	0.289117	-0.528229	-0.0808597	-0.787971	-0.377819	-0.831722	-0.165696	0.0683819	-0.520466	-0.594307	-0.385431	0.433737	-0.268367	0.770863	0.900272	-0.127406	-0.126221	0.0141721	0.248666	0.742114	0.0728602	-0.11295	-0.3254	-0.284442
8786	ENSG00000076344	RGS11	0.892359	2.62405	-0.0572774	1.04307	0.790829	1.06787	3.23202	3.25707	-1.08004	0.283134	1.03726	0.898905	0.0708362	2.75556	2.07479	0.13463	-0.0560022	0.657509	-0.39315	0.792897	0.733759	-0.0870794	0.460585	0.185083	0.889646	0.37437	0.557912	-0.763857	-0.32438	-0.236351	-2.09107	-1.3364	-2.75809	-0.703534	-1.9349	0.19441	0.588493	-0.0953768	0.0269457	-1.44686	-0.0723071	-0.767487	-0.656045	-0.463846	-1.69411	-0.662046	0.0418626
80763	ENSG00000134548	SPX	1.12966	1.52306	2.32196	1.32398	0.954881	0.423376	2.55055	4.41197	1.25629	-0.330285	0.192761	1.37687	-0.0901631	0.580273	1.96785	-0.0193621	0.131464	-0.329303	0.0236349	-0.031768	-0.329196	1.68494	0.194047	1.33754	0.183253	0.0622078	1.18714	0.276592	0.190199	-0.346087	3.04882	-1.47054	0.0213735	-0.268253	3.51975	-0.10636	-1.46532	-0.320425	-0.134772	-0.211807	-0.10638	0.073218	-1.12575	0.844354	0.296471	0.444008	-1.11198
773	ENSG00000141837	CACNA1A	2.31325	4.04745	-0.744375	0.719585	1.77615	5.01858	6.78965	2.21267	-1.78269	1.18126	0.142702	-0.266991	0.0810428	3.7759	1.24793	1.34752	0.414272	0.395801	-0.683224	-0.391023	-0.672404	0.816131	0.279443	0.368971	0.37566	0.329017	0.87923	0.406289	1.12974	0.202066	0.16593	0.0307073	0.275445	-2.20266	-2.63058	-1.2461	-1.86883	-2.17302	-0.47364	-0.878421	0.0848506	-0.698079	-0.787574	-1.04101	-0.338413	-1.09729	-0.365481
340348	ENSG00000158457	TSPAN33	0.929328	1.90339	1.9057	1.22612	-1.30307	1.05196	2.12287	0.828675	1.77309	-0.183454	0.882205	1.6316	0.243089	0.887102	0.301179	-0.0487611	0.188434	-0.0766939	1.47362	-0.128175	-1.35632	0.32485	-0.459	0.853916	0.899594	0.161956	0.298909	0.819837	1.10037	-1.55538	0.304564	-0.992143	0.247562	0.388557	1.15877	0.132801	-1.91017	-0.761939	0.30115	-1.22851	-0.246919	0.0168796	0.171731	-0.230911	-0.787966	0.449695	0.360122
283985	ENSG00000172782	FADS6	0	0.439767	0.133806	0.126806	0.517837	1.53551	2.13389	2.50648	-0.129712	-0.209997	0.0550077	0	0	0.530794	0	0	0.127956	0.185962	0	0	0.0453321	0.429436	0	-0.0320288	0.0755173	0.0786033	0.0958198	0.119653	0.00669025	0.266916	0	0.0923704	0	-0.0801523	-1.42054	-0.340245	0	0.0391809	-0.493274	-0.09705	0.0173441	0.00872963	-0.154358	-0.181763	0	0.385746	-0.438582
389493	ENSG00000185290	NUPR2	0	0	1.26699	0	0.55267	0.673253	1.54095	2.35876	-0.285592	-0.223754	0	0	0	0.251744	0	-0.137477	0	0	-0.0516871	-0.0516871	0.0278794	0.0611921	-0.145027	-0.0320288	0	0.278896	0.0354353	0.936542	-0.12392	0	0	-0.0827809	0	0.0637622	-0.326139	-0.0942287	-0.0226767	-0.0226767	-0.403576	-0.162487	-0.39351	0	-0.108599	-0.0450731	-0.0972506	0.0741185	-0.234365
3931	ENSG00000213398	LCAT	1.955	1.80314	0.606827	1.61821	0.644012	2.08953	4.21448	1.8689	0.47942	-0.290342	0.926963	1.31868	1.69257	-0.183562	0.335435	-0.232897	0.272643	1.05845	0.174926	0.220238	0.0337221	0.239736	-0.0328123	-0.482503	0.391015	1.6129	-1.01121	0.0830857	1.3986	0.0110045	0.361162	0.0150125	-0.366393	-0.0987039	0.650565	0.366756	0.326021	-0.375269	0.408323	1.7679	-1.99387	0.0928974	-0.348414	-1.20011	-1.07029	0.559932	0.515968
57863	ENSG00000162706	CADM3	1.76831	4.5961	3.60743	0.666653	3.75044	-0.239694	2.50662	0.197268	2.29425	0.37658	0.38922	0.914328	0.365118	5.28297	2.82779	-0.206324	2.00861	1.44806	-0.188502	-0.52452	0.212145	4.10902	-1.51067	1.16738	1.74171	0.548829	2.19095	0.309146	0.0973634	1.27194	-1.85255	0.660907	0.0940179	1.23053	-1.40608	-2.23288	-1.28341	-0.890966	-0.569831	-3.07034	-3.35242	-0.0365876	-0.982708	-1.03731	0.33766	0.9701	-0.560137
599	ENSG00000129473	BCL2L2	0.502032	2.75357	0.609729	0.422872	0.378826	0.309435	1.60938	0.129565	0.701873	1.9565	0.775802	0.961841	0.475618	1.66847	-0.115539	-0.100641	-0.0123923	-0.0108556	0.175162	0.586377	0.270724	0.435034	0.060022	1.16454	0.200683	0.40781	-0.237961	-1.93301	-1.61921	-0.202935	0.142483	-1.08089	-0.527913	0.234551	0.088622	0.0455295	1.32877	1.04895	-0.733493	-0.815278	-0.228945	0.192745	0.222991	-0.107363	-0.28301	0.616429	-0.711578
9244	ENSG00000006016	CRLF1	-0.567266	1.84361	3.23844	4.47538	2.84276	-0.123654	-0.0830461	2.95606	0.700868	0.413073	1.33093	3.55494	4.12164	-0.0894384	0.117167	-0.883906	-0.527763	-0.00993754	-0.879654	-0.545201	0.111769	1.93389	-0.143784	-1.4911	2.71664	-0.0940174	0.860279	0.929546	3.59887	-0.962598	3.12589	0.154386	-1.04166	-0.718466	-0.492012	-0.983197	-2.93736	1.18597	-1.44839	1.21501	-0.671639	-0.597244	0.269125	-0.26129	-3.77127	-0.106122	-0.19639
10974	ENSG00000148671	ADIRF	0.98536	4.94889	4.07478	3.13729	-0.165167	1.43234	1.41419	4.84891	3.22296	-2.0868	2.39464	2.12022	-1.16726	1.01807	2.40293	-0.968941	-1.02359	0.0565941	-1.62562	0.504482	0.292077	-0.0316992	-1.37321	-0.4073	-0.173596	-1.08939	2.09472	0.176593	-0.742414	0.721478	3.22047	-1.0315	0.937156	0.06473	-0.0361976	-1.81856	-3.55207	-4.01766	0.502578	3.42919	-0.431605	0.704451	-3.19307	0.365856	-1.72492	1.02377	0.266649
219539	ENSG00000166793	YPEL4	0.686441	2.26393	1.66145	0.443257	1.72271	3.33826	0.944031	1.36749	0.00218059	1.64946	0.593959	0.252511	0.228095	2.86979	0.00661236	-0.119315	0.181943	0.303909	-0.19918	0.29891	0.469754	0.0680219	0.193823	-0.395774	0.0381426	0.280262	-0.0258263	0.394861	-0.231419	0.241878	0.0622364	-0.770153	-0.399679	-2.45753	-0.988392	-0.64918	0.169762	-0.890787	-1.26945	0.996376	-0.228462	-0.00816626	-0.0040035	-1.22038	-0.664192	-0.555027	-0.605422
3775	ENSG00000135750	KCNK1	1.14215	0.190256	0.459765	-0.0460711	2.56577	3.87732	6.08478	2.79599	0.130106	-0.28352	-0.126344	-0.589451	-0.056531	1.2245	2.25879	0.39715	0.530983	0.247768	-1.26245	-0.940701	0.874865	0.118994	-1.31537	0.472531	-0.0566655	0.297162	0.213758	-0.769697	-2.23941	0.766478	0.283017	-0.109572	0.11679	0.45006	-2.23332	-0.182312	-1.14066	-1.03659	-1.02009	-0.507527	-1.41566	0.118566	0.468116	0.293783	0.686307	-0.175817	-0.0305909
57732	ENSG00000159733	ZFYVE28	0.109115	2.17798	-0.635988	1.20604	1.38947	1.79771	3.83055	2.72938	2.08895	1.1051	0.972468	0.49386	0.601537	2.18229	0.24392	0.768542	-0.347908	-0.0258449	0.271329	0.469775	0.952292	-0.0516236	-0.541755	-0.803761	0.0838022	0.225552	-0.806627	-0.722943	-1.04153	0.218667	-0.244322	-0.364204	-0.510946	-1.19286	-2.38839	-0.91313	0.866785	0.770673	-0.0596735	-1.09848	0.0285846	-0.0428816	0.776763	-0.593514	-0.456525	-0.28362	-0.147583
55207	ENSG00000134108	ARL8B	0.0402794	0.91715	1.01742	0.228151	0.586108	-0.738087	1.27228	0.0582337	1.7497	0.422163	0.339479	0.196453	-0.0887744	0.580797	-0.316671	-0.910457	-0.364768	-0.812948	-0.439036	-0.162554	-0.362863	-0.114267	0.0484569	-0.585306	0.0818666	0.197704	-0.241515	-0.834511	-1.34588	-0.269001	-0.452937	-0.375303	-0.116936	0.357473	0.038462	1.1913	0.333196	0.796305	-0.0477321	-0.24049	0.0198064	0.23659	0.799461	-0.376667	0.182833	0.348264	0.127255
23368	ENSG00000088808	PPP1R13B	-0.0644929	1.3424	0.243878	0.330145	1.4337	1.16755	2.15407	2.67211	-0.967125	0.78181	0.151091	0.152194	0.154014	1.03702	0.164556	-0.569652	0.356964	0.456061	-0.446866	-0.283063	0.256438	-0.0398822	0.546164	-0.937451	-0.291778	0.205809	-0.104866	0.46931	0.82633	0.103322	0.525517	-0.418478	-0.73991	-0.910792	-0.865781	-0.210976	-0.283599	-0.961364	-0.734462	0.510649	-0.254096	-1.18966	-0.612937	-0.524091	0.00616226	-0.33149	-0.841179
64506	ENSG00000214575	CPEB1	-0.914214	0.803655	0.179089	1.25154	1.95017	-0.0463575	2.11678	2.21387	2.62254	0.756794	0.520013	0.774743	0.328846	2.73165	-0.570047	-0.33142	-0.424319	-0.549283	1.54044	0.84002	0.351463	-0.156474	0.411258	-0.287724	1.35442	0.351449	1.12138	-0.564102	-0.609607	0.372516	-0.754753	-0.509458	0.530916	0.354702	-0.749435	-0.500107	0.563508	0.53927	0.0109554	0.461467	1.1048	0.398388	0.143264	0.370944	-0.723723	0.624285	0.0268417
25790	ENSG00000213085	CFAP45	0.198526	1.18339	-0.106317	2.5885	0.129987	0.0481122	1.84776	3.60224	-0.386216	0.110444	1.84454	2.16997	-0.0940754	0.513594	0.104354	-0.0316233	-0.0651042	0.046391	0.361776	0.150962	0.208821	0.0300107	-0.196033	0.29649	0.596457	-0.0888875	-0.178123	0.871474	1.11189	-0.348572	0.125008	-0.381655	-0.350032	-1.23562	0.836181	-0.256748	-2.24426	-2.4813	0.0638987	3.74527	-0.342161	-0.0624392	-0.148705	-0.149316	-0.278737	0.98885	0.184406
53342	ENSG00000172458	IL17D	1.34967	3.28505	2.22137	1.81642	-1.36809	0.502207	2.04717	1.61881	1.46961	-0.851533	0.86255	1.38745	-0.0085382	1.31101	1.77348	-1.05511	-0.277839	1.05356	-0.696137	-1.06146	-0.0124173	0.916974	-0.894859	0.465053	1.87769	0.380226	1.46203	0.209168	1.64046	-0.240529	1.38834	-0.50768	1.26367	0.88221	1.55457	-0.359545	-3.06533	-3.30519	-0.864764	-1.28508	0.679538	0.739181	-0.584418	-1.14857	-0.459741	0.242583	-0.565381
79917	ENSG00000269313	MAGIX	0.43195	1.10424	0.710493	0.393848	0.155324	-0.432525	1.8005	1.9974	0.511462	0.178741	0.0921987	0.0919972	-0.0149688	0.0493059	1.25519	-0.475735	-0.396673	-0.266107	0.017647	-0.278223	-0.215155	-0.70152	-0.2112	-1.03031	0.224881	0.255022	-0.491433	0.541483	1.07565	-0.492641	0.236818	-0.601552	0.235658	-0.0228696	-1.17075	-0.538804	0.0892183	0.279381	0.299391	-0.259061	-0.729431	-0.323198	0.305099	0.0531083	0.0242188	0.236789	-0.0386941
8646	ENSG00000090539	CHRD	0.388573	1.35693	-0.269988	-0.194518	2.17644	2.00404	3.22089	3.3445	1.87558	-0.392608	0.693448	0.438465	0.152456	-0.197844	-0.130508	0.0884164	-0.860998	-1.66307	1.57541	-0.0838119	-0.551658	0.769455	-0.835713	-1.40204	0.213681	0.362276	0.598192	-0.400552	0.141048	-0.235159	0.14159	-0.106893	-0.363505	-0.769733	1.47013	0.280442	-1.02378	-1.52257	0.26857	0.623528	-0.532574	0.310892	-0.648197	-1.08579	-1.30864	-0.326276	0.303975
55466	ENSG00000140403	DNAJA4	1.05657	4.08659	4.6372	0.877191	4.07899	1.63037	1.54742	-0.18349	3.60135	0.377343	0.355922	1.27881	-0.223478	2.80937	1.22621	0.299031	-0.110842	0.304462	-0.918173	0.581607	0.449966	-0.764293	-0.0853693	1.20099	-0.135837	0.186294	0.00102905	0.244361	-0.343855	-0.0109782	-2.4218	-0.984164	-0.613049	-1.76363	0.26046	-0.21321	-0.496675	-0.197536	-0.246643	1.21674	-0.288558	0.373926	3.82622	0.748995	1.04721	0.0891867	-0.662694
10998	ENSG00000083807	SLC27A5	1.18399	0.783832	1.82264	1.27191	-0.293846	-0.293007	-0.337493	2.53308	0.717467	-0.543081	0.397531	0.355623	0.152618	0.271841	0.939586	-0.791259	-0.31958	-0.477497	1.07223	0.420665	0.0954512	-0.752705	0.837776	-0.939045	0.998798	0.0385009	0.0425259	0.0488852	0.470245	-0.426325	0.71861	-0.728348	-0.101624	-0.377598	0.272223	0.343319	-0.597701	0.399155	-0.200968	0.263075	-0.167672	-0.300938	-0.390591	-0.583933	-0.322761	0.0375554	-0.334577
1191	ENSG00000120885	CLU	2.06249	4.22321	5.97214	3.15602	0.26603	3.3468	3.11795	-2.3315	2.13633	-0.650623	1.68879	2.06816	0.0445489	5.84082	3.5643	-0.815829	-0.107333	0.576643	0.33305	-0.926125	0.872381	0.278923	-5.17229	0.340556	1.5402	1.57928	5.88109	-2.73604	-1.69995	0.942644	-0.113979	0.557667	0.13658	-0.911086	-0.956246	-1.33735	-0.37616	-1.97508	-0.264311	-2.98012	-3.32102	-0.217178	0.475491	0.406442	-1.90345	2.26845	-0.46224
113675	ENSG00000139410	SDSL	1.02203	2.51553	1.36541	0.0383622	0.0447799	0.806946	0.35497	-0.476045	3.70565	-0.741548	0.649999	0.686326	0.0305299	0.163841	1.07665	-1.69979	0.274101	-0.1055	0.534893	0.563848	-0.7016	-0.419471	0.118964	-0.550475	-0.124347	0.0754854	-0.708282	-0.770266	-1.2022	-0.756332	0.0158124	-1.3059	0.147989	-0.827558	-0.431958	-0.399886	-2.19599	-0.102256	0.658701	-1.69032	-0.039783	-0.0283102	0.388774	-0.295942	1.10207	0.867429	0.459619
80723	ENSG00000168917	SLC35G2	0.572503	-0.602247	0.548942	0.323129	1.34742	0.435592	0.809997	1.53293	1.38492	-0.44832	0.56923	1.43605	0.635463	-0.220812	0.41396	-0.773236	0.419721	-0.479244	-1.36584	-0.217519	0.19046	0.596814	0.119277	0.54053	0.602199	0.0817058	0.521963	-0.38334	0.679472	0.442349	0.0334031	0.699314	-0.314923	-0.240751	-1.42451	-0.0204655	-0.186141	0.0555243	-0.392868	-0.89801	0.108836	-0.581344	0.675361	-0.248887	-0.593149	0.00818522	0.12118
10840	ENSG00000144908	ALDH1L1	-0.72417	1.07481	-0.381033	5.4177	0.461288	3.15699	2.73039	1.73851	2.77389	0.657826	-0.873445	-0.023587	1.18724	4.36875	-1.25129	0.0493208	0.958854	0.260282	0.510781	0.896755	-0.33727	2.00633	0.430448	-1.06828	1.72544	0.380484	2.62843	-0.828749	0.444439	1.01906	-0.547671	-0.523478	-0.279732	-2.30545	-0.621158	-3.09481	-1.36269	-2.44147	-1.6331	-2.04182	-1.56469	0.18468	-2.4727	-0.0960012	0.0183361	-1.91848	-0.485634
55890	ENSG00000170412	GPRC5C	0.239661	0.345212	0.997154	-0.269977	-1.14288	4.00329	4.27	4.22025	1.26175	0.191773	0.58402	0.370163	-0.404779	0.266091	1.31688	-0.850928	0.536197	0.568116	-2.23857	-1.1338	0.000326067	-1.74849	-1.23954	-1.33449	-0.170615	-0.602392	0.305809	0.247972	0.82942	0.123687	0.388529	-0.332463	0.0488563	0.502843	-2.37506	0.213965	-4.51045	-3.89617	0.155355	-0.0129141	-1.11604	0.585042	-2.03614	-0.172155	0.678512	0.564366	-0.839035
84329	ENSG00000122986	HVCN1	-0.106192	3.10459	1.77508	1.423	-1.91574	-0.95943	1.28215	1.61188	1.48463	-0.381905	0.807825	1.54471	0.230259	-2.19415	-1.02952	-0.675189	0.251403	-0.164686	-0.0881305	-1.02143	-0.423699	-0.403317	-0.148265	0.27362	-0.255876	0.0594141	0.321815	-0.6557	-0.149701	-1.00603	1.15892	-0.459055	0.519103	0.896959	0.0771376	-0.221168	-0.77084	0.162402	-0.727076	0.362838	-0.563132	-0.237543	-0.416554	-0.220657	-0.452147	0.624118	-0.352499
7111	ENSG00000136842	TMOD1	0.386205	3.71838	1.35159	-0.742527	0.577039	2.48813	4.45344	-1.27031	3.02174	0.634199	0.186991	0.495499	0.29656	2.19437	0.460949	-0.233931	0.0221119	0.559738	-0.74973	-0.839552	0.358212	-1.03606	-1.83634	0.150683	1.04436	0.217423	0.644917	-0.978412	-0.107925	1.06695	-1.81776	0.262305	-0.497745	0.499423	-0.937062	-0.178637	-0.340326	-0.977801	-0.817582	2.7048	-1.31447	-1.39653	-0.460931	-0.519012	-0.0721484	-0.488728	0.36122
23492	ENSG00000100307	CBX7	0.619854	2.29203	0.474363	1.3695	-0.0180557	0.579054	3.47105	0.296666	1.34038	1.0859	0.602415	0.599831	1.31274	1.76282	0.5931	0.694726	-0.402469	-0.0311797	-0.198922	-0.0862497	0.561907	0.285841	0.227525	-0.586393	-0.347286	0.193455	0.394646	-0.612905	-0.295804	0.246497	0.290688	-0.572112	-0.822532	-0.170594	-0.281757	-0.283449	1.73315	0.615263	-0.885987	1.06171	0.177302	0.0980108	-0.361764	-0.16592	-1.11211	-0.411325	-0.545454
79442	ENSG00000163827	LRRC2	-0.414915	0.291527	0.329385	0.536268	1.14127	-0.614223	0.625331	0.724824	1.94802	0.206399	1.40702	1.83332	0.364697	0.27939	-0.265791	-0.884556	0.0797827	-0.107114	-0.03975	0.0403382	0.164922	1.11822	-0.239879	0.706581	1.7132	0.148216	0.00684934	-0.247599	-1.51792	0.0399316	0.0148283	-0.0254702	0.280377	1.53313	0.0921806	0.442838	-1.05108	0.0615058	-1.11814	0.749194	-0.116969	-0.128298	0.301743	-1.31879	-0.801673	0.847012	-0.13178
9413	ENSG00000135063	FAM189A2	0.0194829	3.23042	1.95575	2.83268	-0.413156	1.47203	1.02416	2.39518	-0.448438	-0.213969	1.49596	2.22413	0.385751	1.24053	0.814656	0.208338	1.23355	1.5641	0.845052	0.636685	0.0675149	1.92259	-0.134064	0.470153	1.85436	0.157052	1.01077	-0.176589	0.819888	0.551684	0.718121	-0.0513813	-0.169714	-0.285838	-0.974285	0.0250047	-0.528527	-0.209401	0.185189	1.00947	-0.218846	0.00610492	-0.362286	-0.460452	0.685954	0.493208	-0.310909
6277	ENSG00000197956	S100A6	2.04876	3.40808	0.509124	0.851145	2.11925	4.02316	2.66564	-0.466278	1.75828	0.090064	0.343295	0.65181	0.363675	0.238516	1.8467	-0.774401	-0.947083	-1.4651	0.0274255	0.092378	0.134745	1.86995	-0.678231	-0.316307	-0.0107742	0.231607	-1.1169	-1.39348	-1.80705	-0.500967	0.0885712	-0.503187	-0.38557	-0.0420869	2.90618	-1.79127	1.6667	1.55107	0.0349316	-0.270017	0.172453	0.194941	-0.288599	0.911108	-0.964033	1.39852	0.795451
7125	ENSG00000101470	TNNC2	0.321011	0.384127	0.296345	0.487208	0.485184	0.176241	0.390989	0.382704	0.0926953	0.00108901	0.118516	0.0913253	-0.13693	-0.354311	-0.136724	-0.14526	-0.448332	-0.0810424	-0.0913093	-0.127235	-0.0695255	-0.210883	-0.365639	-0.132514	0.207531	0.0769816	-0.211886	0.224438	0.138045	-0.348268	0.456187	-0.769519	0.0802291	-0.196964	0.00285117	0.00783584	-0.35126	-0.427982	0.0853892	0.00387908	-0.284017	-0.206359	0.43922	-0.284707	-0.0367208	0.0486464	-0.0389201
222166	ENSG00000180354	MTURN	0.751342	4.8011	2.70931	1.93551	-0.526588	1.55982	1.81271	1.78702	3.43419	-0.516879	1.78448	3.2911	0.984364	3.82247	1.62501	0.499869	-0.259104	-0.150382	1.97955	0.795741	0.337089	1.62382	-0.47965	2.11269	1.07935	0.150536	1.46762	0.431216	1.61133	0.412549	-0.457031	-1.25126	0.083966	0.760269	2.83879	-0.949852	1.2322	-0.594097	-1.10394	0.00462213	-0.365068	-0.23044	-0.578348	0.503871	-0.913265	1.58375	-0.759851
84926	ENSG00000167778	SPRYD3	0.438891	1.24252	0.853093	0.548175	1.34902	-0.022587	1.74053	-0.569168	2.51843	0.385525	0.0155149	0.0455356	0.304621	1.76108	0.421393	-0.65411	0.0569644	0.392465	0.392197	0.793956	0.14667	0.0248105	0.134497	-0.233545	0.365516	0.759483	0.251928	-0.178055	-0.631561	0.131594	1.06051	-0.216886	0.26951	0.161539	-0.2333	-0.845685	0.619352	0.383229	-0.533413	0.637373	-0.723182	0.133748	-0.389249	-0.00261912	-0.105031	0.455414	-0.668219
57731	ENSG00000160460	SPTBN4	1.26024	2.39912	0.406037	0.732415	1.74623	1.17481	2.29949	1.90654	0.681914	0.794463	0.0700036	-0.0475487	-0.109637	3.63668	1.55945	-0.406496	-0.440738	0.145176	0.820564	0.246291	-0.440798	0.203966	0.110225	0.817193	0.501578	0.413121	0.549153	-0.953107	-0.0188149	0.41263	0.824288	-0.41873	-0.738248	-2.24568	-1.73995	0.46523	-1.78204	-2.25407	-1.17324	-0.639027	0.0719246	0.044274	-1.09023	-0.796966	-0.201338	-0.0312585	-0.841636
163183	ENSG00000181392	SYNE4	0.270869	0.595721	0.70174	0.0775214	0.23752	1.05947	2.33814	2.72389	-0.000285867	-0.0371061	0.0671042	-0.019991	0.0601666	0.0740134	0.051351	-0.139954	-0.22953	-0.148055	0.0816489	-0.0156072	0.12518	-0.0334067	0.1957	-0.126959	0.0351053	0.227684	-0.0452758	-0.240567	-0.186533	-0.2888	-0.25026	-0.0758304	-0.115152	-0.445509	-1.6398	0.0264724	0.0394803	0.0167989	0.00216076	-0.351945	0.229035	-0.0407268	0.203019	-0.1616	-0.418026	-0.0199041	-0.0618562
275	ENSG00000145020	AMT	-0.4368	1.39107	0.527375	1.49055	-0.616632	0.102042	1.78962	0.522198	-0.135541	0.387885	0.322857	0.154003	-0.17289	0.519045	-0.640039	0.270232	-0.983692	-0.656687	-0.378111	0.149243	-0.18905	-0.874272	-0.358577	-0.786383	-0.101088	-1.08854	-0.664063	0.243233	-0.319819	-0.474816	0.46322	-0.956858	-0.106811	-0.604778	-0.322949	-0.13914	-1.89642	-1.3415	0.165771	0.384826	-0.117097	-0.338436	-0.723057	-0.415276	-0.499204	0.0293959	-0.889177
9531	ENSG00000151929	BAG3	0.380796	4.61585	4.5293	1.65972	3.87101	4.41418	-1.34276	-2.31721	3.07537	0.679065	0.315437	0.4939	-0.326311	0.420777	0.571909	-1.33354	0.19107	0.552087	-0.793096	0.0600998	-0.390041	0.272205	-0.413972	-0.0187774	0.812075	0.307251	0.621348	-1.17176	-0.931303	-0.100783	-0.964122	0.0300374	0.591697	-0.164227	-1.06412	-1.15543	-1.34766	-1.06891	-0.058312	-0.971093	1.79712	0.0846955	3.09371	-0.119997	0.248812	-0.289208	0.405893
9766	ENSG00000100647	SUSD6	0.51305	1.02091	-0.236495	-0.231516	0.481821	0.753391	2.8517	-0.429359	1.01486	0.389806	0.580655	0.173858	0.19685	-0.992848	0.659349	0.123573	0.264537	0.146974	-1.64899	-0.325708	-0.507562	0.136382	-1.32042	-1.01465	-0.497426	-0.184072	-0.237474	-1.12408	-1.30492	0.282069	-0.0818937	0.827937	-0.285186	0.542018	0.557184	0.769102	-0.631319	0.629775	0.368919	-0.0267099	-0.285572	0.14498	-0.828762	0.106077	0.134118	-0.142929	0.554925
1410	ENSG00000109846	CRYAB	-0.170216	8.25008	5.10241	0.847869	1.66068	4.2885	3.47653	1.99658	6.52646	0.107408	0.0960909	-0.330703	-0.989125	0.967984	0.210755	0.522727	2.16536	0.34737	-1.30381	-1.17113	-1.24031	3.70911	-0.516852	2.34306	1.62671	1.32568	4.46051	-2.99406	-2.98816	0.427996	-0.733677	-0.906804	0.953583	-1.14364	-0.874718	-0.660144	0.801343	0.0146751	-1.6476	4.73498	-1.74114	-0.0214143	0.489441	-1.60252	0.153914	-0.0244373	0.262155
10894	ENSG00000133800	LYVE1	0.472402	1.61067	3.08506	0.564516	-0.060088	0.845839	0.903082	0.960734	3.85948	1.53358	-0.107488	0.764122	-0.279989	0.743341	-2.60577	-0.21228	-1.66537	-3.48833	-2.41591	-0.816934	-1.02627	-0.33072	0.186523	-1.84672	-2.35152	0.0362725	-1.27304	-1.27704	-0.595933	-0.659666	1.1913	0.0425028	1.21703	0.275357	1.03923	-0.123805	-3.51789	-3.77676	0.261443	0.651297	0.945983	1.40946	0.127267	-3.22708	2.33991	-0.644996	1.03346
10768	ENSG00000168710	AHCYL1	0.433846	3.28504	-0.720474	2.53544	-0.442412	1.03631	2.32577	0.909025	2.07733	-0.376477	-0.288195	-0.123877	1.3018	2.05182	0.634037	-0.00384755	-0.503009	-0.791277	-0.129035	-0.0483499	0.0293358	1.79135	-0.202625	0.385054	0.118227	0.206709	0.782175	-0.257852	0.307457	-0.00499261	0.415422	0.0545527	0.362266	0.0219224	0.561623	-0.729764	0.159112	-0.353695	-0.686631	-0.364491	0.406401	-0.0591112	-0.51917	-0.262521	-0.193856	-1.228	-1.17099
80221	ENSG00000167107	ACSF2	-0.309071	3.04764	0.180881	0.979747	-0.0896892	1.33735	2.03618	2.40405	0.561562	0.324756	1.14742	0.65841	0.913243	0.76948	-1.23782	0.46626	-1.53041	-0.695299	0.133999	0.59319	-0.284248	-2.5122	0.0767422	0.822344	-0.185371	0.395144	-0.854791	-0.294779	-0.0823855	-0.113865	-0.592278	-0.710332	-1.272	-0.670516	-0.464229	-0.35468	-0.943197	-0.447611	-0.107612	-0.850566	0.322161	0.0448117	1.02599	-0.0804451	-0.924879	-0.272784	-0.0329266
10870	ENSG00000126264	HCST	0.0428687	1.10051	2.67242	0.330486	-0.667544	1.09711	0.35291	-0.488923	2.15156	-0.294816	0.25263	0.132563	0.858099	-0.317312	-1.21237	-1.28148	0.066036	-1.13888	-2.19116	-0.598299	-0.470248	-0.0813865	0.189539	-1.18405	-1.37613	-0.246833	-0.316254	-1.27369	-1.08334	-0.974996	-0.262725	-0.272734	0.494766	0.332834	2.23973	-1.07444	0.160171	1.67899	0.54508	-0.0648132	0.61338	-0.0440196	-1.03397	0.19154	-1.29542	0.674166	1.32229
5224	ENSG00000164708	PGAM2	1.74978	5.19705	3.14989	2.75766	0.0513136	2.36956	2.03435	4.08998	6.73583	-1.03421	0.265725	-0.325731	-0.577273	3.56288	-1.19059	-0.386008	0.344567	0.22038	-0.0312308	1.63009	2.58168	-0.165637	0.333399	-0.117599	1.02863	0.280615	0.973931	1.85948	1.33978	0.0611093	1.31757	-1.32039	0.0590951	-1.66213	-0.819942	-0.416286	-2.92528	-2.83923	0.444241	1.169	-1.6281	0.0316554	-0.247394	-0.262466	-0.419952	3.3311	-0.0367048
4189	ENSG00000128590	DNAJB9	0.854938	1.60754	1.14274	0.596404	1.14278	-1.50789	0.213128	0.541976	2.44261	0.674898	0.383978	0.647244	0.0588538	0.427941	0.199904	-1.40438	0.0618776	-0.329405	0.298413	0.607609	-0.35151	-0.0184768	-0.697627	-0.0712644	0.883173	0.120511	0.882325	-1.81892	-1.60678	-0.101204	1.47386	0.178223	0.236585	1.02869	-0.926656	-0.614946	0.219426	0.684959	0.524787	0.348674	0.409415	0.0343651	0.161697	-0.388963	-0.00919427	0.295048	-0.339513
2709	ENSG00000189280	GJB5	0.233253	0.0505332	2.02636	-0.0267598	0.169964	0.00500453	0.263734	0.0577452	0.00705805	0	0.0550077	1.50239	-0.00512075	0.0383489	0.157843	0	0	0	0.093399	0	-0.0627195	0.5019	0	0.0230965	-0.00836435	0.00673995	0.0467841	-0.0795979	-0.116998	0.0372773	0	-0.101425	-0.0858707	-0.0336883	0.0462206	0	0	0	-0.92506	-0.0425364	0.036346	0.0268108	-0.0102593	0.0298689	-0.0418757	-0.0071532	0.105619
1528	ENSG00000166347	CYB5A	0.855854	1.61186	1.16565	0.399731	0.245529	0.455948	1.14225	2.23024	1.1444	0.235872	0.819373	0.743382	-0.179736	-0.823161	0.972792	-0.949549	-0.216071	-0.524359	-0.687705	-0.222558	-0.633845	-1.14062	-0.144064	-0.379989	0.121963	-0.141103	0.842329	0.242677	-0.477599	0.648129	0.351276	-0.604209	-0.12001	0.782479	-0.453419	-0.349229	2.08317	1.62757	0.23615	1.20717	-0.19612	-0.0328	-0.120292	0.380273	0.536902	0.50255	0.388587
4634	ENSG00000160808	MYL3	-0.50767	3.22344	-0.30713	1.06454	-0.446524	0.680981	1.63451	4.36725	2.81154	0.0935453	1.08841	2.09575	-0.37843	2.79769	-0.515961	-1.64276	-1.55999	-1.75354	2.49437	1.19795	0.103505	0.555309	0.309287	0.260914	0.697822	-0.1125	0.483861	-1.52627	-0.282645	0.642013	3.07337	-1.5782	0.160208	-0.353277	0.528184	-0.121105	-0.964592	-0.965136	1.05852	-3.68707	0.32042	-0.165209	-1.06605	-0.137178	-0.221791	0.902491	-0.373828
79038	ENSG00000100711	ZFYVE21	0.0303707	0.53596	0.825918	1.16282	-0.203995	0.938547	1.32931	0.991153	0.80613	0.677577	0.524253	0.648643	0.170124	0.645403	0.269037	0.0968044	-0.266146	0.190539	0.275561	-0.0152525	0.0867774	0.0506165	-0.0411244	-0.275668	0.622735	0.111462	0.333226	0.821009	1.0122	0.320202	0.439253	-0.0371253	0.0337717	-0.034764	-1.17141	0.229809	1.27711	0.293045	-0.653158	-0.385907	0.603166	0.566978	-0.568964	-0.286462	-0.517892	0.0667065	-0.420301
401647	ENSG00000155265	GOLGA7B	0.392144	1.81207	3.09988	0.836129	1.42156	1.35544	1.4576	2.1662	1.05723	0.113747	0.928763	1.88181	1.64603	2.14665	1.30514	-0.412149	0.447445	0.392408	-0.0204444	0.278086	0.440475	1.2749	0.592787	0.532157	1.6065	0.256368	0.125849	0.54201	2.29026	-0.184547	1.90989	0.248964	0.0356185	0.803611	0.164109	-1.79355	0.944801	0.497874	-0.39852	-3.24028	-0.214115	-0.064075	-1.0725	-0.129125	-0.441707	1.40131	-1.2907
57127	ENSG00000132677	RHBG	0.0494017	1.12973	-0.0469604	0.0375805	-0.027961	2.25065	3.31323	3.46533	-0.0930384	-0.114422	0	0.00952128	-0.0242996	0	0.815349	0.00465705	-0.0478608	-0.0478608	0	0.0619953	0.0259808	-6.74922e-06	0	-0.106225	0.014029	0.126608	0	0.136506	0.110739	0	-0.0183572	-0.0885255	-0.0320955	-0.0393454	-2.08665	-0.0869334	-0.13581	-0.13581	-0.019709	-0.147889	-1.78419	0.0985568	0.0773904	-0.0157067	0	0.055548	0.0196842
2905	ENSG00000161509	GRIN2C	-0.661018	1.30617	0.374624	2.58059	-0.936522	3.74546	4.9255	4.83925	1.52711	0.164315	-0.258407	2.23175	2.25398	0.714664	-0.363807	-0.379244	-0.232896	0.320834	0.179708	0.141864	-2.25246	0.531565	0.489606	-0.957735	0.125838	0.690224	-0.558339	-0.231194	1.22457	-0.916203	1.55282	-0.443743	-0.0355791	3.07488	-1.13978	0.0538166	-2.82653	-3.10191	-0.535614	-1.37181	-1.01869	0.145057	0.0353216	-1.01786	-0.334908	0.451715	-2.21616
150677	ENSG00000178602	OTOS	0	0.0212581	1.88896	4.96439	-0.387807	-0.329098	-0.502002	5.57906	0.729186	-0.263197	0.96935	3.50686	-0.114661	0.634075	0.0761906	-0.369059	0.0569867	-0.15985	0.0735754	0.0800882	0.0453321	0.548147	0	0.155686	0.150981	0.420598	0.438727	1.02786	-2.08753	0	0.196286	-0.153638	0.0883321	-0.191269	1.92852	-2.24751	-0.522132	-0.522132	-1.06187	1.40645	-0.42802	0	1.30165	-0.135914	0	0.0175677	0.128189
4500	ENSG00000260549	MT1L	0.857528	3.1343	1.33421	2.28531	0.613049	1.36633	0.246441	-0.330925	5.1793	0.400569	0.184257	-0.305046	-0.542201	-1.26427	0.533174	-0.806101	-0.923559	-1.18661	2.20469	0.474397	-0.325399	1.38611	-1.61387	-1.21894	-0.238217	-0.0548529	-0.0235338	-1.23542	-1.13003	0.0145582	0.991443	-0.137755	1.12767	-0.423655	0.223907	-1.13633	3.96643	3.63074	-0.682022	-0.632087	-0.444748	0.684001	0.119643	-0.64542	-0.50918	0.172674	0.115408
2246	ENSG00000113578	FGF1	0.266125	4.37346	2.57784	1.28834	0.389649	2.70712	3.03831	-0.903894	4.89471	-1.02706	1.799	2.09387	0.963348	2.02559	2.09835	0.272039	2.28815	1.07173	-0.305092	-0.226797	0.237016	3.41031	-0.97345	2.07055	1.15556	-0.545264	3.22059	0.112096	0.0429876	1.41334	-0.957342	-1.39453	-1.0316	1.08818	1.20057	-0.255429	0.355861	-0.78073	-0.309379	2.74274	-1.09077	0.419809	0.111429	0.894208	-1.05565	1.26122	-0.45609
25901	ENSG00000024862	CCDC28A	-0.185809	0.914361	2.74058	0.448821	0.783435	-0.676771	0.83412	0.319031	0.853346	0.673403	0.420409	0.79047	0.303616	0.00507286	-1.63173	0.00961762	-0.0394299	-0.234921	-0.375832	-0.3244	0.230371	0.803243	0.0458092	0.0558948	-0.363195	0.0987599	0.367009	0.3466	-0.081453	0.432021	0.238312	0.466718	0.679089	0.86567	0.819351	1.36496	0.310311	0.347574	-0.141339	0.83126	0.936394	-0.229582	0.13384	0.34533	0.324458	0.392622	0.0522691
5816	ENSG00000100362	PVALB	0.893629	2.04951	1.20847	0.357105	-0.00506284	4.55769	6.59123	6.8213	-2.02806	-0.150594	0.178381	0.222912	-0.225164	-0.195602	-1.19683	-0.203567	0.663736	0.567733	-0.293383	-0.293383	1.45165	0.288821	-0.447215	-0.152309	0.457668	1.32121	0.12502	0.245149	-0.0575372	1.32976	0.261666	-0.124853	0.0438843	0.00523852	-0.28463	-0.0914901	0.22322	0.386409	-1.35356	0.123638	-0.475883	1.19612	-1.71389	-0.389662	0.0889657	1.44769	-0.427495
3760	ENSG00000162989	KCNJ3	0.310468	0.270387	0.179699	0.778223	2.46166	3.97676	5.3309	3.66311	-0.343626	0.0164539	-0.208487	0.0322994	-0.00512075	2.87511	2.23635	0.633386	0.260548	0.133221	0.0150353	0.0122719	0.0662506	0.999679	0.0835933	0.17234	0.0431558	0.228733	0.134363	1.13211	2.02654	0.288468	0.196286	0.185218	0.0766661	-0.0481904	-0.592087	-0.217503	-0.150283	-0.146578	-1.44106	-0.277876	-1.93453	0.158324	-0.178762	-0.199566	0.216106	0.239668	-0.718936
59271	ENSG00000166979	EVA1C	-0.209069	0.517155	0.978525	1.61296	0.601516	0.583303	1.85458	0.407666	1.63891	0.497548	0.624828	0.957385	0.715385	0.822111	-0.576003	-0.419906	-0.780134	-0.445021	-0.297434	-0.246831	1.33678	2.41163	0.35051	-0.0305724	0.847218	0.211527	0.121038	-0.627031	-1.72521	1.08223	-0.41657	-0.811058	-2.41808	-0.0954514	-0.465577	-0.610421	1.70319	1.30452	0.507241	1.30537	-0.209449	0.877187	-0.996945	-0.424153	-1.83547	0.512333	0.159002
3603	ENSG00000172349	IL16	-0.220076	2.31964	1.50335	-0.0781466	-0.145661	3.77363	5.59334	2.9496	0.139752	-0.353989	0.772201	0.459105	1.7058	-1.59272	-0.148919	0.239901	0.181154	-0.231278	-2.96572	-0.765927	-0.431183	0.121799	-1.06375	-0.396729	-0.895171	-0.216286	0.252477	-0.299882	0.553338	-0.772166	-0.607043	0.358804	0.187689	0.512318	0.442289	0.305076	0.154264	0.948576	0.356046	0.83336	-1.47287	0.0821806	0.425144	0.153498	-1.47262	0.0310336	0.418044
100820829	ENSG00000263155	MYZAP	0.038249	0.338653	0.503523	2.84923	0.203755	1.23088	2.66309	0.655697	0.429692	0.241204	0.721556	1.8231	0.0729978	-1.68834	0.743645	-1.11039	0.418271	0.190346	-1.46671	-2.46153	-0.0899184	1.6923	0.0719907	1.62235	1.16626	-0.327217	0.0951482	-1.97504	-1.76879	-0.255136	0.540421	0.0394637	-1.93509	-0.0672546	-0.0479142	-0.383714	-1.97529	-1.95838	0.511139	1.63577	-0.245658	-0.756421	0.0178594	-0.488187	0.23977	0.306415	-0.0720361
5348	ENSG00000266964	FXYD1	-0.863213	6.6377	4.90724	3.2943	-1.34988	4.64871	3.91964	3.52118	4.71343	-0.60224	2.96116	4.21716	3.94496	2.75523	0.551506	-2.35373	-0.775926	-0.72783	-2.55026	-1.20573	0.149955	-0.304845	-2.36483	0.241532	0.0582074	0.318238	3.83399	-0.507173	1.23763	0.708425	1.28082	-0.665226	0.1758	1.22855	1.67201	-0.526521	4.02553	2.19018	-0.687306	0.770438	-0.354907	-0.950118	-2.38086	1.684	-0.280761	1.7761	-1.39814
80024	ENSG00000089060	SLC8B1	-0.830678	2.12195	0.0988945	0.31641	0.766908	0.606106	0.267192	-0.217811	1.37227	0.314156	0.378799	0.280967	0.396317	-0.50801	-1.22625	0.202823	0.333706	0.306913	-1.47901	-0.191741	-1.16874	-0.035761	-0.019271	-0.949263	-0.98602	-0.0621266	-0.729804	-1.40566	-1.66187	-0.615586	-0.52394	-0.947127	-0.595264	-0.583426	-0.096812	-0.73139	-2.91329	-1.73736	0.179719	-0.994894	-0.545044	0.108745	-0.257513	-0.0103566	-0.711723	0.074487	0.464671
375298	ENSG00000188452	CERKL	0.759628	0.581467	1.96913	1.24691	0.146174	1.78416	2.6187	2.85784	0.0419549	-0.185895	0.3685	0.58831	0.0927784	0.225481	1.60345	-0.13708	0	0	0	0.0291326	1.32021	0.00524819	-0.0601736	0.0606316	0.349841	0.0875707	0.0200565	0.687596	1.41716	0.0263083	0.0638245	0.572991	0.0401126	0.0437997	1.0434	-0.0400206	-1.11701	-1.17949	-0.215701	1.02178	0.82659	-0.0239512	0.369146	-0.112648	-0.0730216	0.183017	0.0194747
11145	ENSG00000176485	PLA2G16	1.46769	2.78832	0.28813	1.57092	-0.463611	2.02662	1.78517	0.965258	0.938246	-0.0257871	1.03077	1.36192	-0.0179889	0.675364	1.80292	0.207469	0.217218	-1.13235	-0.112488	-0.747045	-0.0189836	0.559327	0.100139	0.368032	1.27445	-0.0166991	0.689796	-0.373988	-0.220234	-0.0303053	-0.00570664	-0.608416	0.0490643	0.724378	0.153121	0.95182	1.42822	0.585256	0.403465	0.136003	0.0035647	0.186541	-0.34426	0.687379	1.54931	0.641412	0.308325
221074	ENSG00000148482	SLC39A12	0.0105143	1.44282	2.66107	3.02909	0.646835	-0.501369	1.46419	1.60742	0.731615	0.18448	1.60285	2.54318	0.206266	3.17545	0.917546	-0.568541	1.19929	0.215787	0.0218883	0.0461593	0.239224	4.01289	0	1.23795	0.405511	0.190812	1.5492	0.0631368	0.0814576	0.0263083	2.43989	0.45562	0.0557046	0.651456	0.227815	-0.0133977	-0.264135	-0.321769	-0.344678	0.141875	-0.0433838	-0.00346283	0.525154	-0.91256	-0.362697	1.25741	-0.810012
64114	ENSG00000135926	TMBIM1	0.330368	2.36319	0.390702	1.22459	-0.146985	2.3519	1.5306	-1.35169	2.94828	0.569656	0.229418	0.798628	0.0116568	0.141751	0.480035	-0.484673	-0.148927	0.0754011	-0.579899	-0.206585	0.0690486	0.151825	-0.449124	-0.489179	-0.3293	-0.415337	0.13033	-1.41199	-1.60188	0.317711	-0.222626	-0.134778	0.913984	1.28634	0.48503	-1.93121	1.27647	1.28892	0.209966	-2.09681	-0.65192	-0.172823	-0.790493	0.559006	-0.507557	0.312256	0.6698
23125	ENSG00000108509	CAMTA2	0.715244	1.7012	1.116	-0.113097	0.534767	2.75603	1.92992	0.356606	-0.0804993	0.180993	0.0468478	-0.213019	0.259585	0.218115	0.755113	0.269083	-0.248363	0.109319	-0.492054	-0.236108	0.311679	-0.0670653	0.118293	-0.642542	-0.224973	0.243549	-0.651961	-0.787789	-0.915219	-0.31553	-0.26974	-0.329091	-0.555674	-0.795887	0.0422074	-0.663091	0.800695	0.450919	-0.520473	-0.60742	-0.425921	-0.0369829	0.165874	-0.0675877	-0.323611	-0.160174	-0.643157
55268	ENSG00000121310	ECHDC2	0.59389	1.41708	-0.120567	1.73701	0.536262	-0.98193	3.16945	3.11486	-0.482119	1.01603	0.834569	0.447903	1.05041	0.931722	-0.702605	1.48167	-1.28668	-1.34819	0.972158	0.254727	1.3268	-0.586448	-0.111231	-1.52737	-0.0862813	0.267305	-0.796669	0.0999436	-0.318341	0.883918	-1.01921	-0.828197	-1.38242	-1.11057	-0.923589	-0.23036	-1.89776	-2.62817	0.352394	-1.36274	-0.26745	0.346087	0.402022	0.793771	-1.15166	-0.887408	-0.346115
116535	ENSG00000172935	MRGPRF	-0.753013	-0.996733	-0.126161	0.462797	1.02481	1.813	3.05046	2.04597	2.43005	-0.330209	1.31499	1.36578	0.647576	0.506014	-1.41277	-1.18332	-1.78617	-2.13852	-2.13411	-0.781545	-0.549688	-1.50384	-2.47939	-1.94102	0.636647	-0.0780781	1.37018	-1.90731	-2.0022	-0.150613	1.04845	-0.28235	1.12613	-0.0587617	-1.27341	-1.28814	-1.37114	-0.95758	0.780072	0.364077	0.303755	0.0357407	0.171361	-0.521362	0.926631	1.25497	0.192382
1961	ENSG00000135625	EGR4	-0.0909937	-0.101402	2.68594	0.0399549	4.3382	3.76752	0.596789	1.77533	1.06036	-0.0563114	-0.0351842	0.17526	-0.00512075	1.89602	-0.0763167	-0.418605	0.63714	0.336429	-0.125731	-0.073975	-0.220357	0.399668	-0.134523	-0.0803141	0.0919409	-0.0336844	-0.0483347	0.00534082	0.00669025	-0.100924	0.553009	-0.00877131	-0.0435143	-0.312915	1.92442	-0.301342	0.0449395	-0.0126945	0.183811	-0.349473	-0.419373	0.530512	-0.0382505	-0.171449	-0.0418757	-0.0670987	0.12222
57326	ENSG00000163346	PBXIP1	0.00611187	1.64412	0.18959	1.37064	-0.116788	2.30447	0.849287	0.237127	-0.275173	0.741016	0.830964	1.19589	1.00259	1.86277	-1.31922	0.00216331	-0.101688	-0.15732	0.264172	0.337493	0.319424	1.22787	-0.541569	0.915434	0.397904	0.224664	0.766769	0.762427	0.0419538	0.187758	0.93416	-0.229732	-0.311346	0.29978	-0.156926	-0.116163	-1.41187	-1.60918	-1.02813	0.349251	-0.23364	-0.949778	0.0112257	-0.484344	0.0047687	0.598487	-0.652545
10490	ENSG00000100568	VTI1B	0.487076	0.771343	1.19893	0.218907	0.360739	1.20213	-0.43115	0.494111	0.365366	0.490166	0.194797	0.145574	0.112487	0.054664	0.0615146	-0.400537	-0.363673	-0.370959	-0.31109	-0.2773	0.0325968	0.0772755	0.222012	0.0759522	-0.0070282	0.242561	0.142112	0.549002	0.368919	-0.0489598	-0.0993881	-0.526419	0.917001	0.565517	0.968914	-0.212746	0.496291	0.737091	-0.282193	0.13982	0.160352	-0.175891	-0.0117777	0.14724	0.10238	0.375541	-0.270718
23761	ENSG00000241878	PISD	0.158655	1.33021	0.470951	-0.278732	1.10536	1.2518	2.27309	2.45365	0.453272	-0.135276	0.399514	-0.0843269	-0.125425	0.512847	-0.124472	-0.521349	-0.148962	0.306119	-0.36663	-0.319127	0.0993784	-0.33251	0.248219	-1.32174	-0.121364	0.355676	-0.964083	-2.03107	-2.01371	-0.967272	0.134873	-0.437333	-0.0717584	-0.855564	0.345805	0.00175696	0.082405	0.923372	-0.153812	0.263896	0.504721	0.0208093	0.321268	-0.794413	0.300043	-0.17438	-0.220625
6327	ENSG00000149575	SCN2B	-0.169654	1.07009	0.97931	0.51068	0.613612	2.77033	3.80213	1.29592	0.109271	0.502903	-0.195455	-0.267814	0.0307598	1.08934	0.159012	-0.260087	-1.21061	-1.94502	0.070506	-0.347822	-0.619504	-0.00219024	-0.727856	-0.509047	0.131487	0.629606	0.685099	0.0108139	0.213275	0.832282	0.370209	0.099949	1.2622	0.585836	-0.304649	-0.184312	0.311522	-0.595269	-0.551029	0.499375	-0.982261	0.0268282	-0.605362	-0.609634	0.0414782	1.17222	-0.924118
8309	ENSG00000168306	ACOX2	-0.429698	1.59185	0.96201	1.19653	-0.852769	-0.13254	1.28126	1.85977	-0.395264	0.174513	1.19169	1.37296	-0.0646224	-0.289417	0.0245822	-0.767603	-0.960172	-1.00242	-0.354476	0.0451898	-1.09581	-0.166577	0.0213116	-1.22303	0.334034	0.316853	0.192162	-0.612641	-0.586422	0.458151	-0.560944	-0.487579	0.435405	0.502645	-1.07325	0.0417296	-0.564262	-1.23102	0.784588	-0.0915616	-0.0425039	0.00949664	0.289975	-0.336188	-0.526656	0.552017	0.0974651
140686	ENSG00000124116	WFDC3	0.0278704	-0.102333	0.781086	0.328135	-0.466316	0.156298	0.129276	2.00465	0.418344	-0.0729656	0.32927	0.280794	0.0982178	-1.48516	-0.123455	-0.409011	-0.607979	-0.479602	-0.402237	-0.459166	0.0732249	0.0581814	0.255345	-0.265909	0.709288	0.247145	-0.426658	0.103083	-0.458442	-0.159092	-0.0172208	-0.303281	-0.0885774	-0.334162	-1.00802	-0.328695	-0.0362298	-0.0931395	0.290835	0.840984	-0.153303	-0.590049	0.0772	-0.0543877	-0.0617141	0.0656456	0.189747
9341	ENSG00000049245	VAMP3	-0.109378	0.315807	-0.0529202	0.54382	-0.523641	0.976688	1.85016	1.43066	1.42964	0.607123	0.0364563	0.301296	-0.0021061	-0.00523536	0.103282	0.456924	0.200703	0.0851541	-0.285632	0.0735658	-0.0374232	0.393681	0.210042	0.381508	-0.0948522	0.00478301	0.156844	-0.294697	-0.754423	0.205942	-0.298224	-0.153473	-0.502399	0.334446	1.04834	0.858026	0.746934	0.378531	0.0970173	0.524726	0.751062	0.0148091	-0.12482	0.62309	-0.335559	-0.101149	0.405999
80325	ENSG00000114626	ABTB1	1.31621	2.98242	0.243688	0.548948	-0.164382	0.182156	2.85362	2.6624	0.612516	0.671488	0.321981	0.00889713	1.20308	0.806578	0.798564	0.392797	-0.409969	-0.0516753	-0.943221	-0.559611	0.302942	-0.114291	-0.0768902	-0.365255	-0.543008	0.462405	-0.922179	-2.99636	-3.21143	0.152733	-0.532969	-1.3526	-1.55442	-1.67324	2.41819	-0.554636	0.085066	-0.297936	-0.178893	-1.86861	-0.817782	-0.142495	0.55816	-0.057866	-0.70955	-0.628793	-0.430847
140885	ENSG00000198053	SIRPA	-0.0358958	1.73817	0.564253	1.03858	0.470897	3.00005	3.96983	0.570575	1.58283	-0.366905	0.450498	0.814593	0.386153	0.2883	1.67203	0.184155	0.211912	-0.366549	-2.54104	-0.531435	-0.170189	0.883656	-0.582831	0.478726	-1.12364	0.190524	-0.418997	-1.12291	-0.693353	-0.995579	0.52018	0.69398	0.598594	1.46849	-0.204432	-0.599472	-1.90531	-0.520849	-0.434376	-0.244265	-2.40502	-0.610656	-0.180684	-0.337541	0.313137	0.390742	-0.300065
56253	ENSG00000109943	CRTAM	-0.0702548	-0.236741	2.88207	0.00892427	-0.00303784	3.41485	6.43449	3.92261	0.26927	0.0499649	-0.0465527	-0.0171661	-0.430195	-0.243456	-0.154463	-0.0900642	-0.139361	-0.0791717	1.41066	0.212996	0.035368	0.221045	-0.0410494	0.12875	-0.238484	-0.00722257	-0.133163	-0.182807	-0.175884	0.119641	-0.0285359	-0.0514859	0.139138	0.631204	0.924145	-0.124995	0.122929	0.844145	0.118852	0.053146	-1.45274	-0.121639	0.108759	0.00818333	-0.88054	0.0151197	0.288867
57447	ENSG00000165795	NDRG2	-0.646679	4.31438	3.23375	3.48827	-1.54212	1.5732	5.03859	0.590005	3.51526	0.391271	0.733601	1.70636	1.41866	1.90976	-0.385926	0.235546	0.472893	-0.157354	-1.96788	-1.75894	0.122782	1.97017	-1.03533	1.4149	0.689857	0.544231	2.3439	1.0339	3.39825	1.01536	0.637609	-0.151724	-0.178342	0.509363	2.29738	-1.22332	2.81686	-0.316902	-2.10496	2.96569	-1.7942	-0.185787	-0.755043	-0.201586	-1.63966	-0.429964	-1.7743
64236	ENSG00000120913	PDLIM2	0.519146	1.18734	1.41015	0.89435	-0.980956	2.97615	0.757604	-0.104328	1.89306	-0.618804	0.156746	-0.0511381	0.597877	-0.993623	-0.781381	-1.15944	-0.549447	-0.51744	0.206185	-0.381103	-1.08393	-0.222685	-1.67304	-0.943461	1.55459	-1.01405	-0.486372	-0.26628	0.0368314	-0.191923	0.164039	-0.756079	0.88702	-0.317043	0.277305	-0.744592	1.25547	0.660801	0.0230177	0.330613	-0.430242	-0.116116	0.256116	-0.727541	0.0862684	0.468498	0.123456
114	ENSG00000155897	ADCY8	1.05723	2.51445	0.77369	1.91785	0.49373	3.07604	1.3806	3.11848	3.25855	2.05416	1.74616	2.62691	-0.178149	0.327063	-0.460878	-0.801129	0.895447	0.119923	-3.21111	-2.98509	2.00042	1.3976	0.658299	1.02378	0.372982	0.0386521	0.65172	-0.111779	-0.0773591	0.0271833	1.77336	0.942843	0.122361	-0.0394591	-1.6488	-0.224043	-0.210501	-0.226904	0.186181	0.0375225	-1.79267	0.0211628	0.951737	-1.14338	-0.000898467	0.650652	-0.368576
2949	ENSG00000134201	GSTM5	0.251489	3.01359	0.299691	1.37996	0.0699531	1.91025	4.07217	3.24304	3.86044	-0.0955301	0.729965	1.13143	-0.144641	0.110872	-0.603665	0.157669	0.185393	0.133221	-1.77526	-0.552066	-0.957691	-0.857449	-0.758315	-0.499252	-0.412732	0.0759083	2.38828	-0.0730791	-0.0957562	2.41188	2.47921	-0.746741	0.118452	0.972314	1.61663	0.109348	-3.17364	-2.81405	-0.485694	-0.00240313	-0.0440519	0.353397	0.0585908	0.592687	-1.00603	0.689125	-0.646715
8632	ENSG00000187775	DNAH17	3.39674	1.68337	0.977036	0.192591	0.89667	0.698947	1.18648	3.369	0.231583	0.178688	-0.36915	-0.359564	-0.302889	1.22215	1.16139	0.826028	0.0888067	-0.029255	-0.0960982	0.31333	0.597037	-0.129576	-0.568033	0.0352547	-0.0553421	0.0266324	0.223007	-1.48796	-1.8596	-0.0331714	0.0400752	-0.578982	0.268058	-0.717475	0.011718	0.223889	0.0156008	0.282948	0.255198	-0.158621	-2.514	0.0218171	-0.616863	1.45708	-1.21411	0.188998	-0.0159331
27095	ENSG00000054116	TRAPPC3	0.0941988	0.461476	0.529498	0.433717	0.144101	-0.466111	0.678791	0.366279	0.991107	0.0396963	0.336282	0.383392	-0.221523	-0.341595	0.404365	-0.370387	-0.0909579	0.103878	-0.0788594	-0.0287217	-0.358213	0.00342635	0.016473	0.301549	0.287626	-0.252907	0.111035	-0.0872117	-0.470352	-0.146509	-0.197057	-0.52293	0.0785289	-0.329039	-0.095377	-0.360249	-0.387725	0.394453	-0.153772	0.114758	-0.228632	-0.185783	0.217124	0.0825625	0.430476	0.224814	0.503435
348487	ENSG00000185519	FAM131C	1.06821	-0.411489	0.500172	1.25706	0.0849128	2.4908	2.31041	4.12366	0.383965	1.20185	0.185772	0.563628	-0.206691	1.89602	1.7119	-1.03954	-0.105185	-0.123362	0.512107	1.04847	1.37499	0.357376	0.560994	-0.485156	0.513234	0.860956	0.344789	-0.412407	0.120464	0.112172	0.493365	-1.15107	0.327588	0.0224084	-0.272895	-0.663053	-0.362912	-0.117837	-0.290303	-0.0456579	0.454756	0.0514364	-0.900531	0.286827	-0.768499	0.322054	-0.802325
6257	ENSG00000204231	RXRB	0.360462	0.421393	0.727193	0.259118	-0.0979406	0.081314	0.31499	0.297712	0.157008	0.237282	0.364191	0.217825	0.545282	0.156812	0.0936196	0.074371	-0.267171	0.184129	-0.234416	-0.208943	0.340161	-0.231915	-0.236694	-0.283815	-0.233423	0.198474	-0.468502	0.412451	0.460136	0.0455364	-0.506637	0.471883	0.260615	-0.0810821	-0.327374	0.10025	-0.935681	-0.948754	-0.0937285	-0.286295	-0.32994	-0.0395986	0.20813	-0.102929	-0.529581	-0.350701	-0.297504
162515	ENSG00000174326	SLC16A11	0.0890098	0.487781	-0.468252	2.18133	0.30991	0.688824	0.676994	0.780795	0.999135	0.113556	0.876808	0.800798	-0.0475577	1.00839	-0.175863	-0.244059	-0.5203	-0.29383	-0.117631	-0.0556664	0.533743	-0.256065	-0.270188	-1.21612	0.93098	0.116809	-0.0164653	1.61181	0.714017	0.312191	0.599981	-0.311786	0.0101916	-0.896148	-1.0392	-0.120906	-0.921502	-1.01482	-0.0475534	0.666718	-0.0300949	0.56898	-0.375108	-0.520681	-0.459684	-0.130602	-0.075099
10125	ENSG00000172575	RASGRP1	-0.0552413	-0.593595	0.252898	0.601164	0.788777	3.17921	2.89973	2.65955	1.75213	0.241147	0.142032	1.94654	-0.48285	1.58581	0.574084	0.114259	0.455724	0.12489	-0.436888	-0.357215	0.0820187	1.49784	-0.593575	-1.22018	0.814327	0.593565	0.227099	-0.485121	-0.592471	-0.194233	-0.076825	0.40493	-0.267538	-0.527901	-0.526643	-0.961239	0.0878813	0.412063	-0.143818	-1.83826	0.863501	-0.177343	1.03851	0.19702	0.219225	0.348124	-0.389868
326624	ENSG00000172794	RAB37	-0.180834	0.491883	0.00784006	0.334956	-0.457459	2.05485	4.38635	3.23003	0.528148	0.0533584	0.427179	0.596934	0.419012	-0.539332	-0.526156	-0.329523	1.38145	0.921112	-1.1906	-0.852919	1.41475	0.35019	-0.197481	-0.367377	-0.0562424	0.0324443	0.329904	-1.74056	-1.03598	0.506408	0.109655	-0.0916447	-0.00374573	-0.929182	1.16832	-0.132464	-1.29074	-1.7067	0.286852	-1.59513	-0.438585	0.170978	0.18712	-0.259066	0.156401	0.657952	-0.418706
339390	ENSG00000182566	CLEC4G	0.38759	0.398123	0.195194	0	0.306643	-0.385893	0.969193	1.20318	0.308288	0	0.0213672	0.0285662	0.0191788	0.158579	-0.145126	-0.0229257	0.0357544	0	-0.28447	-0.0282708	0.194201	0.120023	0.372786	-0.100846	-0.262861	0.032287	-0.347522	-0.064013	-0.0368806	-0.052237	-0.0673533	0.0100149	0.375021	0.0840298	-0.00117599	-0.0538566	0	0.0624253	-0.263339	0	-0.0118975	0.0666034	-0.0102593	-0.0908291	0.0541184	0.105509	0.20082
345557	ENSG00000182836	PLCXD3	0.404734	1.07192	-1.45912	1.14673	1.66146	1.85274	4.1125	-1.1568	0.286322	1.10455	0.0277238	1.31611	0.320241	-1.13592	1.51247	0.251775	0.0800955	0.115304	-1.87528	-1.7952	-0.33443	0.176154	-0.249637	0.651379	0.546679	0.701559	0.745157	0.13182	0.869941	0.542288	0.647947	-0.0340338	0.0562366	1.30079	0.46522	-0.117163	-1.6453	-1.70293	0.765918	-0.0748253	-0.346522	-0.0100912	0.271718	-1.20876	0.0856506	0.388459	0.0782733
2914	ENSG00000124493	GRM4	0.117135	1.71411	0.185596	0.186366	0.531886	5.29897	6.18703	7.03726	0.660304	-0.0113909	0.123924	0.213351	0.0201184	3.02569	0.626574	-0.13131	-0.0503353	0.0636978	0.0862411	0.3185	-0.510388	0.700702	0.00669193	0.048807	0.413812	0.827765	0.0296685	-0.00586154	-0.0173744	0.395192	0.0787758	-0.0467089	0.132951	-0.0163901	-2.35707	-0.124995	-0.233963	-0.100935	-0.251275	0.296926	-1.60194	-0.317345	-0.261762	-0.429944	0.50902	0.45026	-0.454692
534	ENSG00000213760	ATP6V1G2	-0.116683	0.7874	3.3626	1.65989	1.88617	0.92685	2.65794	2.02047	1.11487	-0.160585	-0.312649	-0.427604	0.326694	3.67594	-1.03271	-1.24738	-0.439115	-0.499801	-0.0321051	0.202437	-0.00277274	1.24201	0.426928	0.16144	0.679775	0.314259	0.826495	-0.0646575	-0.875958	0.531873	0.197762	-0.610446	0.0395068	-0.995892	-0.427004	-0.870697	-2.13995	-3.08558	-1.10194	-0.0221781	-0.479271	0.120289	-0.899989	-0.460972	-1.0004	-0.210293	-0.69303
57191	ENSG00000178201	VN1R1	0.0511654	-0.491891	0.374205	0.0252612	-0.333036	-0.826052	0.83172	-0.280008	0.169208	0.175996	0.0102706	0.0534491	-0.0278858	0.311203	0.309206	1.41233	0.405144	0.204712	0.444507	0.213397	0.318854	0.216601	0.448199	0.564873	0.0678649	-0.0551647	0.101459	0.348447	0.706855	0.122738	0.0964582	0.529719	0.109586	0.031034	0.0607975	0.326299	-0.51731	-0.763036	-0.277866	-0.146627	0.0523852	-0.297219	-0.0547582	-0.0757949	-0.114202	-0.715811	-0.0738233
57662	ENSG00000076826	CAMSAP3	-0.384966	1.73372	1.06143	-0.232062	0.992982	-0.374948	-0.78556	2.4159	-1.63735	-0.730221	-0.280105	-0.660862	-0.502691	1.78847	0.442503	-0.0645469	0.448399	0.316694	1.70401	0.841904	0.603294	0.890997	-0.0410494	1.28444	0.975442	0.246676	0.260715	0.63093	1.25584	0.287486	0.145079	-0.470076	-0.261544	-1.42051	-0.748498	-2.44544	-1.90011	-1.84803	-0.671985	-0.595911	-0.828699	-0.156551	-1.09419	-1.06168	-0.0414895	-0.485906	-1.08844
57494	ENSG00000166532	RIMKLB	-0.359256	0.792933	-0.652607	0.112015	0.346079	-1.52049	0.0393967	0.368492	-0.551001	0.0213558	0.346298	0.373583	0.346586	1.95294	0.0976836	0.757685	-0.297266	-0.4397	3.35466	0.873982	-0.793983	0.485112	-0.0568333	0.921529	0.276646	-0.217883	-0.0373227	0.14205	0.618858	0.654286	0.0292998	-0.0558925	-0.978243	-1.11478	-0.452342	-0.0628481	-0.635947	-1.42149	0.206422	1.32247	-0.378381	0.191963	0.0649674	-0.0735684	-0.19616	-0.396503	-0.385205
55814	ENSG00000273873	BDP1	-0.887756	-0.0254086	-1.15888	-0.324476	0.581857	0.514719	0.85551	-1.40932	-1.71307	0.417757	-0.346659	0.0327288	0.349892	0.494124	-0.71551	1.29171	0.0371407	0.448452	0.897965	1.01912	0.438526	0.837237	0.0698691	1.70343	-0.0145452	-0.0773099	-0.0029452	-1.2417	-0.528674	0.339199	0.234204	-0.700856	-1.44244	-1.17789	0.193875	0.357896	0.983469	-0.298712	-0.82346	0.431169	-0.0249017	-0.0991411	0.22837	0.100001	0.416123	0.17759	-0.526122
9208	ENSG00000124831	LRRFIP1	0.471129	-0.592409	-0.852972	0.225977	1.07789	0.719926	-1.02904	-2.1808	-0.196216	0.691135	0.0541198	0.341279	-0.177085	0.975608	0.428672	0.25779	0.151625	0.405673	1.69302	1.15492	0.10815	0.360701	-0.126187	0.672968	0.0929213	-0.190186	-0.409053	-0.988259	-1.15811	-0.205791	-0.694401	0.0957749	-1.17088	-0.249956	0.509987	-0.545735	-0.0106868	0.396829	0.36827	0.605921	-0.523231	-0.0552882	-0.657006	-0.0789156	0.0755773	-0.146345	-0.0338482
7531	ENSG00000108953	YWHAE	1.30291	-0.265474	0.828376	0.132984	-0.622575	-0.448601	0.628513	-1.25483	-0.0854299	-0.416867	-0.19546	0.100766	-0.301881	0.8538	0.624946	0.33284	-0.109277	-0.345618	0.913977	0.455838	-0.222737	0.449109	0.18444	1.39095	0.813149	0.0115367	0.217502	0.386424	0.663114	0.184682	0.187995	0.256557	0.428686	-0.774408	0.0868664	-0.00717404	0.215882	-0.4787	-0.627031	-0.720518	-0.146509	-0.274812	-0.173669	0.68595	0.0166875	0.185351	-0.612718
23233	ENSG00000144036	EXOC6B	-0.375807	-0.229476	0.32226	0.0125449	0.566343	-0.516618	0.0160071	2.09192	-0.790493	0.0955007	-0.024577	0.359974	0.138399	1.03668	0.510072	0.359988	0.195187	0.677844	1.01874	0.138992	-0.138006	0.336849	0.0612567	0.812856	0.587442	0.321693	-0.0523115	0.349837	0.359805	0.541568	0.368843	0.204381	-0.0562044	0.0477668	1.38508	0.196135	0.409936	-0.506887	-0.433954	-0.522524	-0.349129	0.166455	0.0743155	-0.11839	-0.265979	0.206282	-0.336893
80227	ENSG00000175575	PAAF1	0.78593	-0.813903	0.934543	0.608537	-0.762296	-0.723902	0.351779	0.476481	-0.043775	0.75916	0.0217725	0.0492224	0.200192	1.29912	0.266494	0.780157	-0.0923449	-0.0560635	0.94858	0.654179	0.551443	0.144443	0.120915	1.03955	0.246139	0.136098	0.0478227	0.682232	0.25418	0.536337	-0.756464	-0.219511	0.0501291	0.184429	0.336193	0.256304	0.185137	-0.241435	-0.306007	0.467409	-0.349455	0.0278398	-0.594854	0.488907	-0.366205	-0.357866	-0.0728275
2560	ENSG00000163288	GABRB1	0.0384989	-2.76742	0.654296	1.21223	2.03734	2.1168	2.79633	-0.701775	0.652458	-0.431048	-0.579228	0.580295	0.885369	3.3067	1.49058	1.75807	0.907363	0.354223	5.26457	-0.0359575	-0.150752	2.98775	-0.036407	0.780533	-0.00490416	0.490919	1.31431	0.970938	1.88568	0.17586	2.05185	0.63908	-0.00192204	0.877762	0.466164	0.0758072	-1.01969	-1.01598	-1.44016	-2.23875	-1.00681	0.00541812	1.08372	0.83979	-0.385764	-0.227991	-0.791632
375607	ENSG00000167011	NAT16	1.17923	-2.36829	0.162975	-0.170429	0.45507	-0.427129	-2.1422	-0.210708	0.0154805	1.45991	0.0161359	-0.841571	-0.637903	1.75792	1.37041	-0.967341	0.0517462	-0.0435427	1.78775	0.596238	1.64737	0.943809	0.430875	-0.384549	-0.00724662	0.299794	0.138169	0.0187278	-0.223644	0.111149	-0.0183572	-1.03729	-0.0435143	-1.77446	-0.656503	-0.844425	-0.854654	-0.850948	-0.168336	0.548759	-0.575163	0	0.0407673	-1.55687	0	-0.587583	0.196586
780	ENSG00000223680	DDR1	1.05963	0.812269	0.013571	0.249147	-1.5815	0.83781	-1.46186	-0.912534	1.57676	-0.72639	0.1246	0.0851783	0.353855	1.91283	1.4818	0.125608	0.391568	0.666764	2.23992	0.851382	0.467593	0.180489	-0.564544	-0.578131	0.991009	0.546079	2.10739	0.847802	1.18125	-0.224681	1.05778	0.226523	-0.0611626	-2.9127	-2.85247	-0.21186	-1.88664	-0.745266	-0.44676	-0.929131	-1.24368	0.153029	-0.998026	-0.106013	-0.43916	-0.155715	-0.543005
134526	ENSG00000172497	ACOT12	-0.169431	-1.12949	-0.023595	-0.481474	-0.0430304	-0.41518	-0.565419	-1.21492	-0.12867	0.172881	-0.123038	-0.148264	-0.427568	0.188651	-0.0849184	-0.0555441	0.242342	-0.0633104	2.67123	1.4899	-0.20733	2.17257	0.186943	-0.1201	0.165762	-0.0251492	0.0775455	0.0236459	0.030449	-0.19747	0.0795752	-0.0041678	-0.0435143	-0.24281	-0.0267176	-0.166193	0.0758644	0.486281	0.0321223	-0.0238512	0.130599	0.0384495	-0.152387	-0.19537	0.0541184	0.0550789	0.202876
81846	ENSG00000133812	SBF2	-0.54266	-0.0585385	0.480161	0.442328	-0.33235	-0.239057	-0.282762	-1.04388	0.00303372	0.222358	0.130086	0.207743	-0.0408727	0.589298	-0.199748	0.337653	0.0973768	0.383688	1.20529	-0.090743	0.126449	0.296413	-0.0177752	1.00683	-0.0585833	0.108966	-0.205693	-0.453727	-0.517209	0.819649	0.113344	0.437461	0.0353293	0.587162	0.305855	-0.418525	0.494331	-0.21287	0.0253217	0.419705	0.0765463	-0.0289915	0.0661703	0.192359	-0.218727	-0.00806156	-0.405903
54933	ENSG00000158315	RHBDL2	0.309168	0.677213	1.44744	0.460053	-0.236285	0.368494	0.727012	0.175086	0.0275458	-0.279025	-0.146367	0.14906	0.0292415	-0.372895	0.956762	-0.0889923	0.383904	0.584387	1.81587	0.445569	-0.102487	-0.0372631	0.656807	0.462246	0.573639	-0.0329627	-0.0557446	-0.564259	-0.438295	0.14081	-0.356983	-0.951981	-0.226778	-0.0205113	-0.482649	-1.53079	-0.028123	0.842761	0.605401	-0.531735	-0.467574	0.200798	0.0268286	0.173199	0.385108	0.0420114	-0.0393053
4691	ENSG00000115053	NCL	0.888246	-0.362037	-1.14406	-0.0218282	-1.05135	0.725011	-0.571776	-2.2851	-2.7818	0.016578	-0.157517	0.246978	0.100243	-0.0867477	0.208939	0.267917	-0.153381	0.00322068	1.40948	1.32328	0.300232	0.532794	0.137063	2.42991	0.633653	0.0604245	0.563002	-0.398852	-0.377115	0	0.705388	-0.238726	-0.399682	-1.1006	-0.726707	0.903144	-0.12803	-1.42915	-0.553193	0.670982	0.0129743	-0.0664976	-1.32955	0.146104	0.487352	0.920713	-1.05815
9228	ENSG00000198010	DLGAP2	0.325349	-3.00344	-0.296217	0.23452	1.35423	0.110303	-0.489849	0.695502	-0.102598	0.0445846	-0.0674436	0.0177404	0.16108	3.74607	0.956802	0.178409	1.95549	3.28988	0.035182	0.0122719	0.358569	1.92088	0.0310008	-0.126959	0.267681	0.708815	-0.727629	0.0828765	0.160651	0.0635778	0.246137	0.267388	0.0812763	0.0415155	-0.270947	-0.155303	0.454574	0.109256	-1.01793	-0.255199	-0.785015	-0.841353	-0.0451271	-0.575803	-3.27127	0.264496	-1.01478
23148	ENSG00000136274	NACAD	1.02059	-1.08472	0.551301	-1.00505	-0.36925	0.932648	-0.289583	0.412433	-0.831809	-0.63664	0.0726786	0.00431828	0.213747	2.97947	1.79821	-0.445847	0.0984022	0.340856	0.980044	0.636829	0.184087	-0.672885	0.421345	0.379626	1.30867	0.397438	1.37915	0.582453	1.00107	0.400337	0.0332739	-0.281476	-0.0925841	-0.67123	-1.50568	-0.255718	0.442926	-0.218597	-0.023539	0.117624	-0.462592	-0.326291	0.226432	-0.278616	-0.555054	0.238167	-0.670819
5648	ENSG00000127241	MASP1	0.0214247	4.20895	-0.987479	1.13436	-1.74297	0.0149623	-1.80873	-0.214498	3.021	-0.71556	-0.0450663	-0.265121	-1.00667	2.6409	1.34274	0.81862	-0.829732	0.889297	0.0152503	1.46393	1.49075	2.07528	-0.166647	1.75696	2.04877	0.402074	0.633757	1.75051	1.63405	-0.0891297	0.931989	0.824803	-0.578538	-1.07083	-1.69568	0.182737	-3.09201	-3.18656	0.376949	0.634485	-0.171501	1.3117	-0.802459	-1.49378	0.723191	0.281014	-0.742323
49855	ENSG00000140386	SCAPER	-0.42071	-0.497566	0.368334	-0.217741	-0.00754119	-0.535475	0.243379	-0.303448	-1.09817	0.700607	-0.152981	0.331028	0.399083	1.1724	-0.0694569	0.858036	0.00627452	-0.0366651	1.6272	0.144914	0.208598	0.298655	0.183476	1.69633	-0.0131269	0.0213721	-0.0717129	-0.233762	-0.365123	0.30999	0.108001	-0.0776366	-0.443297	0.0189438	0.15018	0.109711	0.205952	-0.711789	-0.342898	-0.938567	-0.19104	-0.279088	0.451779	0.38768	-0.262163	-0.120733	-0.106668
3831	ENSG00000126214	KLC1	0.964099	-0.0261774	-0.72263	-0.439205	0.831183	0.856005	0.363775	0.0948357	-1.21047	0.986289	0.102464	0.268004	0.40572	1.71301	1.85829	0.850584	0.278205	0.720845	0.0208048	0.261574	0.216784	0.415325	0.224998	0.192441	0.0968958	0.413426	-0.419717	-0.38299	-0.0292338	0.366749	-0.698074	-0.474573	-1.15659	-1.23991	-1.18547	-0.37104	0.323311	-0.472257	-0.893172	-0.27718	-0.475267	0.0462578	-0.536432	0.230216	-0.356371	-0.167468	-0.741968
5211	ENSG00000141959	PFKL	1.15358	0.979284	-1.33574	1.23606	-0.399153	-0.684674	-0.604178	-0.176267	0.371524	0.33342	0.309428	-0.0865848	-0.103777	0.958988	1.46717	-0.635557	0.293508	0.426856	1.0802	0.643233	0.655999	-0.123934	0.554368	0.0343461	0.571946	0.232046	-0.236472	0.0865177	-0.656029	-0.306889	0.0309184	-0.281782	0.382472	0.302429	-1.45675	-0.875547	0.722241	0.362141	-0.506249	-1.36482	0.154028	0.00871172	-0.629212	0.00635852	-0.227292	-0.0725524	-0.848303
5575	ENSG00000188191	PRKAR1B	1.21205	0.558701	0.78338	-1.09926	2.2253	1.81396	1.38668	0.534626	-0.745954	-0.892146	-0.746665	-1.01919	0.289062	3.27451	1.25576	-0.602975	0.550577	1.07085	1.68084	1.3162	0.457301	0.18726	0.465887	0.336734	0.675576	0.525652	0.652465	0.287411	0.0391969	0.417695	0.555504	-0.382488	0.30457	-0.753588	-0.794328	-0.0350699	-0.676209	-0.578005	-1.02092	-0.253104	-0.907649	0.254145	-0.169608	-0.435832	-0.152239	-0.251006	-0.68916
54332	ENSG00000104381	GDAP1	0.492823	-0.245419	0.526422	-0.667761	0.962778	-0.251561	-0.807566	0.514888	-0.709843	0.090371	-0.14671	0.0724034	-0.318105	2.11974	0.750642	-0.0280047	0.14477	-0.603215	0.582367	0.168538	0.256953	0.53232	0.680614	1.6293	0.633873	-0.0721777	0.494996	0.415983	1.04303	0.694952	0.360814	0.477208	0.586801	-0.285222	-0.272584	-0.539928	-0.946562	-1.4408	-0.668346	-0.264013	0.210145	0.19968	-0.924855	0.133206	0.153594	-0.0324416	-0.329784
222256	ENSG00000128536	CDHR3	0.575342	0.21234	-0.162656	0.928207	0.573481	1.7795	0.836745	1.16551	-0.158262	0.37172	0.206046	0.112689	1.1501	1.95805	1.56577	-0.051015	0.209001	1.73566	1.77972	1.00295	0.241151	1.34531	0.60917	0.39755	0.354955	1.07995	0.324113	0.63499	1.57913	0.172044	-0.227785	-0.279921	-0.75383	-0.723339	-1.11535	-0.382054	0.823316	-0.0145722	0.284232	1.50365	-0.933399	0.331672	0.55568	-0.152247	0.203737	0.463345	-0.539116
81611	ENSG00000143401	ANP32E	0.914109	-0.0940444	0.026484	0.495716	-1.44045	-0.333149	0.867842	-1.5757	-1.42944	0.179092	-0.235727	0.621138	0.447729	1.17502	0.0108814	0.0714819	-0.172535	-0.118626	1.62529	1.50003	-0.180425	1.08059	0.124315	2.91147	0.684913	0.0242588	0.404791	-1.41651	-1.0606	0.373851	0.390185	-1.91501	-1.05246	-2.59329	-0.323623	0.202259	0.58321	-0.0351251	-0.387887	0.496237	0.986627	-0.0891969	-0.400688	0.46711	0.413546	0.675783	-0.34409
324	ENSG00000134982	APC	-1.39695	-0.00789642	0.247146	0.100977	0.641489	-0.535754	0.847385	-0.980648	0.261019	-0.360134	0.550172	0.944359	0.118945	1.35863	0.967604	0.940479	0.129597	0.402965	-0.142628	0.168636	0.0392329	1.87926	0.252025	1.82281	0.213807	0.122454	0.435173	-0.254795	0.776063	0.329674	-0.049011	1.00126	0.553181	0.494982	1.2876	-0.241583	0.552471	-0.412885	-0.225355	-0.337698	-2.34287	0.00477766	0.679689	-0.292393	0.0374136	0.279228	-0.837644
10761	ENSG00000170965	PLAC1	0.086864	-0.0183103	-0.023595	-0.0391881	-0.0561179	0	-0.10529	-0.0451998	0	-0.0103544	0.191367	0.0474526	-0.080376	0.0651887	0.0319757	0.00690909	-0.0478608	0.0272629	1.24256	1.79753	-0.0158938	-0.0362995	0.330672	-0.150732	0.0397478	-0.0126267	-0.0179634	0	0.00692273	-0.105283	0	0.0369347	-0.0435143	0.0437997	0	-0.627552	0	0.0391809	-0.031362	0	-0.0334502	-0.0347168	-0.0382505	0.0477691	-0.0116	-0.00854469	0.0650303
81551	ENSG00000015592	STMN4	1.23776	-1.39821	2.7289	-3.75133	-0.422283	2.84043	-2.35721	2.53033	-0.506712	-0.977065	-0.322475	-0.418345	-0.83563	5.63249	2.32287	-0.273188	1.29027	1.35517	0.101562	0.0103082	0.167662	1.15474	-0.134523	2.41959	0.674413	0.418931	2.34072	-1.18405	-1.33845	0.757507	-1.36066	-0.537332	0.144623	-2.49604	-1.08407	-2.70785	-0.723236	-0.739571	-0.765879	-2.08211	-0.293296	-0.0198767	-2.12199	-0.109978	0.187627	1.03318	-0.905533
284656	ENSG00000183317	EPHA10	0.360057	0.296063	0.146841	-0.217602	0.452023	0.582307	-1.37796	1.54486	-0.671044	-0.762774	0.0378667	0.0851839	0.0191788	3.74749	2.37613	0.0325561	0.261603	0.0984301	1.78393	1.29736	0.785417	0.379604	-0.0601736	-0.0803141	0.0233386	0.0957347	0.0715828	0.372816	0.558401	0.0210831	0.0173138	-0.320833	-0.021233	-0.0701236	-0.595044	-1.56263	-0.285182	-0.399185	-0.805395	-3.56986	-0.612692	-0.0239512	-0.166718	-0.176347	0.119609	0.275663	-0.749523
3800	ENSG00000276734	KIF5C	0.748174	-1.01905	0.700381	-0.813641	1.35573	1.51223	-0.06445	0.380026	-1.92199	-0.394959	-0.323039	-0.0225121	0.369721	4.49918	0.616875	0.113265	1.05428	1.05412	0.142944	0.151284	0.45929	0.930566	0.31907	1.73851	0.476087	0.379724	3.00659	-0.609071	0.32522	2.04359	-0.943696	-0.0201702	-0.616699	-0.325771	1.25336	-1.78876	-1.68078	-1.85942	-0.780197	-2.32614	-0.726635	0.00876836	-0.617519	-0.122072	0.369726	0.309628	-1.38807
10777	ENSG00000172995	ARPP21	0.0221173	1.57317	1.76307	0.421112	-0.165224	3.13584	4.57673	1.58706	-0.888889	-0.415947	0.00481877	-0.300592	-0.100988	4.70915	1.59935	1.10617	0.95153	1.13566	-0.0640029	0.171983	-0.492157	2.95834	0	2.49276	0.589919	0.12222	1.28524	-0.350683	-0.306832	-0.108764	0.678014	0.597364	-0.0971509	-1.60006	-0.743554	-1.7	-1.46198	-1.5699	-1.47346	-0.0811493	-1.73416	-0.147749	-0.504856	-0.474567	0.799247	-0.653651	-1.06989
2099	ENSG00000091831	ESR1	0.137989	0.206711	0.0777487	-0.147886	0.34024	-0.185314	0.0590165	-0.78787	-0.390481	0.270116	-0.453275	-0.35534	0.482843	0.13341	0.0624251	-0.158632	0.653093	1.55573	3.50707	0.479225	0.0259808	-0.354731	-0.199111	-0.108122	0.325908	-0.0385688	-1.99682	-0.0818113	0.506363	-0.937232	-0.843449	-0.0949493	-0.416317	-0.42547	-0.321962	0.418977	-1.11032	-0.147123	0.744598	0.201736	0.0577462	0.437536	0.0716617	0.0471827	-0.156653	-0.271293	0.218846
23209	ENSG00000100427	MLC1	0.476509	1.48707	0.951654	0.665693	-2.19487	2.80203	2.59103	-0.449292	3.28302	-2.5961	2.1198	2.44201	0.0867496	4.70604	2.94041	-0.010772	2.30288	1.1575	-0.101306	0.569841	1.24316	4.02975	0.723763	-1.00813	2.4682	1.75098	3.01766	0.339148	1.7931	-0.236982	0.885055	0.773039	0.421745	-0.408702	0.641171	0.758821	-2.33909	-2.19141	0.0900449	-1.20218	-2.6117	-0.283112	-0.658455	-1.11145	1.98494	1.49683	-0.768192
10297	ENSG00000115266	APC2	0.307126	-0.650116	-0.727101	0.657975	-1.69815	1.74586	-0.0521964	-0.208624	-0.812587	-0.897169	-0.248231	-0.182823	0.392819	2.63581	1.87124	0.238204	1.88939	0.772883	0.63466	1.38082	0.268448	-0.679929	0.182575	0.279515	0.564957	0.466804	2.85563	0.119122	0.992202	1.48172	1.33325	0.169385	0.0479449	-1.51382	0.278515	-0.992133	-2.03744	-3.10222	-0.359555	-1.43984	-1.44193	-0.152892	-1.51826	-0.740951	0.031772	-0.273554	-0.658698
9074	ENSG00000184697	CLDN6	0	-1.98592	0.0562404	-0.131072	-0.0646809	0	0.0329263	0	-0.154388	-0.106016	0.073382	0.0285662	0	0.551479	0.0477028	-0.062373	0.0235775	0.0815828	2.03665	0.879576	-0.135437	0.041291	0.0867893	-0.121126	0.0670325	-0.0591196	0	0.0449293	-0.0141519	0	-0.0430987	-0.0041678	0	0	-0.0807751	-0.21713	-0.00655776	-0.0420332	-0.011476	0.0207897	0.00487476	0.00872963	0.033916	0.0189297	0	-0.0071532	0.0679918
6506	ENSG00000110436	SLC1A2	1.21512	1.78956	1.38875	1.20455	0.278228	0.846894	1.51809	-1.59919	5.35954	-0.769123	-0.269245	0.119922	-0.724068	7.11601	4.32733	-0.272601	2.07348	1.92006	0.383322	0.252282	-0.183763	6.20773	0.567563	0.479905	0.215717	0.347486	4.54719	-0.570885	0.116767	-0.39341	0.247092	2.4681	0.626948	0.894227	0.528607	4.75607	-0.979492	-1.21176	-1.98597	-3.16279	-1.13331	-0.365574	-1.55505	-0.545312	0.16344	-0.262671	-1.6561
26330	ENSG00000105679	GAPDHS	0	-0.0183103	-0.0432116	-0.006346	-0.00859463	0.0285865	0.0350455	0.0847702	0.0299795	-0.0214614	-0.0243502	-0.0171511	-0.0624482	0	0	-0.0229257	0.0730311	1.38494	0.093399	0.0978463	0	0.0502131	0.334126	-0.0344997	0.0105047	0.0254593	0.00631996	0.163827	0.0555121	0.0528189	0.0132988	0	-0.038627	0.0840298	-0.0187212	-0.0262615	-0.0322175	-0.0898515	-0.00664034	0.0326741	-0.0981888	0	0	0.00606331	-0.0418757	-0.00414046	0.0194747
7163	ENSG00000076554	TPD52	1.27165	0.899619	-0.694365	0.896619	0.116206	-1.12203	0.146183	0.678774	-1.00952	1.00428	-0.282111	0.14409	0.440379	1.38362	1.19867	-0.135497	1.2567	0.367	2.26472	0.79181	0.850776	0.470596	0.580249	0.656467	0.854336	0.130448	0.405984	-0.997995	-0.508382	0.569937	1.43161	-0.672469	-1.24401	0.754001	-0.866971	-0.991932	0.389061	-0.392179	0.0661881	-0.0846135	-1.31364	0.0146497	0.117755	-0.224454	-0.276832	-0.120535	0.0141553
57533	ENSG00000132405	TBC1D14	-0.189178	-0.0992515	-0.171279	0.158604	-0.827287	-0.656481	-0.460375	-0.592996	-1.0337	-0.0740805	0.0512491	-0.137083	0.213094	0.414626	0.0295716	0.486055	0.151179	0.34816	0.039518	-0.0237054	0.229813	0.021547	-0.0166569	0.557799	-0.163268	0.139408	-0.158257	-0.714489	-0.969027	-0.411755	-0.261406	-0.263221	-0.352868	-0.439409	1.48191	-0.268921	-1.67036	-1.43788	-0.151102	1.14714	-0.371131	0.23999	-0.281051	0.499304	0.0130084	-0.393596	-0.223442
55326	ENSG00000155189	AGPAT5	-0.716268	-0.27125	-0.709382	0.0420261	-0.687324	0.0993738	-0.48619	-1.03935	-0.0463435	0.912216	-0.394462	0.0455783	-0.472856	0.516713	-0.682204	0.549878	0.273246	-0.364662	0.874873	0.341039	0.359184	0.941245	0.542914	1.09774	0.699351	-0.1257	-0.253862	0.737902	0.990766	0.359134	-0.41712	0.641624	-0.0882542	-0.37367	-0.0170476	0.281355	-0.558621	-1.01964	-0.798175	0.253529	0.0607196	-0.370925	-0.325531	0.109587	-0.325605	-0.280664	0.500888
21	ENSG00000167972	ABCA3	-0.00830914	0.0552649	0.426133	-0.367554	-0.0465773	-0.0259993	1.14104	-0.820737	0.227424	-0.279909	0.0324343	-0.0603474	-0.578795	1.06758	0.96809	0.0468404	1.21553	1.17339	1.19287	0.0111708	0.061793	0.320984	0.49872	0.410414	1.14072	0.161165	0.754208	1.25706	0.841395	0.0169372	1.0466	0.741537	-0.611924	-0.0960855	-1.21958	0.413705	-0.601538	-1.13619	0.497612	-0.544067	-0.201523	-0.102774	-1.40189	-1.03605	0.928715	0.212817	-0.141018
2922	ENSG00000134443	GRP	0	0.185164	0.399853	0.126842	0.0772828	0.0869922	-0.300747	0.20267	-0.055315	-0.0586099	0.232595	-0.42679	-0.549083	0.188651	0	0.0115732	0.906335	2.45195	0	1.41179	0	0.120053	0	0.387941	-0.0575152	0.417015	0.0146638	0.0295738	0	0.0500739	0.340172	0.169162	0	0.0117081	0.135093	0.16421	0.0808962	0.155285	1.36336	0.917134	-0.495377	0.378062	-0.108599	-1.83731	0.813336	0.156961	-0.230494
388566	ENSG00000197016	ZNF470	-0.129577	0.150938	0.974343	0.39169	-0.807021	-0.698811	0.620693	-1.18252	0.262404	-0.0284029	0.0400308	-0.0913216	0.108787	0.146717	0.339145	-0.303198	-0.375066	0.4745	1.67022	0.462825	-0.0732281	0.365955	0.414215	0.831245	0.446936	0.111573	-0.13443	-0.398513	-0.364545	-0.280209	0.0557508	-0.424637	0.371053	0.0158249	-0.591159	0.286476	0.37666	-0.227859	-0.496146	-0.539749	-0.0744697	-0.245752	0.282438	0.350378	0.0819401	0.100354	-0.330744
80059	ENSG00000176204	LRRTM4	0.289525	-2.8757	-0.391672	-0.714546	2.22273	-0.299171	-2.74652	-2.87447	0.23685	-0.827451	-0.644619	-0.682922	0.0360517	2.41819	0.565397	1.66015	0.326507	0.072062	0.00392273	0.101136	0.389175	0.36298	0.187262	1.692	0.263803	0.249989	0.465541	0.356063	-0.00777028	0.651378	-0.650004	1.85859	-0.0149322	0.0429821	-0.120688	-0.0886504	-0.3789	-0.755715	-1.68037	-0.667384	-1.5164	-0.0326808	0.582216	-0.246561	0.0122427	-0.450073	-0.418758
636	ENSG00000151746	BICD1	0.15922	-0.936271	-1.32088	-0.518968	-0.488932	0.399039	0.403855	-0.192634	-1.56039	0.530984	0.33903	0.286276	1.33757	1.67912	1.67997	0.795267	0.921586	0.94244	0.143712	0.726401	0.536842	0.726108	-0.0345909	0.813559	-0.228239	0.0445524	-0.0492201	-0.53937	-0.301764	0.0947052	-1.70692	0.456517	-0.566675	-0.351686	-1.34264	-0.150582	0.111838	-0.267362	0.466322	-0.34253	-0.591523	0.214894	0.507688	-0.216191	0.585824	-0.134369	-0.222691
2891	ENSG00000120251	GRIA2	-1.09613	-1.81644	1.47385	-1.82328	2.0979	0.718878	0.619157	-1.25719	-1.79478	-1.18668	-0.431106	-0.795499	0.0797572	5.38479	-0.00919759	1.50276	1.39717	1.14305	0.335381	0.107518	1.44	0.382986	1.04105	3.868	0.437431	0.208676	1.82164	-0.196352	-0.0163758	-0.000214775	0.872726	1.92844	-0.106357	-1.50649	-1.28023	-1.14168	0.0878662	-0.570914	-1.3849	-3.64839	-2.33068	-0.268343	-2.60363	0.0383241	-0.0481495	-0.570553	-0.500169
55704	ENSG00000115355	CCDC88A	-0.481138	-1.8896	-0.694699	-0.375379	-0.245935	0.275556	-1.25892	-1.94782	-1.49208	0.105021	-0.51138	0.000543193	-0.0513657	0.952059	0.547604	2.3671	0.217832	-0.184402	0.241729	0.135586	0.237128	0.773957	0.00194004	2.41701	-0.113639	-0.231867	-0.0822271	-0.30822	0.35822	-0.118411	-0.486254	1.58669	-0.115826	0.335892	0.263011	-0.486241	-0.881804	-0.527058	-0.529718	0.142277	0.467658	0.12518	-0.877378	-0.146911	0.0883209	-0.115959	-0.361526
26121	ENSG00000105618	PRPF31	0.795933	0.143484	-0.399282	-0.0926367	-0.371217	-0.157698	-0.440716	-0.312871	-0.813633	-0.169503	-0.0663377	-0.247508	-0.276916	0.341295	0.384186	-0.685342	0.0906556	0.359795	0.989511	0.861952	-0.0204658	-0.2409	0.465131	0.21673	0.263978	0.146584	-0.210721	0.341302	0.0968849	-0.134014	0.277048	-0.591658	-0.0423551	0.011072	-0.673169	0.609027	-0.118855	-0.0297855	-0.191619	0.360139	0.144542	-0.13353	-1.13964	-0.251919	-0.0622139	0.361669	-0.456204
4852	ENSG00000122585	NPY	0.897188	0.804044	-0.375225	-5.52691	-3.13443	0.0285865	-2.18688	0.292903	-2.04268	-0.139881	0	0.118193	0.0609627	6.58753	0.695431	-0.966941	2.09273	0.46743	0.378215	0.0800882	0	3.10565	0	0.390131	1.46037	0	0.858411	0.674306	0.211232	0.24268	0.819887	0.15907	0.296063	-0.100891	0.150291	-0.161152	-0.145445	0.153203	-0.29212	-0.732945	0.299195	0.0418557	0.0463513	0.0786963	-0.0972506	0.654709	0.0486276
65217	ENSG00000150275	PCDH15	0.277359	1.10966	-0.0469604	-0.0783776	1.2129	-3.38385	-1.73868	-3.49493	-0.741217	-0.607745	-0.0425914	-0.443371	-0.695294	1.43603	1.3141	2.21169	-0.017495	0.0437127	0.319925	-0.0712876	-0.208549	-0.00395073	0.309911	2.48091	0.979159	0.0522453	0.260512	-0.132536	-0.234859	-0.0459679	0.450348	0.390095	0.0448178	-2.55079	0.264124	-0.0984369	0.235925	0.150253	-0.350592	0.166339	-1.8344	-0.0741899	0.193048	-0.282753	0.0541184	-1.0253	-0.0583204
2775	ENSG00000087258	GNAO1	0.927428	-1.6595	0.165043	0.40322	-0.12774	1.35531	-0.103921	0.700637	-3.20076	-0.24822	0.167368	0.155165	0.381657	6.08396	1.87632	0.446951	2.00335	1.37545	0.111957	0.863716	-0.104515	0.902533	0.39851	1.22589	1.42144	0.297837	2.80094	0.0935109	0.603517	1.40133	0.21268	0.489693	1.31789	-0.719966	-0.85812	-4.29374	-3.77793	-4.12549	-0.21558	-1.55963	-0.494689	0.0841993	-0.163064	-0.199046	0.206016	0.130388	-0.946336
89978	ENSG00000134146	DPH6	-0.548815	-2.35098	0.561073	-0.00593086	0.247663	-0.75654	0.299343	-1.04653	-1.43918	-0.0933909	-0.348212	0.0037385	-0.0377947	0.716942	-0.339793	0.265529	0.116836	-0.112993	2.46344	0.687897	0.295325	0.21213	0.202756	0.687958	0.323324	0.0453947	-0.45878	0.986325	0.646178	0.643585	0.056423	0.294043	0.266689	0.983837	-0.532684	0.44643	-0.395863	-0.424549	-0.042138	-0.512667	0.26479	-0.155123	-0.952635	0.219889	-0.122289	0.0731162	0.139716
8125	ENSG00000140350	ANP32A	0.697409	0.103777	1.2958	-0.25536	-0.33986	-0.935599	-0.137777	-0.829534	-0.354293	0.0423801	-0.249898	0.0850086	0.531042	1.17647	-0.179367	0.529637	0.0383485	-0.0877219	1.27362	1.1598	0.197128	0.973408	0.429425	2.27916	0.0979704	-0.102075	0.295786	-0.511491	-0.599004	0.172805	0.105143	-0.481524	0.193778	-0.749124	0.719005	0.343408	0.335203	-0.485077	-0.502777	0.239296	-0.0930545	-0.388533	0.493309	0.237712	0.112093	0.334366	-0.505758
64398	ENSG00000072415	MPP5	0.244398	-0.00815679	0.486727	0.269662	-0.616702	-1.41031	0.364518	-1.19157	-0.907796	0.410631	-0.164706	-0.113511	-0.324263	0.324877	-0.576028	0.472025	0.233238	0.345372	0.361723	0.233958	0.249557	0.889123	-0.125307	0.995288	0.139435	-0.298664	-0.306396	0.283524	0.493979	0.166537	-0.0336348	-0.0231036	-0.364561	-1.13689	0.731496	0.64736	0.249337	-0.0415225	0.00973751	0.461553	0.318335	0.218076	-0.229219	0.0342718	0.212409	-0.162391	0.167985
4137	ENSG00000186868	MAPT	2.53531	-0.0783767	1.08601	-0.289169	0.00290232	2.64011	-0.820414	0.825311	0.82062	-0.714356	-0.397739	-1.02313	-1.02941	5.18475	3.56491	-0.0937058	1.04517	1.09939	0.0820229	0.0697896	0.420454	1.6418	0.109892	0.536518	1.58938	0.297673	2.24286	-0.325925	0.830032	1.68491	1.22988	-0.0600957	0.0202877	-1.18806	-0.818784	-2.42928	-2.20474	-2.95362	-0.450702	-5.23413	-0.529619	0.0526456	-0.545576	-1.4196	-0.301539	-0.676272	-0.955127
57181	ENSG00000196950	SLC39A10	-0.821883	-1.39196	-0.446688	-0.638916	-0.379411	-0.833858	-0.511716	-1.47949	-0.63099	-0.455303	-0.222843	0.226102	0.144479	0.411293	-0.302211	1.41887	0.186283	-0.0547873	0.077481	0.680618	0.113359	1.5897	0.326405	1.13742	0.221051	-0.461325	0.745817	0.766307	0.349517	0.572817	0.28559	1.24249	0.0980401	-0.396699	-0.22985	-0.314283	-0.864767	-1.46761	-1.09015	0.0681397	0.248935	0.181212	-0.54293	-0.337067	-0.296799	-0.300306	0.0356916
23205	ENSG00000103740	ACSBG1	1.30269	2.32348	0.968391	-1.19351	-0.472157	0.891122	2.03175	2.45701	3.22969	-1.18621	1.67112	2.87983	1.48313	4.46835	2.98828	-0.534357	2.41101	0.631023	-0.06039	-0.0332904	0.986549	3.54495	0.132099	1.11124	2.23412	1.71319	2.09386	-0.975102	0.0399901	0.371275	0.821643	-0.909105	0.0324775	0.93057	0.661619	1.46454	-0.315957	2.10134	-0.187633	1.7743	-1.38252	-0.0702579	-1.41166	1.10417	-0.118112	0.489777	-0.398307
166614	ENSG00000170390	DCLK2	0.163954	-0.251618	0.89445	0.193976	-0.240478	0.789023	-0.599105	-0.553577	0.317091	-1.03297	0.823137	0.799562	-0.388682	2.57192	1.19056	1.33179	1.00041	0.706635	2.49764	1.73154	0.507344	0.46499	-0.160204	1.25226	0.542605	0.348089	0.954085	0.492148	0.340319	0.423219	0.835649	0.497222	0.138465	-0.0642684	-0.403331	-0.423328	-2.32576	-2.40215	0.114579	-0.737478	-1.01852	0.538812	-0.830613	-0.832616	-0.112349	0.74578	-0.388606
23305	ENSG00000164398	ACSL6	-0.240294	2.01343	-0.716052	1.83126	1.47225	-0.755309	2.73296	2.9988	1.66637	-0.289466	0.540424	1.47391	0.440092	3.7523	1.074	0.642211	1.30101	0.528882	0.539024	-0.0256838	0.849322	2.72586	-0.254794	1.20683	1.76507	0.639737	1.56739	-0.36702	2.17086	0.966563	-0.0350723	0.807596	0.0684932	-0.622986	-1.34995	-1.20717	-2.19576	-1.94502	-0.104656	-2.83881	0.0297932	0.273649	-1.51957	-0.895411	0.088703	-0.61992	-1.19616
65009	ENSG00000103034	NDRG4	1.20798	-1.23758	-0.520872	-0.214379	0.688284	3.17716	2.02997	1.14757	0.50498	-0.6492	0.442829	1.21459	-0.127083	4.56936	1.33428	0.412059	2.21917	1.52756	1.42206	1.1518	0.514059	1.2934	0.495185	-0.120628	1.72859	1.26718	2.82127	-0.679127	1.3197	1.4156	0.355153	0.112672	2.66687	-0.379706	-0.382269	0.581123	-4.67808	-3.10147	-0.397806	-3.2003	0.140429	0.689384	-1.09593	-1.00399	2.14311	0.2213	-0.757123
50804	ENSG00000104177	MYEF2	-0.127592	-0.919535	-0.49088	-0.621704	-0.837283	0.137618	-0.278232	0.458768	-1.77509	-0.043801	-0.0109806	0.121744	0.255683	1.70137	0.0107287	0.182889	0.291919	-0.303765	1.75404	0.90019	0.280872	-0.101255	0.148696	1.46388	0.567763	-0.0655827	1.03708	-0.156454	0.193824	-0.205655	-0.15072	-0.0592465	-1.49596	-1.19262	-1.00694	0.281506	-0.434388	-1.15975	-0.281156	-1.06613	-0.182606	-0.214634	-0.143397	-0.069295	-0.609241	-0.00793341	-0.753485
2785	ENSG00000162188	GNG3	0.789684	-1.56301	3.75997	-2.93762	3.76213	3.68944	-0.0902867	0.0989878	-0.861366	-2.40337	-0.825789	-1.2246	-1.48822	4.7291	1.88773	-0.551032	1.45573	1.52824	0.220281	0.00336153	0.297555	3.82627	-0.191636	1.6387	1.18943	0.7935	1.56004	-1.19876	-1.89525	3.95143	0.532385	0.0853907	0.16569	-1.22057	-0.106046	-1.66314	-0.0436655	0.03423	-1.04912	-2.82882	-2.63295	-0.0870228	-1.3362	-0.166675	0.211659	0.632123	-0.726763
22902	ENSG00000018189	RUFY3	-0.705569	-0.402369	-0.351198	-0.0480684	0.65706	-0.649019	-0.30404	-0.903681	-1.3158	0.0507265	-0.621082	-0.323291	0.0806171	0.845633	-0.171322	1.72298	-0.091313	0.39209	0.503053	-0.285307	0.205395	0.672775	-0.439693	0.965682	0.288492	-0.10386	-0.705066	-1.44359	-1.37793	0.350366	-1.08114	-0.412167	-1.71246	-1.99791	-0.698296	-0.540848	-1.23528	-1.56773	-0.244199	-0.479359	0.0839865	0.535756	0.164969	0.369173	-0.180815	-0.379708	0.0833315
1620	ENSG00000078725	BRINP1	0.239544	1.14566	1.44984	-0.466775	2.04376	1.60841	1.97511	1.22477	0.00867858	-1.03919	-0.0954074	-0.713893	-0.425226	4.47436	4.7421	0.0183627	1.8374	0.870673	0.035182	1.2824	-0.0647315	-1.45376	0.272288	1.8933	0.900263	0.0298614	1.32099	-0.140866	0.0623611	0.316654	1.25119	-0.0576578	0.0557046	-1.19157	-1.01574	-0.0336905	-0.264361	-0.326847	-0.340764	-1.09869	-2.25324	1.48334	-1.35509	0.438729	0.0272646	-0.0497263	-0.496156
55964	ENSG00000100167	43711	1.02225	-0.989591	0.875804	1.01726	0.016408	-0.200653	-0.915357	0.816576	-0.147532	-0.90369	0.109544	0.0475326	-0.478074	4.55231	2.25588	0.342222	0.741147	0.854242	0.57861	0.284766	0.243766	1.13044	-0.111539	1.42152	1.24523	0.148368	1.42108	-0.480268	-0.167467	0.690743	0.745731	0.258121	0.794362	-1.25841	0.116073	-0.68977	-2.40947	-2.82927	-0.720241	0.493446	-0.455423	-0.101446	-1.79302	-1.12535	0.0596545	0.247456	-1.13686
51633	ENSG00000155100	OTUD6B	-0.133709	-0.0618929	0.958103	0.381236	0.376608	0.100039	-0.0567627	-2.03995	-1.8744	-0.0464981	-0.3604	-0.123164	-0.201933	0.0094701	-0.152221	0.625809	0.170756	0.328379	0.766389	0.6346	-0.029325	0.489846	0.400877	1.49242	0.482131	0.0472711	-0.507688	0.398245	0.672718	0.226043	-0.0555472	-0.716396	-0.977906	-0.661222	-0.589824	0.360904	0.515019	-0.149501	-0.130263	-0.78673	0.0972534	-0.370242	0.453009	0.189557	0.0135871	-0.105043	-0.298721
57613	ENSG00000084444	FAM234B	-0.307588	-0.0907648	0.353727	-0.00707992	0.596456	0.320305	0.0450523	0.0686586	1.74499	0.201541	-0.452475	-0.619731	0.0234533	1.74895	0.543562	-0.453586	0.761725	1.25539	1.96377	0.0131861	0.298242	0.72459	0.242492	0.00999477	0.37357	0.243214	-0.0751986	-0.322034	-0.32333	0.184267	1.16641	0.617126	0.0594826	-0.268249	-0.993586	-0.896413	-0.448047	-0.348092	-0.529538	-0.611552	0.388794	-0.0125361	-0.150492	-0.576725	0.123167	-0.288985	-0.513904
9568	ENSG00000136928	GABBR2	1.08873	-4.87507	-0.28433	0.121042	3.15269	-0.508181	1.59402	2.46246	-3.31943	-0.885932	0.33037	1.52428	0.139335	3.5924	2.8816	0.409391	1.01715	0.961274	0.166573	3.33706	0.739374	3.37138	1.23132	-0.244913	0.733416	0.772525	1.61866	0.885434	1.44091	1.02614	-3.70517	-0.408511	0.172365	-0.745046	-1.27512	-2.67965	0.261783	0.0758669	-0.642146	-1.66777	0.327732	-0.14128	-0.979123	-0.986171	0.24568	0.333175	-0.311469
84553	ENSG00000146267	FAXC	0.1298	-0.778032	-0.0639027	-1.66301	1.19461	-0.24704	-0.73766	0.262794	-1.26972	-0.489167	-0.28925	-0.191982	-0.539822	1.90912	0.852683	0.566192	0.00554824	-0.345429	1.80568	0.254641	0.225403	0.924163	0.545347	1.69932	0.578648	-0.010012	0.32657	0.658242	0.643724	0.351292	-0.153505	0.660508	0.716776	0.102178	0.075961	0.133987	-0.28365	0.643664	-0.866815	-0.310691	-0.523467	0.645872	0.069946	0.170594	0.0921609	0.036708	0.0581395
9360	ENSG00000138398	PPIG	0.374387	-0.336782	0.20877	0.334529	-0.460065	-0.173978	-0.163196	-0.376264	-1.11836	0.479617	0.00952431	0.766097	0.381021	0.745454	-0.021737	1.06595	-0.0426987	-0.145047	0.906314	0.87572	0.407234	0.865016	0.287109	2.03605	0.157272	0.00255032	0.264724	-1.62913	-0.359576	0.387336	0.492035	-0.126924	-0.813999	-0.334471	0.0589018	0.0535023	0.352106	-0.613646	-0.49255	0.0963717	0.363061	-0.0818333	-0.411448	0.0947536	0.396198	0.340305	-0.220448
51760	ENSG00000103528	SYT17	0.347507	0.317725	-0.774256	0.262698	0.852898	-0.257447	-2.1849	-2.40698	-0.366813	0.04066	-0.0254849	-0.385563	0.50476	1.7086	0.661354	0.0846017	0.280452	0.241155	1.71277	0.474402	0.636086	0.345792	0.912004	-0.282219	0.637618	-0.0547775	-0.37291	0.776408	-0.0890305	-1.02288	-0.108081	-0.0661176	-0.462489	-0.161126	-0.905926	-0.0752992	-0.0864502	0.609902	-0.257503	0.29979	-0.324803	-0.582464	0.347843	-0.723011	-0.558987	-0.293686	-0.196531
11187	ENSG00000184363	PKP3	0.105557	0.135351	-0.065971	-0.00316055	-0.210164	-0.221547	-0.513097	0.113552	0.0711418	0.0234284	-0.150123	-0.0477099	-0.18118	2.04714	0	-0.0308403	-0.554899	-0.940705	1.57804	2.66943	0.194201	-0.00232893	0.303431	-0.232806	0.310835	0.351809	0.0496105	-0.455127	-0.505872	-0.324815	0.0555406	0.126629	0.197675	0.272109	0.230576	0.648265	-0.00548141	0.928746	-0.32891	-0.09705	0.342962	-0.00555361	-0.108599	-0.0172051	-0.540672	0.197657	-0.198347
147658	ENSG00000198633	ZNF534	-0.192288	-0.13134	0.105191	-0.0558273	-0.0911263	-0.724561	0.232337	-0.0407519	-0.0730558	0.0697661	-0.116044	-0.0582181	-0.117722	0.378511	0.142216	0.11595	0.141084	0.272451	0.0744644	0.105405	0.343054	0.200284	0.160174	0.0667418	0.0626515	0.178373	-0.0179634	0.196052	0.313656	-0.0302883	-0.0605078	0.122898	0.00839556	-0.189972	0.182071	-0.0842059	0.281953	0.128669	-0.219315	0.0998538	-0.0040415	-0.111324	-0.100139	0.0809412	-0.0713316	-0.0649881	-0.0782688
154288	ENSG00000203908	KHDC3L	0.0494017	-0.0867738	0	-0.0391881	-0.012188	0.00500453	-0.0748273	0.0573594	-0.0496988	0	0.0213672	0.0285662	-0.116311	0.106275	0.0319757	-0.0423892	0.0828871	0.25441	0.093399	0	-0.133486	0	0.0674403	0.0202798	-0.00836435	0.244255	0	0.0295738	0	0.0155625	-0.05476	-0.146554	0.0883321	0.0840298	-0.240998	-0.0678077	-0.233963	-0.233963	0.0634844	0.0527475	-0.440933	-0.281251	-0.00258336	-0.00107244	-0.0149342	-0.029025	-0.0693919
54762	ENSG00000178075	GRAMD1C	0.561006	-2.82061	1.15211	0.475634	0.290516	-0.553331	0.847852	-0.627938	-0.94595	-0.624685	-0.668836	-0.516069	0.184715	0.944885	0.187978	1.02986	1.16287	0.401689	-0.108826	0.52516	-0.293689	0.860016	0.437241	1.07741	-0.0391082	0.0949465	-0.0576208	1.16118	1.62813	0.124796	0.751201	0.108294	-0.390333	-0.896222	1.91002	-0.55146	-1.06927	-0.827452	-0.561392	-0.134005	0.330577	-0.387356	-0.138223	0.455368	0.62991	-1.44933	-0.912754
1781	ENSG00000077380	DYNC1I2	0.621561	-1.20447	0.73798	0.127809	-0.611256	-0.89591	-1.44829	0.0364875	-0.82547	0.00438337	-0.143635	0.203077	0.233366	0.164384	0.644283	0.383178	0.0582869	0.048647	0.207435	0.457767	-0.00981042	0.410388	-0.124009	1.30284	-0.0626606	-0.0909914	-0.0221071	-0.888618	-0.111255	0.598602	0.250812	0.235779	-0.0534114	0.543089	-0.196402	0.0414716	0.513384	-0.109392	-0.00582838	-0.925329	0.086228	-0.047443	-0.19893	0.407983	0.317565	0.382587	-0.16494
22979	ENSG00000084710	EFR3B	0.224348	-0.150948	-0.891222	0.419739	-0.159729	0.874555	-0.170196	-0.0219259	-0.649989	-0.773727	-0.259308	-0.0415347	0.525075	2.97969	2.11136	-0.726355	0.919999	0.346982	2.41577	1.7204	-1.08397	0.236042	0.115359	-0.400411	1.03946	0.0146806	1.33791	0.135769	-0.0163282	0.0467251	0.426756	-0.152731	0.452899	-0.0347232	-0.457167	-0.777551	-0.425264	0.489235	-0.236715	0.385859	-0.066174	-0.247317	-0.0991481	-0.143046	0.720935	0.75337	-0.325225
6709	ENSG00000197694	SPTAN1	0.309078	0.908999	-1.07817	-0.141307	0.668444	0.558313	0.890361	-0.573653	-1.32986	-0.120255	0.251285	0.589819	0.59704	1.05408	1.81217	0.681919	0.22393	0.669587	0.449598	0.107763	0.39725	0.363047	-0.422085	1.39631	1.01176	0.427826	0.361399	0.074134	0.516717	0.302599	-0.0715574	0.191107	-0.500286	-1.16061	-1.27999	-0.458665	0.964947	-0.108771	-0.996846	3.13134	-0.348189	0.120028	-0.300752	-0.697211	-0.346306	0.377153	-0.891441
2262	ENSG00000179399	GPC5	0.0479854	-1.25987	1.49453	-0.357569	1.24101	0.900394	-0.581805	-1.48733	0.881877	0.160514	-0.0562941	-0.830185	0.0187755	3.25993	0.498059	0.0624123	1.06602	0.317263	0.106376	0.0860338	0.0684654	2.91092	0.0479614	-0.14138	0.343757	0.12325	0.335955	0.37269	-0.0533443	0.125725	0.395437	1.02852	0.0188796	-2.53474	0.49891	-0.437799	0.452503	0.282948	-0.777084	0.866942	-1.51852	-0.0974552	-0.0690227	-1.39833	-0.490097	0.00669705	-0.65722
219527	ENSG00000183908	LRRC55	1.47361	-1.40818	0.507832	1.87828	-0.812475	-0.39425	-2.89586	-2.39827	1.65573	-1.66565	0.830506	1.33423	0.481402	2.88691	1.87426	0.851618	0.829689	0.121591	-0.0775716	0.0318343	1.76578	3.07861	-0.0083168	1.49225	3.20166	0.237629	0.642995	-0.84339	-0.320771	0.00897117	0.6509	0.217417	0.00959252	0.878917	-0.518469	-1.05085	-2.18299	-2.24652	1.68281	-1.74132	-0.109536	-0.0140742	-0.773595	-0.775726	0.467513	1.14983	0.522266
163071	ENSG00000178150	ZNF114	-0.254773	-0.894147	-0.0556883	0.838443	-0.882023	-0.162205	-1.20177	-0.981884	-1.29285	-0.261386	-0.234085	-0.263345	-0.532575	0.593619	1.3384	-0.143723	-0.141534	-0.189987	1.53453	0.785364	-0.298168	-0.29415	0.971797	0.849929	-0.102759	0.245535	0.177224	-0.0383214	-0.237775	0.00538914	0.0699176	0.249089	-0.270981	-0.42888	-1.44495	0.245161	-1.30501	-1.39862	-0.0208408	-0.451319	-0.59035	-0.204778	-1.3424	-0.207812	0.398692	0.054304	-0.778639
79739	ENSG00000137941	TTLL7	-0.706472	-0.492288	-1.04829	-0.39318	0.0773343	-1.08195	0.995224	1.04905	-2.39227	0.950047	-0.22743	0.225071	0.512408	2.21167	0.624057	1.89975	0.59491	0.58982	0.29314	-0.22481	0.55294	1.95072	0.308661	1.51328	0.40124	0.191429	2.1191	0.682552	1.10462	0.63459	-1.84295	0.68598	-0.217354	-0.454804	-0.223548	-0.558072	0.79138	-0.326609	-0.38569	0.64435	0.0536387	0.157805	0.384681	0.364289	-0.191984	-0.336475	-0.340572
7286	ENSG00000143367	TUFT1	0.81582	-1.31947	-0.671701	-0.0631011	0.594724	-1.18561	-0.748648	-0.0754779	1.04491	-0.0465694	-0.350538	-0.397608	-0.407154	1.63629	0.379796	-0.18002	0.240091	0.614578	2.93924	1.63488	0.338512	0.229284	-0.193129	0.468154	0.462124	0.334327	-0.459912	-0.696343	-1.19837	-0.0972814	-0.694702	0.155652	-0.0295532	-0.924502	-0.447086	-0.518268	-0.779892	-0.865765	0.0488532	0.391459	1.36632	-1.04045	-0.145765	-0.230827	0.124941	-0.303582	-0.335865
2173	ENSG00000164434	FABP7	0.705487	-4.39404	2.41212	-1.40229	-0.990698	1.62041	-0.143425	0.84896	-1.13466	-0.476084	-0.0783703	-0.0479164	0.447091	4.79879	2.34763	0.878228	3.55935	0.765665	0.0615149	0.0854742	2.76237	1.82686	0.425596	1.27588	0.168617	0.591629	3.17575	1.90012	1.05747	3.59169	-0.355489	-0.10906	0.189432	0.985815	0.589964	0.915572	-7.65205	-5.65181	-0.88251	-0.24953	-4.78637	1.56599	-0.0698603	0.67076	0.0137819	0.545334	0.664087
57574	ENSG00000144583	43528	1.88632	0.0547605	0.266566	-1.23981	0.0102657	-1.08395	-3.10835	0.178439	-1.64039	-0.0502571	1.02796	-0.2706	-0.165128	1.75814	3.20364	-0.226917	0.519026	0.392408	1.58192	0.959613	0.239263	1.35864	-0.10739	0.0793159	-0.262475	0.56702	0.128447	0.184849	0.171708	0.0879357	0.0638245	-0.02929	0.00956681	0.191467	-0.309998	-1.43986	-0.144845	0.770477	-0.637588	0.148239	-0.412781	0.155598	0.00774256	-0.1233	-0.14816	0.107292	-0.873947
1501	ENSG00000169862	CTNND2	0.491992	3.53262	0.555083	0.284562	-0.978263	0.310519	0.130581	-1.06949	-0.584086	-0.564845	0.445857	0.0387428	1.00011	5.6265	1.09447	0.211237	2.59982	1.45471	0.460596	0.125584	0.0841575	1.48069	0.382626	1.43657	1.03722	0.232228	3.54179	-0.0902283	0.787234	0.75068	-0.299529	-0.857645	0.139681	-0.0976547	0.337914	0.206174	-0.863025	-1.82456	-0.897636	-1.73572	-0.891685	0.265378	-0.773666	-0.791763	1.71472	0.23621	-1.49229
23095	ENSG00000054523	KIF1B	-0.198416	-1.38092	-0.193394	0.457507	-0.27698	-0.00439361	-0.00680385	0.405264	-1.10975	-0.302605	0.0305296	0.299459	0.278345	1.23097	1.58847	1.39952	0.54245	0.649497	0.611034	-0.241568	0.316095	1.07879	0.0500595	1.06862	0.353093	0	0.138375	1.07457	1.04813	0.535032	-0.0721418	0.918565	-0.146046	-0.449242	1.08009	0.192634	-1.21586	-2.2623	-0.36668	1.06288	-0.359116	-0.135287	-0.0854868	-0.0409937	0.218423	-0.379047	-0.561652
547	ENSG00000130294	KIF1A	0.316991	-0.0221277	-0.202401	0.545566	1.02672	2.90841	0.511188	0.941954	-0.226858	0.229425	0.374545	0.604681	-0.0751287	6.991	1.87181	0.176725	2.05362	1.96407	0.421898	0.401474	0.458556	2.14483	0.389234	1.12127	1.19576	0.241746	3.80674	0.824191	0.774321	2.74959	0.794489	0.0745281	0.172859	-0.704294	0.577153	0.333617	-0.798147	-0.710271	-0.691132	-1.44355	-0.180393	0.051643	-1.90473	-0.486664	0.550962	0.551888	-1.32332
4685	ENSG00000154654	NCAM2	-1.45363	-2.85401	1.39879	0.835702	2.65461	1.26054	0.61752	-2.21687	0.136453	-1.37841	-0.436992	-0.351687	0.149879	2.19789	0.827914	1.11517	1.17744	0.415021	3.77714	0.957723	0.757036	1.53107	0.58818	2.51224	0.790259	0.490444	2.01385	-0.636559	-0.441792	1.52563	-0.196074	1.5871	0.654786	1.8433	0.0145729	-1.7346	3.46048	1.52606	-0.78887	0.254806	1.28139	-0.257066	0.514863	0.341118	0.4558	-0.0732623	-0.06387
2850	ENSG00000170837	GPR27	0.121036	-1.30939	0.681021	-0.0497112	0.0334784	0.728847	-1.1904	-1.04825	-0.979113	0.399397	-0.433876	0.194964	-0.370896	2.26583	0.504363	-0.234642	0.60576	1.02324	-0.444076	-0.0528235	1.86851	-0.347603	0.1043	1.51817	0.641295	0.077921	-0.298424	0.229939	-0.0694421	1.14371	1.59729	-0.922984	1.59464	-1.2273	0.726965	-0.00226958	-2.42938	-2.3704	-0.810399	1.23389	-0.507415	0.142367	-0.349157	0.110228	-0.558827	0.424299	0.0366495
23	ENSG00000204574	ABCF1	0.597336	0.375049	-0.26323	-0.53457	-0.173741	0.616943	-0.216024	-1.04715	-1.15647	0.175167	-0.18283	-0.265048	-0.227046	0.139575	0.383243	-0.304163	-0.0394439	0.390776	0.67559	0.896924	0.239087	0.294088	0.131528	0.970739	0.430118	0.218222	-0.0412271	-0.69737	-0.559196	-0.301719	0.18759	-0.881803	-0.338206	-0.706961	-0.840794	0.336978	0.197268	0.079792	-0.0808067	-0.218533	-0.113907	-0.19173	-0.296946	0.167554	0.276129	0.522252	-0.54114
1804	ENSG00000130226	DPP6	1.93194	-0.582705	-0.233331	0.183216	0.537139	1.79628	3.2796	-0.270566	-0.829076	0.389474	-0.318023	-0.855719	-0.354108	4.69072	3.40378	0.754224	0.878605	0.596781	0.0289301	0.0646408	-0.271723	0.663226	0.600657	1.80784	1.68922	0.337614	1.24797	0.901289	1.73114	0.865826	0.545588	0.457494	-4.4071	-1.80902	-1.78064	-4.48438	-3.04745	-1.82474	-1.1907	-0.888024	-0.847946	-2.35686	-0.324723	-1.6754	-0.179813	-0.449222	-0.627001
4897	ENSG00000091129	NRCAM	1.02359	1.03688	0.961189	1.36	0.875682	-1.12516	0.618215	-2.80687	1.05927	0.583928	-0.992562	-0.593341	-0.203089	4.98523	1.41677	0.310641	2.23137	1.11956	2.31955	0.108257	-0.195429	2.30872	-0.227857	0.945673	0.640231	1.01278	2.97588	-2.09922	0.00792095	1.00053	-0.805015	1.58598	1.01298	0.539517	-0.307537	-1.95337	1.2527	0.465113	-0.75113	0.458888	-1.40046	-0.367383	-0.422427	-0.321813	0.61655	-0.709944	0.574991
55553	ENSG00000110693	SOX6	-0.157222	0.510703	-1.47513	-0.609566	-0.191319	-0.52022	0.242182	-0.0108098	-2.10808	-0.408364	-0.316883	-0.306737	0.448777	1.74088	1.46761	0.676744	1.37441	3.34078	-0.868196	-0.632948	0.250782	-0.969663	0.575729	2.10145	1.03582	0.427488	0.862012	0.389018	0.348863	1.47757	-0.622733	0.270343	-0.218464	-0.181705	0.471896	-1.26807	-0.253222	-1.3949	-0.369419	1.02066	-0.490918	0.330697	0.529634	0.0927523	-1.14839	-0.357407	-0.638574
9043	ENSG00000008294	SPAG9	-0.631406	-1.73071	-0.777778	0.251438	-0.340342	-0.31985	-0.242837	-0.666444	-1.15112	0.378926	0.427997	0.507334	0.771972	1.10146	-0.303231	1.79081	-0.206432	0.238336	0.237051	0.435525	0.31436	0.913921	-0.274511	1.80491	0.242766	0.0975045	0.0881802	-0.520324	-0.00263134	0.810959	-0.549649	0.0976289	-0.379541	-0.366212	0.390649	1.58628	-0.378502	-1.9629	-0.0783332	0.15831	-0.12188	-0.29155	-0.381172	-0.342136	-0.130427	0.0878372	-0.743996
25849	ENSG00000169116	PARM1	2.16679	1.07592	-0.308351	-0.785679	-0.0764145	-2.66141	-0.411319	-2.97137	-2.38967	-1.00947	-1.01833	-1.01591	-0.767406	-0.20987	2.25485	0.767948	0.410279	0.448033	-0.601539	0.0962609	1.18042	2.29991	1.20932	0.676575	-0.723793	-0.454044	1.52259	0.715497	0.166655	0.718422	-0.393355	0.108485	0.402051	0.0728497	-1.22109	-0.305835	-2.73533	-2.43405	0.0248999	-0.768813	-2.74422	0.378865	0.330566	-0.981008	1.61644	0.536855	0.135492
2915	ENSG00000168959	GRM5	-1.12294	1.29964	0.0908665	-0.681983	1.47577	1.91943	-1.70656	-3.4253	-3.23762	-0.0643004	0.193742	-0.079177	-0.92312	4.01451	0.597321	0.0841974	0.664699	0.364239	-0.246574	-0.0622398	-0.173912	2.67532	0.134733	4.06277	0.526179	0.684426	0.522434	0.118265	0.467832	-0.0302883	1.67745	0.181439	0.0329203	0.268568	0.609488	-0.728247	0.203124	0.338298	-1.25242	-0.0569254	-0.392503	-0.0603299	-0.57203	0.0895622	-0.0730216	-0.0967037	-0.850337
9221	ENSG00000166197	NOLC1	0.0715555	-0.487717	-0.222818	0.439482	0.0834653	0.421888	-0.312082	-0.701147	-0.464882	-0.501538	0.0861865	0.128319	-0.330204	-0.00950028	0.31186	-0.592646	0.0358915	0.166538	1.10356	1.40803	0.190394	0.237643	0.175935	1.07375	0.0616702	0.16023	0.383268	0.260653	0.0566989	0.0329876	0.441247	-0.0158408	-0.0988653	-0.607676	0.22424	0.252163	0.015471	-0.39583	-0.0877086	-0.313035	0.43183	-0.294658	-0.803691	0.102274	-0.0501464	0.451298	-0.60593
28316	ENSG00000101542	CDH20	0.399853	0.273438	-2.69663	1.00405	-0.690944	-0.2625	-0.201871	0.643734	2.12773	0.309007	-0.293482	-0.0412571	0.472605	2.23755	1.40272	0.780994	0.705363	0.0251156	0.106376	0.763003	2.14048	-0.310612	0.388467	1.63056	-0.0177341	0.953981	1.05737	0.965387	2.24585	-0.0172681	1.50058	0.538538	0.0329203	0.630761	0.341665	-1.44328	-0.560004	-0.576787	-1.04428	-0.593917	-0.851948	-0.0829196	-1.89151	0.605481	0.119609	-0.360745	-0.891428
56776	ENSG00000155816	FMN2	0.446423	3.62528	-1.00397	1.57247	-0.558422	0.208631	0.308558	0.935073	2.06867	0.300553	0.669836	1.50427	0.618022	4.44778	1.30912	0.132232	1.38592	0.67981	0.0625273	1.03228	0.318761	2.27102	0.00665388	0.536346	1.0449	0.426159	2.04592	-0.368725	0.403266	0.501579	0.748511	-0.459032	0.581866	-1.16232	0.601419	-0.845616	0.488657	0.071888	-0.25455	0.463682	-0.531499	-0.431648	-0.987114	-0.808525	0.147053	0.0535772	-0.203102
123169	ENSG00000166477	LEO1	-0.0344607	-0.901336	-0.0147662	-0.562607	0.026279	0.187109	0.432598	-1.75348	-1.48287	0.175768	-0.489766	-0.250471	0.0960527	0.0410464	-0.632602	-0.0236148	0.038219	0.118822	1.21311	0.846088	0.144419	0.529763	0.417343	2.0005	-0.155784	0.169247	0.124229	-0.49404	-0.571974	0.0935671	0.288125	0.207266	0.0187676	-0.252829	0.28679	0.588035	0.570452	-0.175331	-0.255513	-0.620971	0.424168	-0.285766	-0.135439	0.47021	0.720501	0.398304	-0.802789
105375355	ENSG00000243566	UPK3B	0.18513	0.393809	-0.649121	-0.29789	0.293284	0.0244672	0.0409494	-0.207622	-1.06699	0.0916284	0.153803	-0.0524874	0.420585	0.048152	0.732266	0.047412	0.790793	1.27536	3.48683	0.98335	0.280404	-0.272908	-0.0712688	-0.251493	-0.255462	-0.150074	-0.89591	-1.47681	-1.58663	-0.074948	-0.161333	-0.331822	-0.817939	-1.73379	0.0175079	-0.171293	0.093833	0.41113	-0.103689	0.411235	-0.414449	-0.491563	0.196962	-0.474631	-0.324068	-0.721876	0.0938646
3788	ENSG00000156486	KCNS2	0.0105143	0.186132	0.0871669	0.018135	0.378887	-0.372998	-1.63367	0.0847702	0.0874507	0.0119672	-0.0752479	0.0938017	-0.00512075	1.76153	1.10093	-0.0455531	-0.00345633	-0.0556286	0.0224801	-0.029739	0.76756	0.586697	0.573004	-0.120543	1.23311	0.244564	0.361314	-0.00806183	-0.00617201	0.143084	0.0821817	0.0347832	-0.135562	0.473436	0.0965741	-0.361624	0.140808	0.0772781	-1.48586	0	0.155612	0.491691	-0.00433452	-0.194105	0	0.055548	-0.38762
4133	ENSG00000078018	MAP2	0.45045	-2.01771	1.89417	-0.179172	0.860743	-0.602984	-1.17989	-1.04948	-2.07561	-0.965196	-0.511684	-0.795056	-0.189669	6.09013	2.01151	0.73259	1.75037	1.72931	0.0180388	0.515487	0.0747048	0.599392	0.795626	1.19357	0.750546	0.171201	3.09037	0.81169	0.951398	1.48379	0.295464	0.65614	-0.546467	-0.138708	-0.0803953	0.463363	-1.93492	-2.98514	-0.921207	-3.09339	-0.0557392	0.677003	0.521607	-0.804175	0.782381	-0.133339	-1.15378
163	ENSG00000006125	AP2B1	0.876573	-1.44187	0.615098	-0.244112	-0.241925	-0.864774	-0.590644	-1.77952	0.57285	-0.600073	-0.264648	-0.234393	-0.0791593	0.293402	0.93775	0.659065	0.153619	-0.0641484	0.8827	0.482734	-0.434542	0.5975	-0.0342881	1.10708	0.357253	0.0822695	0.409541	0.277687	0.534686	0.379717	0.256182	0.885449	0.736385	0.843682	0.165058	-0.0335798	-0.453367	-0.547737	-0.233005	-0.909817	0.225234	0.0376102	-0.0752792	0.306446	0.0446841	0.00741861	-0.0658577
6733	ENSG00000135250	SRPK2	0.202008	-0.014026	-0.0450411	-0.00566262	-0.185944	0.0978331	0.588541	-0.355224	-0.664691	-0.09966	0.0824112	0.350809	0.194881	1.13645	0.465385	0.565609	0.221129	0.43818	0.51725	0.269435	-0.310994	0.684438	0.014788	1.47731	0.52291	0.235946	0.155925	-0.0697301	0.375124	0.618617	0.640988	-0.0492535	0.0785008	-0.266713	0.850248	-0.514326	-0.306132	-0.783375	-0.490108	-0.286375	-0.143832	0.202378	0.48524	-0.0213358	0.522209	0.0490094	-0.701013
253635	ENSG00000152133	GPATCH11	0.671544	-0.629638	0.370341	0.399943	-0.669762	-1.81451	0.210021	-1.69907	-0.879893	-0.100328	-0.244001	0.0914682	0.112626	-0.206	-0.172272	0.792528	0.0791494	-0.135662	0.454376	0.165329	-0.495953	0.8597	0.477122	1.6594	0.47205	0.0882216	0.203509	0.51618	0.329006	-0.157259	-0.17993	-0.182159	-0.226578	-0.496971	0.508907	0.413337	0.531716	0.145917	-0.641532	-0.277181	-0.195701	-0.0739148	-0.587526	0.121996	0.0271665	0.0685215	-0.147433
80011	ENSG00000172775	FAM192A	0.323707	0.00914284	0.373924	0.0246014	-0.318656	-0.354534	0.215716	-0.021989	-0.990417	-0.0476002	-0.239314	-0.0277696	0.0919653	0.184216	-0.24319	0.243316	0.163859	0.183181	0.111422	0.313701	-0.047861	0.281193	0.207608	0.575028	-0.108633	-0.133008	-0.337965	-0.98139	-0.410066	-0.129162	-0.0312883	0.0395886	-0.0257395	-0.0579323	0.617048	-0.167263	0.0405251	-0.0109805	-0.308265	0.316447	0.0931665	0.0270269	-0.0515975	-0.0374622	-0.110283	-0.0344967	-0.421223
89795	ENSG00000067798	NAV3	-0.333044	3.38434	-2.46334	-0.910272	1.14	2.3184	-0.935157	1.37019	-0.85676	-0.686839	0.662237	0.461675	0.39508	1.6582	2.89865	1.17339	2.92316	3.65522	3.17645	1.51689	-2.69885	0.143997	0.707506	0.493459	-0.536427	0.782907	1.6479	0.103486	-0.177469	0.431152	1.30498	0.554878	-0.210253	-1.54191	-0.23626	-1.65831	1.21807	0.0474208	-0.380887	-0.471158	-1.31548	0.705598	-0.180464	-0.330173	0.492174	0.629409	-1.02273
84437	ENSG00000170903	MSANTD4	-0.0857539	-0.372087	0.440636	-0.133884	0.776179	0.343742	0.605404	-0.605151	0.485438	0.500701	-0.154017	0.155288	0.0759252	1.12692	-0.752522	0.78491	0.122644	0.224782	0.362032	0.285599	2.95273	-0.818922	0.13005	0.863329	0.132531	0.034065	0.316082	0.443951	0.121375	0.0394357	0.353614	-0.0319098	-0.391866	-0.667877	-0.200372	-0.530011	-0.309204	-0.503803	-0.567101	-0.00876043	0.098441	-0.00111779	-0.434207	0.175632	0.262607	-0.214124	-0.630935
3766	ENSG00000177807	KCNJ10	0.96007	1.89002	3.14718	1.25407	-2.05059	1.51355	3.84238	-0.894106	-0.515798	-0.212143	0.0257612	0.572227	0.616419	3.71558	3.75878	1.27094	2.26591	0.624205	0.329354	0.131829	0.775693	-0.352262	0.78726	1.02174	1.76374	1.30408	1.79696	1.69526	3.27605	0.366905	1.13283	1.16625	0.132557	1.22997	1.13397	-0.575481	2.50811	0.420909	-0.196776	-2.33503	-1.32302	-0.133692	0.0638852	0.614403	-0.180662	0.142497	-0.727416
2626	ENSG00000136574	GATA4	0	-0.0515437	0.487805	0.00324189	-0.01535	-2.34662	-0.14386	0	0.00168136	0.0337828	0.0213672	0	0	-0.0173817	0	-0.00350809	2.11376	2.67469	0.0240695	0.101136	-0.0348402	0.00524819	0	-0.00610444	2.49646	-0.115044	0	0	0	0.0263083	0.0646841	-0.0189703	0	0	-0.00188545	0.208715	-0.0518463	-0.0518463	0.00625228	0.176506	-0.00701756	0.0225897	-0.0313326	-0.0264918	-0.0418757	0	0.00776473
130026	ENSG00000163596	ICA1L	-0.815896	-0.692469	-0.708132	0.381173	-0.252546	-0.50557	0.885848	2.15618	-2.22383	0.190758	-0.135356	0.0823216	0.251574	2.22522	1.1387	1.3469	-0.071198	0.205366	1.20531	0.61894	-0.0795573	0.560166	0.376132	1.65807	0.809944	-0.199215	0.0998665	0.873468	1.01892	0.586372	0.398901	-0.0853512	-0.650442	-0.974322	0.880285	0.223879	-1.49833	-2.38789	-0.724248	0.452423	0.0669249	-0.403253	-1.03798	-0.201095	-0.136091	-0.719563	-0.482554
8754	ENSG00000282230	ADAM9	-0.0974835	-0.993331	0.369384	-0.812569	0.820768	0.957626	0.520974	-2.74538	0.122325	0.160278	-0.746601	-0.600393	-0.607003	-0.165914	-0.498584	0.923795	0.816452	1.2116	-0.0782585	0.44117	-0.1977	0.723375	-0.497694	1.02982	0.454673	-0.235946	-0.024421	-0.969557	-0.422644	0.0313682	-1.02327	0.588848	-0.361956	-0.257266	-0.436713	0.313164	-0.317953	0.829985	0.113904	-1.93184	-0.165337	0.393976	-0.850708	-0.0251377	0.197444	0.0377129	0.903097
91452	ENSG00000107897	ACBD5	-0.375651	0.195976	0.36188	0.554022	-1.34462	-1.40072	0.341362	-1.13759	0.487193	-0.0783636	-0.0138793	0.2064	0.0179906	0.844808	-0.255138	-0.093514	0.331873	-0.0402951	0.903508	0.571257	0.125766	0.768487	0.050419	1.34912	0.290977	0.0925079	0.270189	-1.25843	-1.1439	-0.0203338	0.266022	-0.132766	-0.152666	-0.152491	0.934935	0.15817	0.684885	0.258971	-0.253004	-1.09889	0.454888	-0.200863	-0.359976	0.558738	0.0103178	0.0792789	-0.496098
150771	ENSG00000198885	ITPRIPL1	-0.175512	0.368756	-0.322047	-0.522146	-0.873815	0.679301	-0.719224	-2.43322	0.201027	-0.662986	-0.411916	-0.733466	-0.317683	0.782596	-0.0203854	-0.456511	-0.0103817	-0.00848637	2.82503	1.80774	0.920259	-0.139748	0.613002	0.0310837	0.657994	-0.0820778	-0.417068	-0.138595	0.00815124	-0.980794	-0.0791297	0.284203	-1.29785	-1.69276	-0.316952	-0.100018	1.03543	1.02834	-0.138962	-2.40216	-0.0920884	0.329187	-0.283623	-0.836247	-0.154427	-0.20738	-0.0372321
153733	ENSG00000164221	CCDC112	0.21834	-1.63888	1.74562	-0.498387	-0.498385	-0.632465	-1.35907	-2.04325	-2.42601	0.287977	-0.699198	0.0884649	0.181049	-0.389247	-0.0349971	0.627932	0.267004	0.200578	1.11868	0.915811	0.39929	1.7306	0.414179	1.72543	0.298668	-0.020713	0.110896	-0.242595	0.848263	-0.361993	-0.675268	0.971639	-0.24252	0.0625602	0.886285	0.107152	1.02988	0.250287	-0.749734	0.422871	0.114796	-0.431983	0.47358	0.310022	0.14697	-0.288746	-0.370135
55859	ENSG00000133169	BEX1	1.11403	-0.292517	0.60786	-1.92372	3.85107	-1.26666	0.263241	0.545585	-0.0315984	-1.10455	-0.217229	-0.699676	-0.294243	4.88525	-0.482997	-1.13747	1.28168	1.37731	3.27776	1.46429	-0.32608	0.585679	-0.139684	2.28596	1.09805	-0.00295466	2.05125	1.6673	2.1383	1.47692	2.08938	0.356445	-0.567077	-1.78453	-0.00119879	-1.34081	-3.40015	-1.18955	-1.10799	-1.32041	0.378577	-0.160655	-2.31428	0.219476	0.453415	-0.203605	-0.200971
100131244	ENSG00000230778	ANKRD63	0.141902	-0.88976	-0.035157	0.116581	-0.773231	0.0869922	-0.9023	0.186725	-0.434294	-0.157077	0.00929035	0.0206017	0.086892	2.60791	1.19609	-0.202526	-0.252848	-0.255935	0.535311	0.696095	0.69022	0.0445762	-0.0962069	-0.340918	0.315705	0.214256	-0.25453	0.405382	0.212696	-0.151802	-0.116711	-0.0591262	-0.53717	-0.414697	0.099608	-0.228582	-0.258174	-0.218993	-0.223087	-1.53687	0.0223503	-0.335904	0.033916	-0.205461	0.00679529	0.209515	-0.038402
6002	ENSG00000159788	RGS12	0.0956044	-0.302602	0.169611	-0.121869	-0.021608	0.408078	-0.476603	-0.0822941	-0.725582	0.0135467	0.380955	0.237507	0.216387	1.41507	0.542777	1.31693	0.354951	0.822972	0.659074	0.243718	0.915895	0.469565	0.131958	0.00766281	0.150414	-0.157038	0.00914901	0.544771	0.829625	-0.443008	-0.0354599	0.0181829	-1.08261	-1.37457	-0.950562	0.2236	-0.335894	-0.606083	-0.94793	-0.0528786	-0.814745	-0.220794	0.328816	-0.548913	-0.172194	-0.322352	-0.344437
79921	ENSG00000133142	TCEAL4	1.16465	-0.298686	0.663872	0.130926	0.0531789	-0.272835	0.161242	-1.47755	-1.3798	0.343493	-0.12203	0.0519057	0.286309	0.840836	0.275562	-0.103938	-0.203488	-0.0135168	2.3196	1.27341	-0.206431	0.0291815	0.16842	2.40357	0.538235	0.115642	0.526129	-0.426397	0.210025	0.742117	0.844983	-0.610429	0.0204089	-1.29638	-0.695747	0.0981714	2.81745	0.200648	-0.405333	-0.125945	-0.364397	-0.0157003	-0.1196	0.724228	0.350201	0.444742	-0.848494
79632	ENSG00000111879	FAM184A	-0.69025	-1.73896	-0.567032	1.02633	0.931574	-0.867634	0.268059	-1.88298	-3.22068	0.380989	0.369286	1.09229	0.636974	3.19832	-0.621948	1.12038	0.438774	0.125236	0.938409	0.417342	0.334159	1.75665	0.445984	1.77505	0.788281	-0.101703	0.665283	-0.0829512	0.386336	0.329838	-0.522616	0.801963	-0.607232	-0.281812	0.575202	-0.145346	-2.24604	-3.08045	-0.419926	-0.299365	-0.110867	-0.299745	-0.324315	0.317537	-0.331165	-0.274896	-0.378894
2066	ENSG00000178568	ERBB4	-2.28104	-0.371228	-0.659599	2.0348	-0.114579	-2.7241	-0.76877	-0.367986	1.40297	0.182573	-0.4656	-0.209433	-0.361446	2.31085	0.723141	1.77103	0.271353	-0.277198	0.0937454	-0.084727	1.74944	1.9603	0.0835933	1.97191	-0.5299	0.713343	0.641007	1.87151	1.25681	-0.00866118	1.34823	1.46056	0.0213735	-0.366767	-0.666755	0.750838	0.51363	-0.00843846	-0.855295	-0.889528	-0.480041	0.0312059	-0.339891	-0.13592	-0.482114	-0.283199	-0.527239
2670	ENSG00000131095	GFAP	3.14629	6.1549	1.36803	2.86532	0.433676	3.74515	4.75893	-2.41428	3.01296	-1.95712	1.34678	1.34678	1.1585	10.2787	6.78181	-1.49303	4.60834	1.72497	1.67404	1.68092	1.2521	5.83969	3.20588	1.17193	1.5298	2.54143	5.49241	-2.95356	-1.49802	0.993397	0.621822	-2.41428	0.305738	-0.812778	1.38352	-0.806182	-3.95593	-3.33939	0	1.30637	-5.20712	-0.777106	-0.394095	-0.724955	0.793578	1.81537	-1.03691
6657	ENSG00000181449	SOX2	0.164746	-2.55047	0.355018	0.193792	-2.05771	2.98111	-2.19364	-2.20263	-2.97644	-0.642209	-0.443909	-0.544217	-0.529554	4.64989	-0.423727	0.5343	1.71299	0.570479	4.28592	3.90413	0.775574	1.19486	0.672495	0.049459	0.739657	0.741859	2.33464	2.55945	2.09095	1.3297	-0.083588	0.768783	0.00899249	0.280293	-0.601931	-0.366492	-0.910966	-2.94285	-0.143754	0.0788286	-3.5207	-0.268343	0.654858	-0.299831	0.240676	-0.241381	-0.119633
9669	ENSG00000158417	EIF5B	1.44508	-0.348072	1.09509	-0.332533	-0.83781	0.486464	0.299055	-2.67183	-1.20438	0.552671	-0.283402	0.583705	0.13143	-0.383491	0.735482	1.00481	-0.0234959	-0.150409	0.535436	0.716015	0.0585133	1.38087	0.264035	2.72289	0.510892	-0.160132	0.494261	-0.757456	-0.372315	0.435121	0.366655	-0.204913	-0.522812	-0.506885	0.613714	0.772144	1.34311	-0.0925894	-0.59684	0.288189	-0.312255	-0.0370456	-0.378101	0.237872	0.540681	0.147802	-0.169778
155066	ENSG00000171130	ATP6V0E2	1.27273	-0.108737	-0.230138	-0.784045	-0.671082	0.351794	1.567	-0.726175	-0.331055	-0.981566	-0.0456002	-0.392332	-0.294581	2.16784	1.54016	0.0492756	0.817431	0.710398	1.99909	0.0117112	-0.506997	-0.714069	0.508135	-0.787453	1.23336	0.251601	0.88658	0.775021	0.876246	-0.189176	0.271705	0.353043	0.140353	-0.449224	-0.438556	-0.155599	-1.5257	-1.08438	-0.388227	0.741792	-0.335998	-0.361129	-0.418482	-1.28452	0.205248	0.130907	0.152531
142891	ENSG00000156671	SAMD8	-0.791909	-0.586067	-0.209246	0.321809	-0.429225	-0.623827	0.945426	-2.05441	1.60029	-0.623715	-0.218924	0.103173	-0.227461	0.447831	0.156186	0.839335	0.300641	0.082334	0.610047	-0.446824	-0.0934643	0.710696	-0.110318	0.955316	0.632123	0.0264605	0.243809	-0.408127	-0.226818	0.181434	-0.039276	0.646745	0.404163	0.715047	0.772876	0.12256	0.53806	-0.0469359	-0.172209	-1.32684	0.411044	0.117709	-1.19668	0.531175	-0.274578	-0.163174	0.221339
5137	ENSG00000154678	PDE1C	0.808073	2.06588	-1.78913	-1.82401	0.120587	0.946573	1.57616	-0.706694	-0.962463	-0.330554	-0.0371968	-0.518936	0.612665	3.349	1.1635	-0.106684	0.382805	-0.0762771	0.300005	0.303272	-0.70289	0.272058	0.000747971	1.13183	1.91627	-0.142245	1.37018	-0.462574	-0.495877	0.0630792	-2.40192	-0.730272	-0.951374	0.0357501	-1.1883	-0.200304	-1.51851	-0.18883	0.572417	-0.210307	-0.777678	-0.184577	-0.056999	0.192635	0.55593	-0.390102	-0.47698
57554	ENSG00000033122	LRRC7	-0.0557221	-1.46638	0.891049	-0.172405	1.46446	0.823846	-1.92119	0.327781	-0.872788	0.105473	-0.0460764	0.0663785	-0.630313	3.79369	3.03273	1.95613	0.74591	0.53979	0.0735754	0	-0.867307	2.52693	0.558813	0.915423	1.03034	-0.878242	0.78726	0.20452	-0.0252156	0.217855	0.0618403	0.702028	0.0562366	-0.00802644	-0.0816811	-0.364673	1.0604	0.921279	-1.31355	2.38487	-0.586489	0.213929	-0.592639	-0.0192561	0.119609	-0.091223	-0.453906
11127	ENSG00000131437	KIF3A	-0.240707	-0.243747	-0.688899	-0.17254	1.45249	0.251551	0.566604	-1.44238	-1.76992	0.0800125	-0.198168	-0.135262	0.288595	1.97371	0.521787	1.54887	-0.0873564	0.45386	0.801472	0.619911	0.118217	0.923946	0.100118	2.37304	0.138563	-0.0356193	0.363098	0.605394	1.27111	0.855728	0.0746364	-0.593632	-0.708575	-0.796519	-0.624782	-0.0455116	-0.708543	-1.22791	-0.44093	0.153426	-0.0376077	0.270474	0.526248	0.0356434	-0.0141511	-0.675386	-0.83246
24139	ENSG00000125746	EML2	0.394235	1.29278	0.157622	0.738151	0.6204	2.04078	0.162394	0.796923	-0.0438252	-0.243031	0.252451	0.00674187	-0.20672	1.65303	0.953365	0.73461	0.216991	0.179206	1.78622	0.724252	0.600004	-0.817627	0.379328	0.0890743	0.161211	0.787562	-0.538991	-0.810356	-0.83572	0.09234	-0.0835544	-0.613425	-0.75382	-1.84882	-0.395723	-0.691902	-0.471285	-0.181521	-0.381601	-0.457621	0.542569	-0.121489	0.605093	0.164372	-0.589377	-0.365408	-0.32156
23091	ENSG00000123200	ZC3H13	0.272401	0.112925	0.20489	-0.108148	-0.373592	0.381573	0.042909	-1.1248	-1.48559	0.450389	-0.00995145	0.545474	0.708453	0.191337	0.470368	0.214971	-0.0526266	0.440973	0.668864	0.506397	-0.0608135	0.949023	-0.133437	1.69982	0.344151	-0.0315469	0.298161	-0.811286	-0.0218262	-0.0155792	0.715859	-0.819229	-0.480159	-0.584871	0.224592	0.30524	1.1657	-0.112846	-0.310564	0.16181	0.0125294	-0.015982	-0.318594	0.0104121	0.458517	0.754097	-0.544713
64067	ENSG00000151322	NPAS3	-0.717962	-1.84341	0.0765871	0.62978	-0.072279	0.0148213	-1.69834	0.540677	-1.51279	-0.129279	-0.168499	-0.0995015	0.177706	2.09585	-0.122016	0.206391	0.335003	0.279661	1.51808	-0.883336	0.497036	0.728219	0.412342	0.873026	0.853584	0.366812	1.06134	0.787357	1.01589	0.79812	0.283593	0.506243	-0.733528	0.0512747	0.245076	-0.210653	-0.0909979	-0.915503	-0.26903	-1.41247	-0.052579	0.136451	-1.54612	-0.355629	0.240676	-0.0270238	-0.530986
7101	ENSG00000112333	NR2E1	0.0269287	-4.90287	0.888031	0.289645	-1.07055	0	-1.45734	-0.0451998	-1.91375	-0.567827	0	0.453671	-0.178317	3.11298	0.617821	0.0601927	0.725484	0.209431	0.0520427	0.0800882	-0.307341	2.05184	0	0.176046	0.0366499	-0.0668708	0.919326	0.0125892	-0.0464921	0	-0.47531	-0.0230205	0.0425744	-0.929779	-3.2795	0.871639	-1.46564	-1.42646	-0.23001	-2.65564	-0.0300949	0.0978437	-1.1075	0.598838	0	0.0857599	-0.491201
165215	ENSG00000144369	FAM171B	-1.02533	-3.77076	0.174432	0.724181	1.30477	-0.210259	0.731312	-0.0807654	1.23198	-0.377508	0.120861	0.174548	-0.511424	2.30159	0.334755	0.674577	0.755791	0.245031	1.8123	-0.634272	-0.183159	1.14985	-0.756481	0.992472	1.18785	0.246925	1.90591	-0.803925	0.91947	0.774689	0.14078	0.995666	0.437511	0.262986	-0.0178549	-2.46525	-1.2433	-1.55914	-0.87927	-0.980475	-0.0497357	-0.127785	0.557469	-0.677824	0.01801	-0.257246	0.0658302
55089	ENSG00000139209	SLC38A4	-0.144076	-0.0342373	0.0189355	-0.216456	0.00682797	-0.237174	-0.0310945	0	-0.0824732	0	-0.27425	-0.264664	-0.0971318	1.31895	-0.0727478	0.0584536	1.1963	3.15707	1.41791	0.217164	-0.0136652	0.471607	-0.226868	-0.251938	-0.171609	-0.0251492	0.341741	0.0161712	0	-0.121671	0.047756	-0.0630611	2.90511	0.0254847	0.016752	0.00872833	0.308067	-0.0274262	-0.132001	0.123638	-0.207418	-0.0702579	0	-0.0690591	-0.0972506	0.0698095	0.0521884
56169	ENSG00000147697	GSDMC	0	0.150806	-0.07411	-0.10072	-1.64586	0.00500453	0.251297	0.475265	-0.457619	0.016023	-0.140426	-0.297505	-0.164041	1.71134	0	-0.00126287	0.0108542	-0.0478608	3.34714	0.492003	0.0278794	0.0554452	0.856879	-0.00610444	-0.0575152	0.0626647	-0.372573	1.8097	0.675626	0.111149	-0.156634	-0.278494	-0.124915	0.372366	0.184511	-0.224043	-0.032441	0.0544362	0.766446	0.00389203	0.0181485	-0.0239512	-0.0523067	-0.0621224	0.0859373	-0.0831151	-0.0685061
1496	ENSG00000066032	CTNNA2	1.11562	2.58536	2.18145	0.74757	0.0783195	2.07146	-1.83501	-0.491289	1.51306	-1.27597	0.248088	0.300973	-1.41452	3.35565	1.2889	-0.112082	1.44899	1.0509	-0.0683589	0.04099	-0.899236	1.35478	0.243257	1.46911	1.75557	0.313166	2.73311	1.00039	1.28106	0.476801	0.878388	0.578202	0.0511332	-1.43444	0.439474	-1.06657	-2.3852	-2.88978	0.161236	-0.739746	-0.531064	-0.0426271	-1.54114	-1.27321	-0.0177051	0.158192	-1.00343
119	ENSG00000075340	ADD2	0.918354	0.186021	-0.792525	-1.4393	-0.834192	1.21831	-0.585169	2.6403	-1.03247	-0.85624	-0.252802	0.316514	-0.302011	4.8357	1.36452	-0.597652	0.870655	1.29304	1.71524	2.10344	0.185772	1.31233	0.220322	0.981191	0.951299	0.321112	1.61714	0.0195001	-0.188673	1.11988	1.69021	-0.360047	-0.200282	-1.63091	-0.995469	-0.982554	-3.37429	-1.46226	-0.854308	0.0092225	-0.0521353	-0.585987	-1.36682	-1.99349	-0.164372	0.583345	-1.1353
51031	ENSG00000167699	GLOD4	0.84737	-1.08752	0.277036	-0.022329	-0.151588	-0.38073	-0.11157	-0.897566	-0.312241	0.135281	-0.147899	-0.155878	-0.403529	0.216874	0.248322	0.0577867	0.0112064	0.0235507	0.693988	0.78344	-0.0106399	0.325627	0.240037	1.0117	0.0275093	0.0732212	0.0981175	0.560139	0.214939	-0.257524	-0.202689	0.0857313	0.417676	-0.0119826	-0.401504	0.275006	0.0156762	0.0095726	-0.310716	-0.535733	-0.0417596	0.120436	-0.347197	0.281419	0.121719	0.313145	0.0093026
4045	ENSG00000185565	LSAMP	-2.11101	0.0343576	0.550524	-0.0589506	0.167981	2.68452	0.808497	-0.539261	0.187774	-0.0424045	-0.270432	-0.178402	0.12839	2.96972	0.762184	0.390424	1.74142	1.09198	1.04975	0.437427	-0.609171	0.288391	0.552168	1.18189	0.698718	0.88838	2.22827	-0.249449	0.489997	0.113868	0.76795	0.999513	-0.66592	0.675329	-0.188964	-2.76875	2.18494	1.75177	-0.423816	-3.4287	-3.09791	1.05548	-0.788529	0.0792503	0.332948	-0.0563033	-0.831177
989	ENSG00000122545	43715	0.315399	-0.427203	0.914696	1.15425	-0.498703	-0.377508	0.829624	-1.88673	-1.72076	0.385874	-0.349545	0.555525	0.47835	0.729343	-0.109517	0.438531	0.15459	0.48962	0.42327	0.455003	-0.569518	1.21291	-0.276155	2.74155	0.445096	-0.188477	0.872118	-0.52026	-0.0587828	0.567398	-0.528658	-0.16754	-0.717898	-1.15075	-0.179302	0.643782	0.577194	-0.0151025	-0.492927	-0.375583	0.0538531	0.128657	0.494453	0.172174	0.333164	0.288738	-0.741707
3061	ENSG00000121764	HCRTR1	0	-0.707752	-0.0791243	-0.0479743	0.0325741	0.0408155	-0.283139	0.0683524	-0.0756906	0.0247101	-0.0295768	-0.019991	-0.00858459	0.23822	0.0761906	-0.075589	0.0308749	0.0890291	0.0520427	0.0978463	-0.0935514	0.0946741	0.425462	-0.183361	0.119639	0.473276	0.00631996	-0.05798	0.018972	-0.0594327	0	-0.0824146	-0.0554119	-0.160483	-0.0492111	0	0.0526022	-0.0050318	0.283228	-0.208559	-0.0574088	0.00872963	-0.0102593	-0.148457	0	0.11949	-0.0593704
816	ENSG00000058404	CAMK2B	2.96462	2.56702	0.944661	0.702273	1.13509	0.775146	3.29577	3.54759	-0.668981	0.0529646	-0.208501	0.0139298	-0.0321247	6.37739	3.46034	-0.0502478	1.79079	1.66726	0.171844	0.286919	0.872539	2.09785	0.350768	-0.408239	0.20347	0.553974	1.13726	1.16543	1.05781	0.0625352	1.54379	-0.897985	0.696787	-1.12011	-1.82556	-1.07926	-1.55081	-1.30135	-1.03677	-1.99695	-0.795264	-0.419506	-0.126249	-0.151468	0.215433	0.28754	-0.661013
222950	ENSG00000166924	NYAP1	1.29887	0.801457	0.503551	0.673989	-0.0300429	1.5526	-1.40042	0.00632314	1.05459	0.403604	0.123683	-0.158034	-0.191976	3.54849	2.11967	-0.50965	-0.853594	-0.390466	1.91086	1.6505	0.161701	1.11202	0.181046	-0.679694	1.54895	0.566779	0.529072	-1.45186	-1.27466	0.458643	1.05166	-0.877254	-0.880801	-1.04525	-0.415143	-1.6337	-0.012127	-0.845476	-0.797008	-0.688696	-0.83448	0.200114	-0.130302	-0.98432	0.057309	-0.0905531	-1.28195
339479	ENSG00000162670	BRINP3	0.160399	-1.97881	0.685778	0.0994109	2.05753	2.0795	3.51571	-1.54184	-1.53805	-0.348114	-0.807087	-0.771732	-0.33296	3.69185	1.74962	1.03058	0.847586	0.401652	2.67222	0.00193955	0.27818	1.4798	0.107369	3.08017	0.307868	0.238972	0.624362	0.976703	1.94532	-0.0594327	0.66645	1.46913	0.189006	-0.623101	-1.12605	-0.662498	0.0936811	0.0299844	-1.16949	-1.32582	-0.835539	-0.201055	-1.62788	0.81214	0.216106	-0.303306	-0.423901
[truncated: 653 more rows]
[truncated: 17 more columns]

## Sheet: Enriched Terms_k1
Category	Term	Count in Selected Genes	Count in Total Population	P-value
GO	voltage-gated ion channel activity	12	182	2.27304e-06
GO	voltage-gated channel activity	12	183	2.40702e-06
GO	inorganic ion transmembrane transport	21	594	1.13473e-05
[truncated: 3,904 more rows]

## Sheet: Terms with Genes_k1
Category	Term	Count in Selected Genes	Count in Total Population	P-value	Gene	Title	Symbol
[truncated: 5,037 more rows]

[truncated: 8 more sheets: Enriched Terms_k2, Terms with Genes_k2, Enriched Terms_k3, Terms with Genes_k3, Enriched Terms_k4, Terms with Genes_k4, Enriched Terms_k5, Terms with Genes_k5]
